# Supplementary material for: Do restoration strategies in mangroves recover microbial diversity? A case study in the Yucatan peninsula
Source: PLoS One. 2024 Aug 16;19(8):e0307929. doi: 10.1371/journal.pone.0307929 (PMC11329136; doi:10.1371/journal.pone.0307929)
Supplement: S1 Table — (TXT) [file pone.0307929.s008.txt]

sample-id	Description	Site	Condition	Salinity	Temperature	pH	Redox	Corg	CT	NT
MS.LD1	Dry	RioLagartos	Degraded	20	31.8	7.09	-276	8.285266	17.12	0.05
MS.LD2	Dry	RioLagartos	Degraded	15	32.9	7.15	-335	7.431643	17.36667	0.56666
MS.LD3	Dry	RioLagartos	Degraded	15	32	7.24	-339	7.431643	17.36667	0.56666
MS.LD4	Dry	RioLagartos	Degraded	10	34.6	7.33	-339	7.431643	17.36667	0.56666
MS.LD5	Dry	RioLagartos	Degraded	17	31.8	7.14	-295	6.665556	17.14	0.7
MS.LD6	Dry	RioLagartos	Degraded	20	31.8	7.09	-276	7.431643	17.36667	0.56666
MS.LD7	Dry	RioLagartos	Degraded	15	32.9	7.15	-335	7.431643	17.36667	0.56666
MS.LD8	Dry	RioLagartos	Degraded	15	32	7.24	-339	7.431643	17.36667	0.56666
MS.LD9	Dry	RioLagartos	Degraded	10	34.6	7.33	-339	7.344109	17.84	0.95
MS.LD10	Dry	RioLagartos	Degraded	15	33	7	-319	7.431643	17.36667	0.56666
MS.LC1	Dry	RioLagartos	Conserved	30	31.8	7.15	-190	6.842064	18.18	0.8
MS.LC2	Dry	RioLagartos	Conserved	13	32.6	7.51	-255	6.720877	17.18667	0.50000
MS.LC3	Dry	RioLagartos	Conserved	25	32.7	7.39	-308	6.720877	17.18667	0.50000
MS.LC4	Dry	RioLagartos	Conserved	30	31.2	7.43	-157	6.720877	17.18667	0.50000
MS.LC5	Dry	RioLagartos	Conserved	27	31.1	7.35	-248	6.798639	17.01	0.05
MS.LC6	Dry	RioLagartos	Conserved	27	30.6	7.48	-278	6.720877	17.18667	0.50000
MS.LC7	Dry	RioLagartos	Conserved	30	31.8	7.15	-190	6.720877	17.18667	0.50000
MS.LC8	Dry	RioLagartos	Conserved	13	32.6	7.51	-255	6.521927	16.37	0.65
MS.LC9	Dry	RioLagartos	Conserved	25	32.7	7.39	-308	6.720877	17.18667	0.50000
MS.LC10	Dry	RioLagartos	Conserved	24	32	7	-243	6.720877	17.18667	0.50000
MS.LR1	Dry	RioLagartos	Restored	42	33.5	7.25	-233	2.319240	13.8800	0.050000
MS.LR2	Dry	RioLagartos	Restored	42	32.8	7.34	-253	2.319240	13.8800	0.050000
MS.LR3	Dry	RioLagartos	Restored	40	32.6	7.27	-244	1.451807	12.89	0.05
MS.LR4	Dry	RioLagartos	Restored	30	31.4	7.07	-288	2.915916	14.44	0.05
MS.LR5	Dry	RioLagartos	Restored	35	33.8	7.05	-303	2.319240	13.8800	0.050000
MS.LR6	Dry	RioLagartos	Restored	25	33.3	7.26	-308	2.319240	13.8800	0.050000
MS.LR7	Dry	RioLagartos	Restored	42	32.8	7.34	-253	2.589996	14.31	0.05
MS.LR8	Dry	RioLagartos	Restored	40	32.6	7.27	-244	2.319240	13.8800	0.050000
MS.LR9	Dry	RioLagartos	Restored	30	31.4	7.07	-288	2.319240	13.8800	0.050000
MS.LR10	Dry	RioLagartos	Restored	36	33	7	-268	2.319240	13.8800	0.050000
MS.PD1	Dry	Progreso	Degraded	85	33.5	7.39	-59	3.304223	11.4100	0.05000
MS.PD2	Dry	Progreso	Degraded	88	32.4	7.65	-128	2.981585	10.93	0.05
MS.PD3	Dry	Progreso	Degraded	83	33.3	7.47	-155	3.304223	11.4100	0.05000
MS.PD4	Dry	Progreso	Degraded	90	34.2	7.29	-256	3.304223	11.4100	0.05000
MS.PD5	Dry	Progreso	Degraded	90	34.7	7.49	-242	3.027379	11.47	0.05
MS.PD6	Dry	Progreso	Degraded	88	31.5	7.47	-183	3.304223	11.4100	0.05000
MS.PD7	Dry	Progreso	Degraded	78	32	7.63	-168	3.304223	11.4100	0.05000
MS.PD8	Dry	Progreso	Degraded	95	29.7	7.49	-194	3.903704	11.83	0.05
MS.PD9	Dry	Progreso	Degraded	95	30.8	7.41	-215	3.304223	11.4100	0.05000
MS.PD10	Dry	Progreso	Degraded	88	32.5	7.5	-178	3.304223	11.4100	0.05000
MS.PC1	Dry	Progreso	Conserved	55	35.3	6.88	-229	4.62238	14.76	0.05
MS.PC2	Dry	Progreso	Conserved	65	30.5	6.86	-283	5.903777	16.00667	0.29000
MS.PC3	Dry	Progreso	Conserved	55	31.2	7.01	-271	5.903777	16.00667	0.29000
MS.PC4	Dry	Progreso	Conserved	55	31.9	7.1	-256	6.081718	15.29	0.05
MS.PC5	Dry	Progreso	Conserved	55	32.7	6.95	-264	5.903777	16.00667	0.29000
MS.PC6	Dry	Progreso	Conserved	50	31.6	6.94	-293	5.903777	16.00667	0.29000
MS.PC7	Dry	Progreso	Conserved	55	32.7	6.95	-264	7.007233	17.97	0.77
MS.PC8	Dry	Progreso	Conserved	50	31.6	6.94	-293	5.903777	16.00667	0.29000
MS.PC9	Dry	Progreso	Conserved	65	30.5	6.86	-283	5.903777	16.00667	0.29000
MS.PC10	Dry	Progreso	Conserved	56	32	7	-271	5.903777	16.00667	0.29000
MS.PR1	Dry	Progreso	Restored	60	35.3	7.19	-239	2.937506	12.3800	0.05000
MS.PR2	Dry	Progreso	Restored	60	35.7	7.28	-250	2.937506	12.3800	0.05000
MS.PR3	Dry	Progreso	Restored	65	35.7	7.25	-272	1.922636	12.3	0.05
MS.PR4	Dry	Progreso	Restored	55	33.8	7.31	-295	2.937506	12.3800	0.05000
MS.PR5	Dry	Progreso	Restored	60	32.9	7.12	-293	4.070587	12.98	0.05
MS.PR6	Dry	Progreso	Restored	63	32.6	7.22	-274	2.937506	12.3800	0.05000
MS.PR7	Dry	Progreso	Restored	65	35.7	7.25	-272	2.937506	12.3800	0.05000
MS.PR8	Dry	Progreso	Restored	55	33.8	7.31	-295	2.819295	11.86	0.05
MS.PR9	Dry	Progreso	Restored	60	35.7	7.28	-250	2.937506	12.3800	0.05000
MS.PR10	Dry	Progreso	Restored	60	35	7	-271	2.937506	12.3800	0.05000
MS.SC1	Dry	Sisal	Conserved	40	28.9	6.38	-207	11.886806	20.61667	0.84666
MS.SC2	Dry	Sisal	Conserved	45	32.5	6.99	-91	15.23364	23.29	1.19
MS.SC3	Dry	Sisal	Conserved	45	30.6	6.99	-170	11.886806	20.61667	0.84666
MS.SC4	Dry	Sisal	Conserved	48	33.1	7.06	-133	11.886806	20.61667	0.84666
MS.SC5	Dry	Sisal	Conserved	45	31.5	6.98	-197	11.886806	20.61667	0.84666
MS.SC6	Dry	Sisal	Conserved	42.5	30.7	6.685	-149	15.83353	23.92	1.3
MS.SC7	Dry	Sisal	Conserved	46.5	31.85	7.025	-151.5	11.886806	20.61667	0.84666
MS.SC8	Dry	Sisal	Conserved	40	28.9	6.38	-207	4.593247	14.64	0.05
MS.SC9	Dry	Sisal	Conserved	48	33.1	7.06	-133	11.886806	20.61667	0.84666
MS.SC10	Dry	Sisal	Conserved	44	31	7	-160	11.886806	20.61667	0.84666
MS.SR1	Dry	Sisal	Restored	26	34.4	7.53	-280	8.114523	16.55	0.76
MS.SR2	Dry	Sisal	Restored	23	33.6	7.52	-200	6.744099	16.04333	0.49666
MS.SR3	Dry	Sisal	Restored	25	33.1	7.53	-300	6.744099	16.04333	0.49666
MS.SR4	Dry	Sisal	Restored	26	35.1	7.52	-310	6.744099	16.04333	0.49666
MS.SR5	Dry	Sisal	Restored	20	30.3	6.9	-270	6.501669	15.97	0.68
MS.SR6	Dry	Sisal	Restored	20	31	7.17	-325	6.744099	16.04333	0.49666
MS.SR7	Dry	Sisal	Restored	36	31.5	6.75	-230	5.616104	15.61	0.05
MS.SR8	Dry	Sisal	Restored	35	30.7	7.31	-276	6.744099	16.04333	0.49666
MS.SR9	Dry	Sisal	Restored	30	30.6	7.13	-230	6.744099	16.04333	0.49666
MS.SR10	Dry	Sisal	Restored	27	32	7	-269	6.744099	16.04333	0.49666
MS.SD1	Dry	Sisal	Degraded	21	31.3	7.24	-265	6.940214	15.96333	0.92333
MS.SD2	Dry	Sisal	Degraded	20	30.5	7.5	-299	6.763489	16.09	0.95
MS.SD3	Dry	Sisal	Degraded	25	31.9	7.37	-303	6.940214	15.96333	0.92333
MS.SD4	Dry	Sisal	Degraded	22	30.9	7.4	-319	6.940214	15.96333	0.92333
MS.SD5	Dry	Sisal	Degraded	24	32	7.39	-319	6.600498	15.83	0.89
MS.SD6	Dry	Sisal	Degraded	19	32.5	7.44	-270	6.940214	15.96333	0.92333
MS.SD7	Dry	Sisal	Degraded	20	30.5	7.5	-299	7.456654	15.97	0.93
MS.SD8	Dry	Sisal	Degraded	25	31.9	7.37	-303	6.940214	15.96333	0.92333
MS.SD9	Dry	Sisal	Degraded	22	30.9	7.4	-319	6.940214	15.96333	0.92333
MS.SD10	Dry	Sisal	Degraded	22	31.4	7.4	-300	6.940214	15.96333	0.92333
MS.DD1	Dry	Dzilam	Degraded	70	32.3	6.79	-285	3.995363	14.0800	0.0500
MS.DD2	Dry	Dzilam	Degraded	50	32.3	6.83	-326	3.995363	14.0800	0.0500
MS.DD3	Dry	Dzilam	Degraded	55	31.7	7.02	-311	3.756183	14.21	0.05
MS.DD4	Dry	Dzilam	Degraded	55	32.3	6.95	-346	4.570468	14.31	0.05
MS.DD5	Dry	Dzilam	Degraded	80	31.8	6.9	-294	3.995363	14.0800	0.0500
MS.DD6	Dry	Dzilam	Degraded	85	31.7	6.78	-300	3.995363	14.0800	0.0500
MS.DD7	Dry	Dzilam	Degraded	85	31.7	6.91	-270	3.995363	14.0800	0.0500
MS.DD8	Dry	Dzilam	Degraded	85	31.3	6.73	-312	3.995363	14.0800	0.0500
MS.DD9	Dry	Dzilam	Degraded	55	31.9	6.97	-330	3.65944	13.72	0.05
MS.DD10	Dry	Dzilam	Degraded	69	32	7	-308	3.995363	14.0800	0.0500
MS.DC1	Dry	Dzilam	Conserved	65	34.2	6.68	-260	7.212423	15.9100	0.63666
MS.DC2	Dry	Dzilam	Conserved	75	31.7	7.02	-285	6.782169	15.7	0.87
MS.DC3	Dry	Dzilam	Conserved	75	32.1	6.69	-261	5.219079	14.34	0.05
MS.DC4	Dry	Dzilam	Conserved	60	31.7	6.77	-305	7.212423	15.9100	0.63666
MS.DC5	Dry	Dzilam	Conserved	63	31.3	6.81	-283	7.212423	15.9100	0.63666
MS.DC6	Dry	Dzilam	Conserved	70	31.7	6.97	-228	7.212423	15.9100	0.63666
MS.DC7	Dry	Dzilam	Conserved	75	29.9	6.68	-294	7.212423	15.9100	0.63666
MS.DC8	Dry	Dzilam	Conserved	65	29	6.69	-284	7.212423	15.9100	0.63666
MS.DC9	Dry	Dzilam	Conserved	65	30.3	6.83	-283	9.636019	17.69	0.99
MS.DC10	Dry	Dzilam	Conserved	68	31	7	-276	7.212423	15.9100	0.63666
MS.DR1	Dry	Dzilam	Restored	40	29.2	6.98	-272	8.185480	16.6600	0.37333
MS.DR2	Dry	Dzilam	Restored	45	28.7	6.97	-300	8.185480	16.6600	0.37333
MS.DR3	Dry	Dzilam	Restored	60	28.8	6.9	-292	8.185480	16.6600	0.37333
MS.DR4	Dry	Dzilam	Restored	45	28.9	7.06	-313	11.22465	20.03	1.02
MS.DR5	Dry	Dzilam	Restored	50	29.2	6.91	-289	8.185480	16.6600	0.37333
MS.DR6	Dry	Dzilam	Restored	65	29.7	7.02	-272	8.185480	16.6600	0.37333
MS.DR7	Dry	Dzilam	Restored	80	29	6.84	-219	7.515009	15.35	0.05
MS.DR8	Dry	Dzilam	Restored	85	28.9	6.71	-153	5.816779	14.6	0.05
MS.DR9	Dry	Dzilam	Restored	83	29.2	6.78	-131	8.185480	16.6600	0.37333
MS.DR10	Dry	Dzilam	Restored	61	29	7	-249	8.185480	16.6600	0.37333
ML.LR1	Rainy	RioLagartos	Restored	40	29.8	7.13	-327	1.56	13.13	0.05
ML.LR2	Rainy	RioLagartos	Restored	33	29.5	7.12	-339	1.56	13.13	0.05
ML.LR3	Rainy	RioLagartos	Restored	38	29.5	7.16	-325	0.5	11.43	0.05
ML.LR4	Rainy	RioLagartos	Restored	35	30	7.05	-334	1.88	13.84	0.05
ML.LR5	Rainy	RioLagartos	Restored	40	29.8	7.04	-311	1.56	13.13	0.05
ML.LR7	Rainy	RioLagartos	Restored	38	29.9	7.23	-220	2.31	14.13	0.05
ML.LR8	Rainy	RioLagartos	Restored	36	29.9	7.26	-235	1.56	13.13	0.05
ML.LR9	Rainy	RioLagartos	Restored	40	29.7	7.39	-252	1.56	13.13	0.05
ML.LD1	Rainy	RioLagartos	Degraded	10	31.7	7.28	-380	5.43	17.1	0.72
ML.LD2	Rainy	RioLagartos	Degraded	12	32	7.35	-355	4.58	16.33	0.44
ML.LD3	Rainy	RioLagartos	Degraded	15	32.4	7.26	-358	4.58	16.33	0.44
ML.LD4	Rainy	RioLagartos	Degraded	12	30.9	7.26	-354	4.58	16.33	0.44
ML.LD5	Rainy	RioLagartos	Degraded	11	31.4	7.27	-353	4.4	15.97	0.06
ML.LD6	Rainy	RioLagartos	Degraded	7	31.9	7.48	-356	4.58	16.33	0.44
ML.LD7	Rainy	RioLagartos	Degraded	15	31.4	7.33	-348	4.58	16.33	0.44
ML.LD8	Rainy	RioLagartos	Degraded	13	31	7.34	-350	4.58	16.33	0.44
ML.LD9	Rainy	RioLagartos	Degraded	7	30.8	7.33	-343	3.92	15.92	0.53
ML.LC1	Rainy	RioLagartos	Conserved	40	29.6	6.96	-273	5.04	16.44	0.07
ML.LC2	Rainy	RioLagartos	Conserved	35	29.9	7.07	-284	6.17	17.2	0.48
ML.LC3	Rainy	RioLagartos	Conserved	40	30	7.06	-289	6.17	17.2	0.48
ML.LC5	Rainy	RioLagartos	Conserved	37	29	7.01	-290	7.35	18.65	0.74
ML.LC6	Rainy	RioLagartos	Conserved	38	29.5	7.17	-296	6.17	17.2	0.48
ML.LC7	Rainy	RioLagartos	Conserved	35	29.7	7.07	-345	6.17	17.2	0.48
ML.LC8	Rainy	RioLagartos	Conserved	30	30	7.03	-323	6.12	16.52	0.63
ML.LC9	Rainy	RioLagartos	Conserved	30	29.6	7.17	-297	6.17	17.2	0.48
ML.DD1	Rainy	Dzilam	Degraded	50	32.8	6.99	-375	2.79	13.69	0.44
ML.DD2	Rainy	Dzilam	Degraded	55	33.2	7.12	-368	2.79	13.69	0.44
ML.DD3	Rainy	Dzilam	Degraded	55	33.7	7.13	-355	3.67	13.91	0.63
ML.DD4	Rainy	Dzilam	Degraded	47	33	6.96	-342	3.07	14.04	0.62
ML.DD5	Rainy	Dzilam	Degraded	44	33.8	7.01	-355	2.79	13.69	0.44
ML.DD6	Rainy	Dzilam	Degraded	45	34.4	7	-359	2.79	13.69	0.44
ML.DD7	Rainy	Dzilam	Degraded	53	33.6	6.95	-354	2.79	13.69	0.44
ML.DD8	Rainy	Dzilam	Degraded	55	33.3	6.77	-372	2.79	13.69	0.44
ML.DD9	Rainy	Dzilam	Degraded	45	35.1	7.08	-381	1.63	13.12	0.06
ML.DR1	Rainy	Dzilam	Restored	50	30.2	6.96	-287	8.06	19.1	1.07
ML.DR2	Rainy	Dzilam	Restored	50	30.2	6.98	-288	8.06	19.1	1.07
ML.DR3	Rainy	Dzilam	Restored	40	30.4	7.17	-312	8.06	19.1	1.07
ML.DR4	Rainy	Dzilam	Restored	75	31.7	7.18	-275	10.11	21.44	1.1
ML.DR5	Rainy	Dzilam	Restored	70	31.2	7.06	-303	8.06	19.1	1.07
ML.DR6	Rainy	Dzilam	Restored	65	31	7.1	-257	8.06	19.1	1.07
ML.DR7	Rainy	Dzilam	Restored	70	32.4	6.94	-105	6.6	17.57	1.02
ML.DR8	Rainy	Dzilam	Restored	75	33.2	6.85	-205	7.48	18.28	1.08
ML.DR9	Rainy	Dzilam	Restored	77	33.4	6.88	-247	8.06	19.1	1.07
ML.DC1	Rainy	Dzilam	Conserved	81	30.7	6.9	-91	3.94	12.22	0.06
ML.DC2	Rainy	Dzilam	Conserved	81	31.1	7.11	-245	3.65	12.91	0.23
ML.DC3	Rainy	Dzilam	Conserved	70	30.7	6.91	-264	3.53	13.53	0.56
ML.DC4	Rainy	Dzilam	Conserved	76	30.7	7.08	-165	3.65	12.91	0.23
ML.DC5	Rainy	Dzilam	Conserved	78	30.1	6.86	-146	3.65	12.91	0.23
ML.DC6	Rainy	Dzilam	Conserved	75	30.3	6.91	-67	3.65	12.91	0.23
ML.DC7	Rainy	Dzilam	Conserved	80	30	7.24	-188	3.65	12.91	0.23
ML.DC8	Rainy	Dzilam	Conserved	75	29.9	6.99	-262	3.65	12.91	0.23
ML.DC9	Rainy	Dzilam	Conserved	75	30.6	7.18	-225	3.49	12.98	0.06
ML.PD1	Rainy	Progreso	Degraded	72	31.1	7.69	-192	2.78	12.83	0.63
ML.PD2	Rainy	Progreso	Degraded	85	31.3	7.68	-217	3.44	13.48	0.76
ML.PD3	Rainy	Progreso	Degraded	87	31.1	7.65	-234	2.78	12.83	0.63
ML.PD4	Rainy	Progreso	Degraded	90	30.1	7.67	-190	2.78	12.83	0.63
ML.PD5	Rainy	Progreso	Degraded	65	30.5	7.92	-195	2.57	12.29	0.56
ML.PD6	Rainy	Progreso	Degraded	95	31.9	7.7	-222	2.78	12.83	0.63
ML.PD7	Rainy	Progreso	Degraded	80	31.4	7.88	-225	2.78	12.83	0.63
ML.PD8	Rainy	Progreso	Degraded	95	31.1	7.81	-198	2.33	12.71	0.58
ML.PD9	Rainy	Progreso	Degraded	80	31.1	7.91	-173	2.78	12.83	0.63
ML.PC1	Rainy	Progreso	Conserved	65	32.7	6.98	-304	3.89	15.38	0.59
ML.PC2	Rainy	Progreso	Conserved	60	36.8	7.28	-280	5.20	16.06	0.48
ML.PC3	Rainy	Progreso	Conserved	62.5	34.75	7.13	-292	5.20	16.06	0.48
ML.PC4	Rainy	Progreso	Conserved	60	33.1	6.77	-310	5.22	16.14	0.06
ML.PC5	Rainy	Progreso	Conserved	45	32.7	7.21	-289	5.20	16.06	0.48
ML.PC6	Rainy	Progreso	Conserved	52.5	32.9	6.99	-299.5	5.20	16.06	0.48
ML.PC7	Rainy	Progreso	Conserved	67	32.2	6.76	-308	6.48	16.66	0.79
ML.PC8	Rainy	Progreso	Conserved	70	32.1	6.73	-319	5.20	16.06	0.48
ML.PC9	Rainy	Progreso	Conserved	68.5	32.15	6.745	-313.5	5.20	16.06	0.48
ML.PR1	Rainy	Progreso	Restored	60	30	7.47	-291	4.22	14.03	0.68
ML.PR2	Rainy	Progreso	Restored	57	30.6	7.29	-301	5.52	15.33	1.15
ML.PR3	Rainy	Progreso	Restored	60	30.4	7.31	-317	4.22	14.03	0.68
ML.PR4	Rainy	Progreso	Restored	60	31.2	7.31	-329	4.22	14.03	0.68
ML.PR5	Rainy	Progreso	Restored	61	30.9	7.35	-324	4.41	13.48	0.81
ML.PR6	Rainy	Progreso	Restored	60	30.6	7.49	-290	4.22	14.03	0.68
ML.PR7	Rainy	Progreso	Restored	67	30.8	7.37	-309	4.22	14.03	0.68
ML.PR8	Rainy	Progreso	Restored	70	31.9	7.22	-302	2.73	13.29	0.07
ML.PR9	Rainy	Progreso	Restored	83	31.8	7.28	-302	4.22	14.03	0.68
ML.SC1	Rainy	Sisal	Conserved	63	30.3	6.92	-225	14.41	23.95	0.91
ML.SC2	Rainy	Sisal	Conserved	63	30.2	6.85	-231	15.92	27.17	1.35
ML.SC3	Rainy	Sisal	Conserved	60	29.9	6.93	-205	14.41	23.95	0.91
ML.SC4	Rainy	Sisal	Conserved	65	31.1	6.98	-215	14.41	23.95	0.91
ML.SC5	Rainy	Sisal	Conserved	62	30.3	7.04	-206	14.41	23.95	0.91
ML.SC6	Rainy	Sisal	Conserved	65	30	7.07	-188	21.63	28.82	1.33
ML.SC7	Rainy	Sisal	Conserved	60	30.1	7.05	-209	14.41	23.95	0.91
ML.SC8	Rainy	Sisal	Conserved	53	29.9	7.15	-155	5.68	15.86	0.06
ML.SC9	Rainy	Sisal	Conserved	65	30.3	7.15	-99	14.41	23.95	0.91
ML.SD1	Rainy	Sisal	Degraded	45	30.1	7.25	-288	6.71	16.59	1.02
ML.SD2	Rainy	Sisal	Degraded	45	29.6	7.17	-293	7.99	17.97	1.12
ML.SD3	Rainy	Sisal	Degraded	45	29.6	7.17	-293	6.71	16.59	1.02
ML.SD4	Rainy	Sisal	Degraded	40	30.7	7.22	-310	6.71	16.59	1.02
ML.SD5	Rainy	Sisal	Degraded	40	30.1	7.27	-299	6.29	15.83	0.95
ML.SD6	Rainy	Sisal	Degraded	40	30.1	7.27	-299	6.71	16.59	1.02
ML.SD7	Rainy	Sisal	Degraded	40	31.1	7.47	-308	5.85	15.97	0.98
ML.SD8	Rainy	Sisal	Degraded	38	30.7	7.23	-316	6.71	16.59	1.02
ML.SD9	Rainy	Sisal	Degraded	38	30.7	7.23	-316	6.71	16.59	1.02
ML.SR1	Rainy	Sisal	Restored	30	30.5	6.88	-307	6.33	15.69	0.65
ML.SR2	Rainy	Sisal	Restored	35	30.8	7.06	-304	6.02	15.86	0.55
ML.SR3	Rainy	Sisal	Restored	32.5	30.65	6.97	-305.5	6.02	15.86	0.55
ML.SR4	Rainy	Sisal	Restored	25	30.4	7.19	-321	6.02	15.86	0.55
ML.SR5	Rainy	Sisal	Restored	20	30	6.98	-259	7.37	16.88	0.95
ML.SR6	Rainy	Sisal	Restored	22.5	30.2	7.085	-290	6.02	15.86	0.55
ML.SR7	Rainy	Sisal	Restored	30	30.9	6.88	-327	4.36	15	0.06
ML.SR8	Rainy	Sisal	Restored	30	30.7	6.97	-333	6.02	15.86	0.55
ML.SR9	Rainy	Sisal	Restored	30	30.8	6.925	-330	6.02	15.86	0.55
