# Supplementary material for: Do restoration strategies in mangroves recover microbial diversity? A case study in the Yucatan peninsula
Source: PLoS One. 2024 Aug 16;19(8):e0307929. doi: 10.1371/journal.pone.0307929 (PMC11329136; doi:10.1371/journal.pone.0307929)
Supplement: S4 Table — (CSV) [file pone.0307929.s011.csv]

	Domain	Phylum	Class	Order	Family	Genus	Core_groups
1	Bacteria	Desulfobacterota	Desulfobacteria	Desulfobacterales	Desulfosarcinaceae	Sva0081_sediment_group	conserved_restored
2	Bacteria	Desulfobacterota	Desulfobacteria	Desulfobacterales	Desulfosarcinaceae	Desulfosarcina	conserved_restored
3	Bacteria	Acidobacteriota	Thermoanaerobaculia	Thermoanaerobaculales	Thermoanaerobaculaceae	Subgroup_10	conserved_restored
4	Bacteria	Gemmatimonadota	PAUC43f_marine_benthic_group	PAUC43f_marine_benthic_group	PAUC43f_marine_benthic_group	PAUC43f_marine_benthic_group	conserved_restored
5	Bacteria						conserved_restored
6	Bacteria						conserved_restored
7	Bacteria	WS1	WS1	WS1	WS1	WS1	conserved_restored
8	Bacteria	Chloroflexi	Anaerolineae	Anaerolineales	Anaerolineaceae	uncultured	conserved_restored
9	Bacteria	Proteobacteria	Gammaproteobacteria				conserved_restored
10	Bacteria	Myxococcota					conserved_restored
11	Bacteria	Desulfobacterota	Desulfuromonadia	Desulfuromonadia			conserved_restored
12	Bacteria	Desulfobacterota	Desulfobacteria	Desulfobacterales	Desulfosarcinaceae	Sva0081_sediment_group	conserved
13	Bacteria	Desulfobacterota	Desulfobacteria	Desulfobacterales	Desulfosarcinaceae		conserved
14	Bacteria	Calditrichota	Calditrichia	Calditrichales	Calditrichaceae	Calditrichaceae	conserved
15	Bacteria	Calditrichota	Calditrichia	Calditrichales	Calditrichaceae	Calditrichaceae	conserved
16	Bacteria	Acidobacteriota	Thermoanaerobaculia	Thermoanaerobaculales	Thermoanaerobaculaceae	Subgroup_10	conserved
17	Bacteria	Acidobacteriota	Thermoanaerobaculia	Thermoanaerobaculales	Thermoanaerobaculaceae	Subgroup_10	conserved
18	Bacteria	Acidobacteriota	Vicinamibacteria	Subgroup_9	Subgroup_9	Subgroup_9	conserved
19	Bacteria	Acidobacteriota					conserved
20	Bacteria	Acidobacteriota					conserved
21	Bacteria						conserved
22	Bacteria	Acidobacteriota	Vicinamibacteria	Subgroup_17	Subgroup_17	Subgroup_17	conserved
23	Bacteria	Acidobacteriota	Vicinamibacteria	Vicinamibacterales	uncultured	uncultured	conserved
24	Bacteria	Acidobacteriota	Vicinamibacteria	Vicinamibacterales	Vicinamibacteraceae	Vicinamibacteraceae	conserved
25	Bacteria	Acidobacteriota	Vicinamibacteria	Vicinamibacterales	Vicinamibacteraceae	Vicinamibacteraceae	conserved
26	Bacteria	Latescibacterota	Latescibacteria	Latescibacterales	Latescibacteraceae	Latescibacteraceae	conserved
27	Bacteria	Gemmatimonadota	PAUC43f_marine_benthic_group	PAUC43f_marine_benthic_group	PAUC43f_marine_benthic_group	PAUC43f_marine_benthic_group	conserved
28	Bacteria	Gemmatimonadota	PAUC43f_marine_benthic_group	PAUC43f_marine_benthic_group	PAUC43f_marine_benthic_group	PAUC43f_marine_benthic_group	conserved
29	Bacteria	Gemmatimonadota	PAUC43f_marine_benthic_group	PAUC43f_marine_benthic_group	PAUC43f_marine_benthic_group	PAUC43f_marine_benthic_group	conserved
30	Bacteria	Gemmatimonadota	PAUC43f_marine_benthic_group	PAUC43f_marine_benthic_group	PAUC43f_marine_benthic_group	PAUC43f_marine_benthic_group	conserved
31	Bacteria	Gemmatimonadota	PAUC43f_marine_benthic_group	PAUC43f_marine_benthic_group	PAUC43f_marine_benthic_group	PAUC43f_marine_benthic_group	conserved
32	Bacteria	Gemmatimonadota	BD2-11_terrestrial_group	BD2-11_terrestrial_group	BD2-11_terrestrial_group	BD2-11_terrestrial_group	conserved
33	Bacteria	Gemmatimonadota	BD2-11_terrestrial_group	BD2-11_terrestrial_group	BD2-11_terrestrial_group	BD2-11_terrestrial_group	conserved
34	Bacteria	Gemmatimonadota	BD2-11_terrestrial_group	BD2-11_terrestrial_group	BD2-11_terrestrial_group	BD2-11_terrestrial_group	conserved
35	Bacteria	Gemmatimonadota	BD2-11_terrestrial_group	BD2-11_terrestrial_group	BD2-11_terrestrial_group	BD2-11_terrestrial_group	conserved
36	Bacteria	Gemmatimonadota	BD2-11_terrestrial_group	BD2-11_terrestrial_group	BD2-11_terrestrial_group	BD2-11_terrestrial_group	conserved
37	Bacteria	Gemmatimonadota	BD2-11_terrestrial_group	BD2-11_terrestrial_group	BD2-11_terrestrial_group	BD2-11_terrestrial_group	conserved
38	Bacteria	Gemmatimonadota	BD2-11_terrestrial_group	BD2-11_terrestrial_group	BD2-11_terrestrial_group	BD2-11_terrestrial_group	conserved
39	Bacteria	Gemmatimonadota	BD2-11_terrestrial_group	BD2-11_terrestrial_group	BD2-11_terrestrial_group	BD2-11_terrestrial_group	conserved
40	Bacteria	Gemmatimonadota	BD2-11_terrestrial_group	BD2-11_terrestrial_group	BD2-11_terrestrial_group	BD2-11_terrestrial_group	conserved
41	Bacteria	Gemmatimonadota	BD2-11_terrestrial_group	BD2-11_terrestrial_group	BD2-11_terrestrial_group	BD2-11_terrestrial_group	conserved
42	Bacteria	Gemmatimonadota	BD2-11_terrestrial_group	BD2-11_terrestrial_group	BD2-11_terrestrial_group	BD2-11_terrestrial_group	conserved
43	Bacteria	Gemmatimonadota	BD2-11_terrestrial_group	BD2-11_terrestrial_group	BD2-11_terrestrial_group	BD2-11_terrestrial_group	conserved
44	Bacteria	Gemmatimonadota	BD2-11_terrestrial_group	BD2-11_terrestrial_group	BD2-11_terrestrial_group	BD2-11_terrestrial_group	conserved
45	Bacteria	Gemmatimonadota	Gemmatimonadetes	Gemmatimonadales	Gemmatimonadaceae	uncultured	conserved
46	Bacteria	Gemmatimonadota	Longimicrobia	Longimicrobiales	Longimicrobiaceae	Longimicrobiaceae	conserved
47	Bacteria	Actinobacteriota	Thermoleophilia	Solirubrobacterales	67-14	67-14	conserved
48	Bacteria	Actinobacteriota	Thermoleophilia	Gaiellales	uncultured	uncultured	conserved
49	Bacteria	Actinobacteriota	Acidimicrobiia	Actinomarinales	uncultured	uncultured	conserved
50	Bacteria	Actinobacteriota	Acidimicrobiia	Actinomarinales	uncultured	uncultured	conserved
51	Bacteria	Actinobacteriota	Acidimicrobiia	Actinomarinales	uncultured	uncultured	conserved
52	Bacteria	Actinobacteriota	Acidimicrobiia	Actinomarinales	uncultured	uncultured	conserved
53	Bacteria	Actinobacteriota	Acidimicrobiia	Actinomarinales	uncultured	uncultured	conserved
54	Bacteria	Actinobacteriota	Acidimicrobiia	Actinomarinales	uncultured	uncultured	conserved
55	Bacteria	Actinobacteriota	Acidimicrobiia	Microtrichales	Ilumatobacteraceae	Ilumatobacter	conserved
56	Bacteria	Actinobacteriota	Acidimicrobiia	Microtrichales	Ilumatobacteraceae	Ilumatobacter	conserved
57	Bacteria	Actinobacteriota	Acidimicrobiia	Microtrichales	Microtrichaceae	Sva0996_marine_group	conserved
58	Bacteria	Bacteroidota	Ignavibacteria	Ignavibacteriales	Ignavibacteriaceae	Ignavibacterium	conserved
59	Bacteria	Acidobacteriota	Subgroup_26	Subgroup_26	Subgroup_26	Subgroup_26	conserved
60	Bacteria	Acidobacteriota	Subgroup_26	Subgroup_26	Subgroup_26	Subgroup_26	conserved
61	Bacteria	Planctomycetota					conserved
62	Bacteria	Planctomycetota	OM190	OM190	OM190	OM190	conserved
63	Bacteria	Planctomycetota	Planctomycetes	Pirellulales	Pirellulaceae		conserved
64	Bacteria	Planctomycetota	Planctomycetes	Planctomycetales	Gimesiaceae	uncultured	conserved
65	Bacteria	Planctomycetota	Planctomycetes	Planctomycetales			conserved
66	Bacteria	Planctomycetota	Planctomycetes	Pirellulales	Pirellulaceae	Pir4_lineage	conserved
67	Bacteria	Planctomycetota	Planctomycetes	Pirellulales	Pirellulaceae	Pir4_lineage	conserved
68	Bacteria	Planctomycetota	Planctomycetes	Pirellulales	Pirellulaceae		conserved
69	Bacteria	Planctomycetota	Planctomycetes	Pirellulales	Pirellulaceae	Blastopirellula	conserved
70	Bacteria	Planctomycetota	Planctomycetes	Pirellulales	Pirellulaceae	Blastopirellula	conserved
71	Bacteria	Planctomycetota	Planctomycetes	Pirellulales	Pirellulaceae	Rubripirellula	conserved
72	Bacteria	Planctomycetota	Planctomycetes	Pirellulales	Pirellulaceae	uncultured	conserved
73	Bacteria	Planctomycetota	Planctomycetes	Pirellulales	Pirellulaceae		conserved
74	Bacteria	Latescibacterota	Latescibacterota	Latescibacterota	Latescibacterota	Latescibacterota	conserved
75	Bacteria	Acidobacteriota	Subgroup_21	Subgroup_21	Subgroup_21	Subgroup_21	conserved
76	Bacteria	Acidobacteriota	Subgroup_21	Subgroup_21	Subgroup_21	Subgroup_21	conserved
77	Bacteria	Acidobacteriota	Subgroup_21	Subgroup_21	Subgroup_21	Subgroup_21	conserved
78	Bacteria	Acidobacteriota	Vicinamibacteria	Vicinamibacterales	uncultured	uncultured	conserved
79	Bacteria	Entotheonellaeota	Entotheonellia	Entotheonellales	Entotheonellaceae	Entotheonellaceae	conserved
80	Bacteria						conserved
81	Bacteria	Spirochaetota	Spirochaetia	Spirochaetales	Spirochaetaceae	Spirochaeta	conserved
82	Bacteria	Chloroflexi	Anaerolineae	SBR1031	A4b	A4b	conserved
83	Bacteria	Chloroflexi	Chloroflexia	Thermomicrobiales	AKYG1722	AKYG1722	conserved
84	Bacteria	Chloroflexi	Anaerolineae	SBR1031	SBR1031	SBR1031	conserved
85	Bacteria	Chloroflexi					conserved
86	Bacteria	Chloroflexi	Anaerolineae	SBR1031	SBR1031	SBR1031	conserved
87	Bacteria	Chloroflexi	Dehalococcoidia				conserved
88	Bacteria	Chloroflexi	Dehalococcoidia	S085	S085	S085	conserved
89	Bacteria	Chloroflexi	Dehalococcoidia	S085	S085	S085	conserved
90	Bacteria	Chloroflexi	Dehalococcoidia	S085	S085	S085	conserved
91	Bacteria	Chloroflexi					conserved
92	Bacteria	Chloroflexi	Anaerolineae	Ardenticatenales	uncultured	uncultured	conserved
93	Bacteria	Chloroflexi	Anaerolineae	Ardenticatenales	uncultured	uncultured	conserved
94	Bacteria	Chloroflexi	Anaerolineae	Ardenticatenales	uncultured	uncultured	conserved
95	Bacteria	Chloroflexi	Anaerolineae	SBR1031	SBR1031	SBR1031	conserved
96	Bacteria	Chloroflexi	Anaerolineae	SBR1031	SBR1031	SBR1031	conserved
97	Bacteria	Chloroflexi	Anaerolineae	SBR1031	SBR1031	SBR1031	conserved
98	Bacteria	Chloroflexi	Anaerolineae	SBR1031	SBR1031	SBR1031	conserved
99	Bacteria	Chloroflexi	Anaerolineae	Anaerolineales	Anaerolineaceae	uncultured	conserved
100	Bacteria	Firmicutes	Bacilli	Bacillales	Bacillaceae	Halobacillus	conserved
101	Bacteria	Cyanobacteria	Cyanobacteriia	Chloroplast	Chloroplast	Chloroplast	conserved
102	Bacteria	Halanaerobiaeota	Halanaerobiia	Halanaerobiales	Halobacteroidaceae	Orenia	conserved
103	Bacteria	Bacteroidota	Rhodothermia	Rhodothermales	Rhodothermaceae	uncultured	conserved
104	Bacteria	Bacteroidota	Rhodothermia	Rhodothermales	Rhodothermaceae	uncultured	conserved
105	Bacteria	Bacteroidota	Rhodothermia	Rhodothermales	Rhodothermaceae	uncultured	conserved
106	Bacteria	Bacteroidota	Rhodothermia	Rhodothermales	Rhodothermaceae	uncultured	conserved
107	Bacteria	Bacteroidota	Rhodothermia	Rhodothermales	Rhodothermaceae	uncultured	conserved
108	Bacteria	Bacteroidota	Rhodothermia	Balneolales	Balneolaceae	Aliifodinibius	conserved
109	Bacteria	Bacteroidota	Rhodothermia	Balneolales	Balneolaceae	uncultured	conserved
110	Bacteria	Bacteroidota	Rhodothermia	Balneolales	Balneolaceae	uncultured	conserved
111	Bacteria	Bacteroidota	Rhodothermia	Balneolales	Balneolaceae	uncultured	conserved
112	Bacteria	Bacteroidota	Bacteroidia	Bacteroidales	SB-5	SB-5	conserved
113	Bacteria	Bacteroidota	Bacteroidia	Chitinophagales			conserved
114	Bacteria	Bacteroidota	Bacteroidia	Chitinophagales	Saprospiraceae		conserved
115	Bacteria	Bacteroidota	Bacteroidia	Chitinophagales	Saprospiraceae	uncultured	conserved
116	Bacteria	Bacteroidota	Bacteroidia	Chitinophagales	Saprospiraceae	uncultured	conserved
117	Bacteria	Bacteroidota	Bacteroidia	Cytophagales	Cyclobacteriaceae	uncultured	conserved
118	Bacteria	Bacteroidota	Bacteroidia	Cytophagales	Cyclobacteriaceae	uncultured	conserved
119	Bacteria						conserved
120	Bacteria						conserved
121	Bacteria	Patescibacteria	Parcubacteria	Candidatus_Terrybacteria	Candidatus_Terrybacteria	Candidatus_Terrybacteria	conserved
122	Bacteria	NB1-j	NB1-j	NB1-j	NB1-j	NB1-j	conserved
123	Bacteria	NB1-j	NB1-j	NB1-j	NB1-j	NB1-j	conserved
124	Bacteria	NB1-j	NB1-j	NB1-j	NB1-j	NB1-j	conserved
125	Bacteria	NB1-j	NB1-j	NB1-j	NB1-j	NB1-j	conserved
126	Bacteria	NB1-j	NB1-j	NB1-j	NB1-j	NB1-j	conserved
127	Bacteria	Proteobacteria	Gammaproteobacteria				conserved
128	Bacteria	Proteobacteria	Gammaproteobacteria	Ectothiorhodospirales	Ectothiorhodospiraceae	Halofilum	conserved
129	Bacteria	Proteobacteria	Gammaproteobacteria	Steroidobacterales	Woeseiaceae	Woeseia	conserved
130	Bacteria	Proteobacteria	Gammaproteobacteria	Steroidobacterales	Woeseiaceae	Woeseia	conserved
131	Bacteria	Proteobacteria	Gammaproteobacteria	Gammaproteobacteria_Incertae_Sedis	Unknown_Family	uncultured	conserved
132	Bacteria	Proteobacteria	Gammaproteobacteria	EPR3968-O8a-Bc78	EPR3968-O8a-Bc78	EPR3968-O8a-Bc78	conserved
133	Bacteria	Proteobacteria	Gammaproteobacteria	EPR3968-O8a-Bc78	EPR3968-O8a-Bc78	EPR3968-O8a-Bc78	conserved
134	Bacteria	Proteobacteria	Gammaproteobacteria	EPR3968-O8a-Bc78	EPR3968-O8a-Bc78	EPR3968-O8a-Bc78	conserved
135	Bacteria	Proteobacteria	Gammaproteobacteria	Ectothiorhodospirales	Thioalkalispiraceae	uncultured	conserved
136	Bacteria	Proteobacteria	Gammaproteobacteria	Nitrosococcales	Nitrosococcaceae		conserved
137	Bacteria	Proteobacteria	Gammaproteobacteria	Nitrosococcales	Nitrosococcaceae	AqS1	conserved
138	Bacteria	Proteobacteria	Gammaproteobacteria				conserved
139	Bacteria	Proteobacteria	Gammaproteobacteria				conserved
140	Bacteria	Proteobacteria	Gammaproteobacteria				conserved
141	Bacteria	Proteobacteria	Gammaproteobacteria				conserved
142	Bacteria	Proteobacteria	Gammaproteobacteria	Oceanospirillales	Halomonadaceae	Halomonas	conserved
143	Bacteria	Proteobacteria	Gammaproteobacteria	uncultured	uncultured	uncultured	conserved
144	Bacteria	Proteobacteria	Gammaproteobacteria	uncultured	uncultured	uncultured	conserved
145	Bacteria	Proteobacteria	Gammaproteobacteria	uncultured	uncultured	uncultured	conserved
146	Bacteria	Proteobacteria	Gammaproteobacteria	uncultured	uncultured	uncultured	conserved
147	Bacteria	Proteobacteria	Gammaproteobacteria				conserved
148	Bacteria	Proteobacteria	Gammaproteobacteria				conserved
149	Bacteria	Proteobacteria	Gammaproteobacteria	Cellvibrionales	Halieaceae		conserved
150	Bacteria	Proteobacteria	Gammaproteobacteria	Oceanospirillales	Pseudohongiellaceae	Pseudohongiella	conserved
151	Bacteria	Proteobacteria	Gammaproteobacteria	KI89A_clade	KI89A_clade	KI89A_clade	conserved
152	Bacteria	Hydrogenedentes	Hydrogenedentia	Hydrogenedentiales	Hydrogenedensaceae	Hydrogenedensaceae	conserved
153	Bacteria	Myxococcota	Polyangia	Polyangiales	Sandaracinaceae	uncultured	conserved
154	Bacteria	Desulfobacterota	Syntrophobacteria	Syntrophobacterales	uncultured	uncultured	conserved
155	Bacteria	Proteobacteria	Alphaproteobacteria	Sphingomonadales	Sphingomonadaceae		conserved
156	Bacteria	Proteobacteria	Alphaproteobacteria	Sneathiellales	Sneathiellaceae	Sneathiella	conserved
157	Bacteria	Proteobacteria	Alphaproteobacteria	Rhizobiales	Rhodomicrobiaceae	Rhodomicrobium	conserved
158	Bacteria	Proteobacteria	Alphaproteobacteria				conserved
159	Bacteria	Proteobacteria	Alphaproteobacteria				conserved
160	Bacteria	Proteobacteria	Alphaproteobacteria	Rhizobiales	Methyloligellaceae	Methyloceanibacter	conserved
161	Bacteria	Proteobacteria	Alphaproteobacteria	Rhizobiales	Methyloligellaceae	Methyloceanibacter	conserved
162	Bacteria	Proteobacteria	Alphaproteobacteria	Rhizobiales	Methyloligellaceae	Methyloceanibacter	conserved
163	Bacteria	Proteobacteria	Alphaproteobacteria	Rhizobiales	Rhizobiales_Incertae_Sedis	Dichotomicrobium	conserved
164	Bacteria	Proteobacteria	Alphaproteobacteria	Rhodobacterales	Rhodobacteraceae		conserved
165	Bacteria	Proteobacteria	Alphaproteobacteria				conserved
166	Bacteria	Proteobacteria	Alphaproteobacteria				conserved
167	Bacteria	Proteobacteria	Alphaproteobacteria	Rhizobiales	Hyphomicrobiaceae		conserved
168	Bacteria	Proteobacteria	Alphaproteobacteria				conserved
169	Bacteria	Proteobacteria	Alphaproteobacteria				conserved
170	Bacteria	Proteobacteria	Alphaproteobacteria	Rhizobiales	Rhizobiales_Incertae_Sedis	Bauldia	conserved
171	Bacteria	Proteobacteria	Alphaproteobacteria	Rhodobacterales	Rhodobacteraceae		conserved
172	Bacteria	Proteobacteria	Alphaproteobacteria	Kiloniellales	Kiloniellaceae	Tistlia	conserved
173	Bacteria	Proteobacteria	Alphaproteobacteria	Tistrellales	Geminicoccaceae	uncultured	conserved
174	Bacteria	Proteobacteria	Alphaproteobacteria	Tistrellales	Geminicoccaceae	uncultured	conserved
175	Bacteria	Proteobacteria	Alphaproteobacteria				conserved
176	Bacteria	Proteobacteria	Alphaproteobacteria				conserved
177	Archaea	Crenarchaeota	Bathyarchaeia	Bathyarchaeia	Bathyarchaeia	Bathyarchaeia	conserved
178	Archaea	Crenarchaeota	Nitrososphaeria	Nitrosopumilales	Nitrosopumilaceae	Candidatus_Nitrosopumilus	conserved
179	Archaea	Crenarchaeota	Nitrososphaeria	Nitrosopumilales	Nitrosopumilaceae	Nitrosopumilaceae	conserved
180	Archaea	Crenarchaeota	Nitrososphaeria	Nitrososphaerales	Nitrososphaeraceae	Nitrososphaeraceae	conserved
181	Archaea	Asgardarchaeota	Lokiarchaeia	Lokiarchaeia	Lokiarchaeia	Lokiarchaeia	conserved
182	Archaea	Nanoarchaeota	Nanoarchaeia	Woesearchaeales	Woesearchaeales	Woesearchaeales	conserved
183	Archaea	Nanoarchaeota	Nanoarchaeia	Woesearchaeales	SCGC_AAA011-D5	SCGC_AAA011-D5	conserved
184	Bacteria	Gemmatimonadota	PAUC43f_marine_benthic_group	PAUC43f_marine_benthic_group	PAUC43f_marine_benthic_group	PAUC43f_marine_benthic_group	conserved_degraded
185	Bacteria	Gemmatimonadota	BD2-11_terrestrial_group	BD2-11_terrestrial_group	BD2-11_terrestrial_group	BD2-11_terrestrial_group	conserved_degraded
186	Bacteria	Actinobacteriota	Acidimicrobiia	Actinomarinales	uncultured	uncultured	conserved_degraded
187	Bacteria	Actinobacteriota	Acidimicrobiia	Actinomarinales	uncultured	uncultured	conserved_degraded
188	Bacteria						conserved_degraded
189	Bacteria						conserved_degraded
190	Bacteria	Chloroflexi	Anaerolineae	Ardenticatenales	Ardenticatenaceae	Ardenticatena	conserved_degraded
191	Bacteria	Chloroflexi	Dehalococcoidia	SAR202_clade	SAR202_clade	SAR202_clade	conserved_degraded
192	Bacteria	Chloroflexi	Anaerolineae	SBR1031	SBR1031	SBR1031	conserved_degraded
193	Bacteria	Chloroflexi	Anaerolineae	Anaerolineales	Anaerolineaceae	uncultured	conserved_degraded
194	Bacteria	Proteobacteria	Gammaproteobacteria	Steroidobacterales	Woeseiaceae	Woeseia	conserved_degraded
195	Bacteria	Proteobacteria	Gammaproteobacteria				conserved_degraded
196	Bacteria	Proteobacteria	Gammaproteobacteria	KI89A_clade	KI89A_clade	KI89A_clade	conserved_degraded
197	Bacteria	Proteobacteria	Alphaproteobacteria	Tistrellales	Geminicoccaceae	uncultured	conserved_degraded
198	Bacteria	Dadabacteria	Dadabacteriia	Dadabacteriales	Dadabacteriales	Dadabacteriales	conserved_degraded
199	Bacteria	Desulfobacterota	Desulfobacteria	Desulfobacterales	Desulfosarcinaceae	SEEP-SRB1	degraded
200	Bacteria	Desulfobacterota	Desulfobacteria	Desulfobacterales	Desulfosarcinaceae		degraded
201	Bacteria	Desulfobacterota	Desulfobacteria	Desulfobacterales	Desulfosarcinaceae	Sva0081_sediment_group	degraded
202	Bacteria	Gemmatimonadota	PAUC43f_marine_benthic_group	PAUC43f_marine_benthic_group	PAUC43f_marine_benthic_group	PAUC43f_marine_benthic_group	degraded
203	Bacteria	Gemmatimonadota	BD2-11_terrestrial_group	BD2-11_terrestrial_group	BD2-11_terrestrial_group	BD2-11_terrestrial_group	degraded
204	Bacteria	Gemmatimonadota	BD2-11_terrestrial_group	BD2-11_terrestrial_group	BD2-11_terrestrial_group	BD2-11_terrestrial_group	degraded
205	Bacteria	Gemmatimonadota	BD2-11_terrestrial_group	BD2-11_terrestrial_group	BD2-11_terrestrial_group	BD2-11_terrestrial_group	degraded
206	Bacteria	Actinobacteriota	Acidimicrobiia	Actinomarinales	uncultured	uncultured	degraded
207	Bacteria	Actinobacteriota	Acidimicrobiia	Actinomarinales	uncultured	uncultured	degraded
208	Bacteria	Planctomycetota					degraded
209	Bacteria	Planctomycetota					degraded
210	Bacteria	Planctomycetota					degraded
211	Bacteria	Planctomycetota	Phycisphaerae	DG-20	DG-20	DG-20	degraded
212	Bacteria	Planctomycetota	Planctomycetes	Pirellulales	Pirellulaceae	uncultured	degraded
213	Bacteria	Planctomycetota	Planctomycetes	Pirellulales	Pirellulaceae		degraded
214	Bacteria	Planctomycetota	Phycisphaerae	mle1-8	mle1-8	mle1-8	degraded
215	Bacteria	Planctomycetota	Phycisphaerae	MSBL9	SG8-4	SG8-4	degraded
216	Bacteria	Planctomycetota	Phycisphaerae	Phycisphaerales	AKAU3564_sediment_group	AKAU3564_sediment_group	degraded
217	Bacteria	Verrucomicrobiota	Kiritimatiellae	WCHB1-41	WCHB1-41	WCHB1-41	degraded
218	Bacteria	Acidobacteriota	Subgroup_21	Subgroup_21	Subgroup_21	Subgroup_21	degraded
219	Bacteria	Acidobacteriota	Subgroup_21	Subgroup_21	Subgroup_21	Subgroup_21	degraded
220	Bacteria	Acidobacteriota	Subgroup_21	Subgroup_21	Subgroup_21	Subgroup_21	degraded
221	Bacteria	Latescibacterota	Latescibacteria	Latescibacterales	Latescibacteraceae	Latescibacteraceae	degraded
222	Bacteria						degraded
223	Bacteria	Zixibacteria	Zixibacteria	Zixibacteria	Zixibacteria	Zixibacteria	degraded
224	Bacteria						degraded
225	Bacteria	Firmicutes	Dethiobacteria	Dethiobacterales	Dethiobacteraceae	uncultured	degraded
226	Bacteria	Spirochaetota	Spirochaetia	Spirochaetales	Spirochaetaceae	uncultured	degraded
227	Bacteria	Spirochaetota	Spirochaetia	Spirochaetales	Spirochaetaceae		degraded
228	Bacteria	Spirochaetota	Spirochaetia	Spirochaetales	Spirochaetaceae	Spirochaeta_2	degraded
229	Bacteria	Spirochaetota	Spirochaetia	Spirochaetales	Spirochaetaceae	Spirochaeta	degraded
230	Bacteria	Spirochaetota	Spirochaetia	Spirochaetales	Spirochaetaceae	Spirochaeta	degraded
231	Bacteria	Spirochaetota	Spirochaetia	Spirochaetales	Spirochaetaceae	Spirochaeta	degraded
232	Bacteria	Chloroflexi	Anaerolineae	Thermoflexales	Thermoflexaceae	Thermoflexus	degraded
233	Bacteria	Chloroflexi	Anaerolineae	Ardenticatenales	Ardenticatenaceae	Ardenticatena	degraded
234	Bacteria	Chloroflexi	Anaerolineae	SBR1031	SBR1031	SBR1031	degraded
235	Bacteria	Chloroflexi	Anaerolineae	SBR1031	SBR1031	SBR1031	degraded
236	Bacteria	Chloroflexi	Anaerolineae	1-20	1-20	1-20	degraded
237	Bacteria	Chloroflexi	Anaerolineae	SBR1031	SBR1031	SBR1031	degraded
238	Bacteria	Chloroflexi	Anaerolineae	SBR1031	SBR1031	SBR1031	degraded
239	Bacteria	Chloroflexi	Anaerolineae	Anaerolineales	Anaerolineaceae	uncultured	degraded
240	Bacteria	Chloroflexi	Anaerolineae	Ardenticatenales	uncultured	uncultured	degraded
241	Bacteria	Chloroflexi	Anaerolineae	Anaerolineales	Anaerolineaceae	uncultured	degraded
242	Bacteria	Chloroflexi	Anaerolineae	Anaerolineales	Anaerolineaceae	uncultured	degraded
243	Bacteria	Cyanobacteria	Cyanobacteriia	Chloroplast	Chloroplast	Chloroplast	degraded
244	Bacteria	Cyanobacteria	Cyanobacteriia	Synechococcales	Cyanobiaceae		degraded
245	Bacteria	Firmicutes	Clostridia	Peptostreptococcales-Tissierellales	Peptostreptococcales-Tissierellales	Clostridiisalibacter	degraded
246	Bacteria	Chloroflexi	Anaerolineae	SBR1031	SBR1031	SBR1031	degraded
247	Bacteria	Acidobacteriota	Aminicenantia	Aminicenantales	Aminicenantales	Aminicenantales	degraded
248	Bacteria	Acidobacteriota	Aminicenantia	Aminicenantales	Aminicenantales	Aminicenantales	degraded
249	Bacteria	Bacteroidota	Rhodothermia	Balneolales	Balneolaceae	uncultured	degraded
250	Bacteria	Bacteroidota	Bacteroidia	Bacteroidales	Bacteroidetes_BD2-2	Bacteroidetes_BD2-2	degraded
251	Bacteria	Bacteroidota	Bacteroidia	Bacteroidales	Bacteroidetes_BD2-2	Bacteroidetes_BD2-2	degraded
252	Bacteria	Bacteroidota	Bacteroidia	Bacteroidales			degraded
253	Bacteria	Bacteroidota	Bacteroidia	Bacteroidales	Bacteroidetes_vadinHA17	Bacteroidetes_vadinHA17	degraded
254	Bacteria	Bacteroidota	Bacteroidia	Chitinophagales	uncultured	uncultured	degraded
255	Bacteria	Bacteroidota	Bacteroidia	Bacteroidales			degraded
256	Bacteria	Bacteroidota	Bacteroidia	Sphingobacteriales	Lentimicrobiaceae	Lentimicrobiaceae	degraded
257	Bacteria	Bacteroidota	Bacteroidia	Sphingobacteriales	Lentimicrobiaceae	Lentimicrobiaceae	degraded
258	Bacteria	Bacteroidota	Bacteroidia	Sphingobacteriales	Lentimicrobiaceae	Lentimicrobiaceae	degraded
259	Bacteria	Bacteroidota	Bacteroidia	Bacteroidales	Marinilabiliaceae	uncultured	degraded
260	Bacteria	Bacteroidota	Bacteroidia	Cytophagales	Cyclobacteriaceae		degraded
261	Bacteria	Patescibacteria	Microgenomatia	Candidatus_Woesebacteria	Candidatus_Woesebacteria	Candidatus_Woesebacteria	degraded
262	Bacteria	WS2	WS2	WS2	WS2	WS2	degraded
263	Bacteria	Proteobacteria	Gammaproteobacteria	TDNP-Wbc97-11-7-16	TDNP-Wbc97-11-7-16	TDNP-Wbc97-11-7-16	degraded
264	Bacteria	Proteobacteria	Gammaproteobacteria	Ectothiorhodospirales	Ectothiorhodospiraceae	Halofilum	degraded
265	Bacteria	Proteobacteria	Gammaproteobacteria				degraded
266	Bacteria	Hydrogenedentes	Hydrogenedentia	Hydrogenedentiales	Hydrogenedensaceae	YC-ZSS-LKJ63	degraded
267	Bacteria						degraded
268	Bacteria	Desulfobacterota	Desulfuromonadia	Bradymonadales			degraded
269	Bacteria						degraded
270	Bacteria	Desulfobacterota	Desulfobacteria	Desulfatiglandales	Desulfatiglandaceae	Desulfatiglans	degraded
271	Bacteria	Desulfobacterota	Desulfobacteria	Desulfatiglandales	Desulfatiglandaceae	Desulfatiglans	degraded
272	Bacteria	Desulfobacterota	Desulfobacteria	Desulfatiglandales	Desulfatiglandaceae	Desulfatiglans	degraded
273	Bacteria	Desulfobacterota	Desulfobacteria	Desulfatiglandales	Desulfatiglandaceae	Desulfatiglans	degraded
274	Bacteria	Desulfobacterota	Syntrophia	Syntrophales			degraded
275	Bacteria	Myxococcota	Polyangia	Polyangiales	Sandaracinaceae	uncultured	degraded
276	Bacteria	Sva0485	Sva0485	Sva0485	Sva0485	Sva0485	degraded
277	Bacteria	Myxococcota	Polyangia	Polyangiales	BIrii41	BIrii41	degraded
278	Bacteria	Proteobacteria	Alphaproteobacteria	Defluviicoccales	uncultured	uncultured	degraded
279	Archaea	Thermoplasmatota	Thermoplasmata	Methanomassiliicoccales	Methanomassiliicoccaceae	uncultured	degraded
280	Archaea	Asgardarchaeota	Lokiarchaeia	Lokiarchaeia	Lokiarchaeia	Lokiarchaeia	degraded
281	Bacteria	Desulfobacterota	Desulfobacteria	Desulfobacterales	Desulfosarcinaceae	SEEP-SRB1	degraded_restored
282	Bacteria	Desulfobacterota	Desulfobacteria	Desulfobacterales	Desulfosarcinaceae	Sva0081_sediment_group	degraded_restored
283	Bacteria	Desulfobacterota	Desulfobacteria	Desulfobacterales			degraded_restored
284	Bacteria	Desulfobacterota	Desulfobacteria	Desulfobacterales	Desulfosarcinaceae	uncultured	degraded_restored
285	Bacteria	Desulfobacterota	Desulfobacteria	Desulfobacterales	Desulfococcaceae	uncultured	degraded_restored
286	Bacteria	Calditrichota	Calditrichia	Calditrichales	Calditrichaceae	Caldithrix	degraded_restored
287	Bacteria						degraded_restored
288	Bacteria	Acidobacteriota	Thermoanaerobaculia	Thermoanaerobaculales	Thermoanaerobaculaceae	Subgroup_23	degraded_restored
289	Bacteria	Planctomycetota	Planctomycetes	Pirellulales	Pirellulaceae	Pir4_lineage	degraded_restored
290	Bacteria						degraded_restored
291	Bacteria						degraded_restored
292	Bacteria	Planctomycetota	Phycisphaerae	mle1-8	mle1-8	mle1-8	degraded_restored
293	Bacteria	Acidobacteriota	Subgroup_21	Subgroup_21	Subgroup_21	Subgroup_21	degraded_restored
294	Bacteria	Fermentibacterota	Fermentibacteria	Fermentibacterales	Fermentibacteraceae	Fermentibacteraceae	degraded_restored
295	Bacteria	Zixibacteria	Zixibacteria	Zixibacteria	Zixibacteria	Zixibacteria	degraded_restored
296	Bacteria	Zixibacteria	Zixibacteria	Zixibacteria	Zixibacteria	Zixibacteria	degraded_restored
297	Bacteria	Zixibacteria	Zixibacteria	Zixibacteria	Zixibacteria	Zixibacteria	degraded_restored
298	Bacteria						degraded_restored
299	Bacteria	Spirochaetota	Spirochaetia	Spirochaetales	Spirochaetaceae	Spirochaeta_2	degraded_restored
300	Bacteria	Spirochaetota	Spirochaetia	Spirochaetales	Spirochaetaceae	Spirochaeta_2	degraded_restored
301	Bacteria	Spirochaetota	Spirochaetia	Spirochaetales	Spirochaetaceae	Spirochaeta	degraded_restored
302	Bacteria	Spirochaetota	Spirochaetia	Spirochaetales	Spirochaetaceae	Spirochaeta	degraded_restored
303	Bacteria	Chloroflexi	KD4-96	KD4-96	KD4-96	KD4-96	degraded_restored
304	Bacteria	Chloroflexi	Anaerolineae	SBR1031	A4b	A4b	degraded_restored
305	Bacteria	Chloroflexi	Anaerolineae	SBR1031	SBR1031	SBR1031	degraded_restored
306	Bacteria	Chloroflexi	Dehalococcoidia	FW22	FW22	FW22	degraded_restored
307	Bacteria	Chloroflexi	Anaerolineae	SBR1031	SBR1031	SBR1031	degraded_restored
308	Bacteria	Chloroflexi	Anaerolineae	Anaerolineales	Anaerolineaceae	uncultured	degraded_restored
309	Bacteria	Chloroflexi	Anaerolineae	Anaerolineales	Anaerolineaceae	uncultured	degraded_restored
310	Bacteria	Chloroflexi	Anaerolineae	Anaerolineales	Anaerolineaceae	Anaerolineaceae_UCG-001	degraded_restored
311	Bacteria	Chloroflexi	Anaerolineae	Anaerolineales	Anaerolineaceae	Pelolinea	degraded_restored
312	Bacteria	Chloroflexi	Anaerolineae	Anaerolineales	Anaerolineaceae	Pelolinea	degraded_restored
313	Bacteria	Chloroflexi	Anaerolineae	Anaerolineales	Anaerolineaceae	Levilinea	degraded_restored
314	Bacteria	Chloroflexi	Anaerolineae	Anaerolineales	Anaerolineaceae	ADurb.Bin120	degraded_restored
315	Bacteria	Synergistota	Synergistia	Synergistales	Synergistaceae	uncultured	degraded_restored
316	Bacteria	Cyanobacteria	Cyanobacteriia	Cyanobacteriales	Cyanobacteriaceae	Cyanobacterium_CLg1	degraded_restored
317	Bacteria	Bacteroidota	Bacteroidia	Bacteroidales	Bacteroidetes_vadinHA17	Bacteroidetes_vadinHA17	degraded_restored
318	Bacteria	Bacteroidota	Bacteroidia	Flavobacteriales	NS9_marine_group	NS9_marine_group	degraded_restored
319	Bacteria	Bacteroidota	Bacteroidia	Chitinophagales	Saprospiraceae	Phaeodactylibacter	degraded_restored
320	Bacteria	Bacteroidota	Bacteroidia	Sphingobacteriales	Lentimicrobiaceae	Lentimicrobiaceae	degraded_restored
321	Bacteria	Bacteroidota	Bacteroidia	Bacteroidales	ML635J-40_aquatic_group	ML635J-40_aquatic_group	degraded_restored
322	Bacteria	Bacteroidota	Bacteroidia	Bacteroidales			degraded_restored
323	Bacteria	Bacteroidota	Bacteroidia	Bacteroidales	Marinilabiliaceae	uncultured	degraded_restored
324	Bacteria	Bacteroidota	Bacteroidia	Cytophagales	Cyclobacteriaceae	uncultured	degraded_restored
325	Bacteria	Bacteroidota	Bacteroidia	Cytophagales	Cyclobacteriaceae	Fulvivirga	degraded_restored
326	Bacteria	Desulfobacterota	Desulfobacteria	Desulfobacterales	Desulfosarcinaceae		degraded_restored
327	Bacteria	Proteobacteria	Gammaproteobacteria	Chromatiales	Chromatiaceae	Halochromatium	degraded_restored
328	Bacteria	Proteobacteria	Gammaproteobacteria	Chromatiales	Chromatiaceae	Thiohalocapsa	degraded_restored
329	Bacteria	Proteobacteria	Gammaproteobacteria				degraded_restored
330	Bacteria	Proteobacteria	Gammaproteobacteria	Steroidobacterales	Woeseiaceae	JTB255_marine_benthic_group	degraded_restored
331	Bacteria	Proteobacteria	Gammaproteobacteria	PLTA13	PLTA13	PLTA13	degraded_restored
332	Bacteria	Proteobacteria	Gammaproteobacteria	Chromatiales	Chromatiaceae	Candidatus_Thiobios	degraded_restored
333	Bacteria	Proteobacteria	Gammaproteobacteria	Oceanospirillales	Alcanivoracaceae1	Alcanivorax	degraded_restored
334	Bacteria	Proteobacteria	Gammaproteobacteria	Steroidobacterales	Woeseiaceae	Woeseia	degraded_restored
335	Bacteria	Proteobacteria	Gammaproteobacteria	Cellvibrionales	Halieaceae		degraded_restored
336	Bacteria	Desulfobacterota	Desulfobacteria	Desulfatiglandales	Desulfatiglandaceae	Desulfatiglans	degraded_restored
337	Bacteria	Desulfobacterota	Desulfobacteria	Desulfatiglandales	Desulfatiglandaceae	Desulfatiglans	degraded_restored
338	Bacteria	Proteobacteria	Alphaproteobacteria	Rhizobiales	Hyphomicrobiaceae	Filomicrobium	degraded_restored
339	Bacteria	Proteobacteria	Alphaproteobacteria	Rhodobacterales	Rhodobacteraceae		degraded_restored
340	Bacteria	Proteobacteria	Alphaproteobacteria	Thalassobaculales	uncultured	uncultured	degraded_restored
341	Archaea	Thermoplasmatota	Thermoplasmata	Marine_Benthic_Group_D_and_DHVEG-1	Marine_Benthic_Group_D_and_DHVEG-1	Marine_Benthic_Group_D_and_DHVEG-1	degraded_restored
342	Archaea	Thermoplasmatota	Thermoplasmata	Marine_Benthic_Group_D_and_DHVEG-1	Marine_Benthic_Group_D_and_DHVEG-1	Marine_Benthic_Group_D_and_DHVEG-1	degraded_restored
343	Archaea	Thermoplasmatota	Thermoplasmata	Marine_Benthic_Group_D_and_DHVEG-1	Marine_Benthic_Group_D_and_DHVEG-1	Marine_Benthic_Group_D_and_DHVEG-1	degraded_restored
344	Archaea	Thermoplasmatota	Thermoplasmata	Marine_Benthic_Group_D_and_DHVEG-1	Marine_Benthic_Group_D_and_DHVEG-1	Marine_Benthic_Group_D_and_DHVEG-1	degraded_restored
345	Archaea	Thermoplasmatota	Thermoplasmata	Thermoplasmata	Thermoplasmata	Marine_Group_III	degraded_restored
346	Archaea	Halobacterota	Methanomicrobia	Methanomicrobiales			degraded_restored
347	Archaea	Asgardarchaeota	Lokiarchaeia	Lokiarchaeia	Lokiarchaeia	Lokiarchaeia	degraded_restored
348	Bacteria	Calditrichota	Calditrichia	Calditrichales	Calditrichaceae		restored
349	Bacteria	Calditrichota	Calditrichia	Calditrichales	Calditrichaceae	Calorithrix	restored
350	Bacteria	Planctomycetota	Planctomycetes	Planctomycetales			restored
351	Bacteria	Planctomycetota	Phycisphaerae	Phycisphaerales	AKAU3564_sediment_group	AKAU3564_sediment_group	restored
352	Bacteria	Fermentibacterota	Fermentibacteria	Fermentibacterales	Fermentibacteraceae	Fermentibacteraceae	restored
353	Bacteria	Spirochaetota	Spirochaetia	Spirochaetales	Spirochaetaceae	Spirochaeta	restored
354	Bacteria	Spirochaetota	Spirochaetia	Spirochaetales	Spirochaetaceae	Spirochaeta	restored
355	Bacteria	Spirochaetota	Spirochaetia	Spirochaetales	Spirochaetaceae	Spirochaeta	restored
356	Bacteria	Chloroflexi	Chloroflexia	Chloroflexales	Chloroflexaceae	Candidatus_Chlorothrix	restored
357	Bacteria	Chloroflexi	Anaerolineae	SBR1031	SBR1031	SBR1031	restored
358	Bacteria	Chloroflexi	Anaerolineae	Anaerolineales	Anaerolineaceae		restored
359	Bacteria	Chloroflexi	Anaerolineae	Anaerolineales	Anaerolineaceae		restored
360	Bacteria	Chloroflexi	Anaerolineae	Anaerolineales	Anaerolineaceae	ADurb.Bin120	restored
361	Bacteria	Cyanobacteria	Cyanobacteriia				restored
362	Bacteria	Acidobacteriota	Aminicenantia	Aminicenantales	Aminicenantales	Aminicenantales	restored
363	Bacteria	Acidobacteriota	Aminicenantia	Aminicenantales	Aminicenantales	Aminicenantales	restored
364	Bacteria	Bacteroidota	Bacteroidia	Flavobacteriales	Flavobacteriaceae	Robiginitalea	restored
365	Bacteria	Bacteroidota	Bacteroidia	Chitinophagales	Saprospiraceae		restored
366	Bacteria	Bacteroidota	Bacteroidia	Sphingobacteriales	Lentimicrobiaceae	Lentimicrobiaceae	restored
367	Bacteria	Bacteroidota	Bacteroidia	Cytophagales	Cyclobacteriaceae	uncultured	restored
368	Bacteria	Patescibacteria	Parcubacteria	Candidatus_Moranbacteria	Candidatus_Moranbacteria	Candidatus_Moranbacteria	restored
369	Bacteria	Proteobacteria	Gammaproteobacteria				restored
370	Bacteria	Proteobacteria	Gammaproteobacteria	Nitrosococcales	Nitrosococcaceae		restored
371	Bacteria	Proteobacteria	Gammaproteobacteria				restored
372	Bacteria	Desulfobacterota	Desulfobacteria	Desulfatiglandales	Desulfatiglandaceae	Desulfatiglans	restored
373	Bacteria	Sva0485	Sva0485	Sva0485	Sva0485	Sva0485	restored
374	Bacteria						restored
375	Bacteria	Proteobacteria	Alphaproteobacteria	Rhodobacterales	Rhodobacteraceae		restored
376	Archaea	Thermoplasmatota	Thermoplasmata	Marine_Benthic_Group_D_and_DHVEG-1	Marine_Benthic_Group_D_and_DHVEG-1	Marine_Benthic_Group_D_and_DHVEG-1	restored
377	Archaea	Nanoarchaeota	Nanoarchaeia	Woesearchaeales	SCGC_AAA011-D5	SCGC_AAA011-D5	restored
378	Bacteria	Desulfobacterota	Desulfobacteria	Desulfobacterales	Desulfosarcinaceae	SEEP-SRB1	central
379	Bacteria	Calditrichota	Calditrichia	Calditrichales	Calditrichaceae	Calditrichaceae	central
380	Bacteria						central
381	Bacteria	Gemmatimonadota	BD2-11_terrestrial_group	BD2-11_terrestrial_group	BD2-11_terrestrial_group	BD2-11_terrestrial_group	central
382	Bacteria	Actinobacteriota	Acidimicrobiia	Actinomarinales	uncultured	uncultured	central
383	Bacteria	Actinobacteriota	Acidimicrobiia	Actinomarinales	uncultured	uncultured	central
384	Bacteria	Planctomycetota					central
385	Bacteria	Planctomycetota	Planctomycetes	Pirellulales	Pirellulaceae		central
386	Bacteria	Acidobacteriota	Subgroup_21	Subgroup_21	Subgroup_21	Subgroup_21	central
387	Bacteria	Spirochaetota	Spirochaetia	Spirochaetales	Spirochaetaceae	uncultured	central
388	Bacteria	Spirochaetota	Spirochaetia	Spirochaetales	Spirochaetaceae	Spirochaeta	central
389	Bacteria	Spirochaetota	Spirochaetia	Spirochaetales	Spirochaetaceae	Spirochaeta	central
390	Bacteria	Spirochaetota	Spirochaetia	Spirochaetales	Spirochaetaceae	Spirochaeta	central
391	Bacteria	Chloroflexi	Anaerolineae	SBR1031	SBR1031	SBR1031	central
392	Bacteria	Chloroflexi	Anaerolineae	Ardenticatenales	uncultured	uncultured	central
393	Bacteria	Chloroflexi	Anaerolineae	Ardenticatenales	uncultured	uncultured	central
394	Bacteria	Chloroflexi	Anaerolineae	Anaerolineales	Anaerolineaceae	uncultured	central
395	Bacteria	Chloroflexi	Anaerolineae	Anaerolineales	Anaerolineaceae	uncultured	central
396	Bacteria	Chloroflexi	Anaerolineae	Anaerolineales	Anaerolineaceae	uncultured	central
397	Bacteria	Chloroflexi	Anaerolineae	Anaerolineales	Anaerolineaceae		central
398	Bacteria	Chloroflexi	Anaerolineae	Anaerolineales	Anaerolineaceae	Pelolinea	central
399	Bacteria	Gemmatimonadota	BD2-11_terrestrial_group	BD2-11_terrestrial_group	BD2-11_terrestrial_group	BD2-11_terrestrial_group	central
400	Bacteria	Cyanobacteria	Cyanobacteriia	Chloroplast	Chloroplast	Chloroplast	central
401	Bacteria	Bacteroidota	Rhodothermia	Balneolales	Balneolaceae	uncultured	central
402	Bacteria	Bacteroidota	Bacteroidia	Cytophagales	Cyclobacteriaceae	uncultured	central
403	Bacteria	Proteobacteria	Gammaproteobacteria	Ectothiorhodospirales	Ectothiorhodospiraceae	Halofilum	central
404	Bacteria	Proteobacteria	Gammaproteobacteria	Steroidobacterales	Woeseiaceae	Woeseia	central
405	Bacteria	Proteobacteria	Gammaproteobacteria	Nitrosococcales	Nitrosococcaceae		central
406	Bacteria	Proteobacteria	Gammaproteobacteria	Nitrosococcales	Nitrosococcaceae	Inmirania	central
407	Bacteria	Proteobacteria	Gammaproteobacteria				central
408	Bacteria	Proteobacteria	Gammaproteobacteria	OM182_clade	OM182_clade	OM182_clade	central
409	Bacteria	Proteobacteria	Gammaproteobacteria	uncultured	uncultured	uncultured	central
410	Bacteria	Desulfobacterota	Desulfobaccia	Desulfobaccales	Desulfobaccaceae	Desulfobacca	central
411	Bacteria	Proteobacteria	Alphaproteobacteria	Rhizobiales	Rhizobiales_Incertae_Sedis	Dichotomicrobium	central
412	Archaea	Thermoplasmatota	Thermoplasmata	Marine_Benthic_Group_D_and_DHVEG-1	Marine_Benthic_Group_D_and_DHVEG-1	Marine_Benthic_Group_D_and_DHVEG-1	central
413	Archaea	Crenarchaeota	Bathyarchaeia	Bathyarchaeia	Bathyarchaeia	Bathyarchaeia	central
414	Archaea	Crenarchaeota	Nitrososphaeria	Nitrosopumilales	Nitrosopumilaceae	Nitrosopumilaceae	central
415	Archaea	Asgardarchaeota	Lokiarchaeia	Lokiarchaeia	Lokiarchaeia	Lokiarchaeia	central
416	Bacteria	Dadabacteria	Dadabacteriia	Dadabacteriales	Dadabacteriales	Dadabacteriales	central
