# Supplementary material for: Do restoration strategies in mangroves recover microbial diversity? A case study in the Yucatan peninsula
Source: PLoS One. 2024 Aug 16;19(8):e0307929. doi: 10.1371/journal.pone.0307929 (PMC11329136; doi:10.1371/journal.pone.0307929)
Supplement: S5 Table — The reference point of comparison is the conserved status. The column “baseMean” are the normalized mean abundance of the ASV, “log2FoldChange” is the logarithmic abundance difference between the compared status, “lfcSE” is the standard error on the logarithmic scale, “padj” is the Benjamini-Hochberg adjusted p-value. (TXT) [file pone.0307929.s012.txt]

baseMean	log2FoldChange	lfcSE	padj	Domain	Phylum	Class	Order	Family	Genus
541.080997916418	3.77643616779268	0.9450959541729	2.17196183839112e-05	Archaea	Thermoplasmatota	Thermoplasmata
180.050351388336	4.01813324630844	0.83359017991677	6.55539041829908e-07	Bacteria	Proteobacteria	Gammaproteobacteria	Chromatiales	Chromatiaceae	Candidatus_Thiobios
168.089633441111	3.58772957401482	0.831975912098269	6.17931391013525e-06	Bacteria	Bacteroidota	Bacteroidia	Bacteroidales	Marinilabiliaceae	uncultured
164.231332299277	2.75242166851917	0.540135399838349	2.04401507990171e-07	Bacteria	Desulfobacterota	Desulfobacteria	Desulfatiglandales	Desulfatiglandaceae	Desulfatiglans
160.84526623941	5.6272922441502	0.66592166760017	3.2184073345538e-17	Archaea	Thermoplasmatota	Thermoplasmata	Thermoplasmata	Thermoplasmata	Marine_Group_III
146.358973915315	3.60732499186735	0.886858052081659	1.55955655066228e-05	Bacteria	Bacteroidota	Bacteroidia	Bacteroidales	ML635J-40_aquatic_group	ML635J-40_aquatic_group
127.49070748245	6.08836005845071	0.732416029360984	5.98399937616284e-17	Bacteria	Bacteroidota	Bacteroidia	Cytophagales	Cyclobacteriaceae	Fulvivirga
118.446017980801	1.85777633340514	0.671804492544984	0.000980503007626048	Bacteria	Chloroflexi	Anaerolineae	Anaerolineales	Anaerolineaceae	uncultured
101.688736639284	4.19459793997862	0.657013331801201	1.33058866322216e-10	Bacteria	Bacteroidota	Bacteroidia	Sphingobacteriales	Lentimicrobiaceae	Lentimicrobiaceae
100.736068971346	2.97014513842643	0.745925568845798	2.36500146648541e-05	Bacteria	Chloroflexi	Anaerolineae	Anaerolineales	Anaerolineaceae	ADurb.Bin120
91.3524354490724	-2.13765105954903	0.567151261149596	5.69553758057535e-05	Bacteria	Proteobacteria	Gammaproteobacteria	Steroidobacterales	Woeseiaceae	Woeseia
89.4185117891669	6.45622356498997	1.0632693690705	7.18868447114774e-10	Bacteria	Chloroflexi	Anaerolineae	SBR1031	SBR1031	SBR1031
86.5644585925376	1.30617114047511	0.906437954851147	0.00863856332468724	Bacteria	Gemmatimonadota	PAUC43f_marine_benthic_group	PAUC43f_marine_benthic_group	PAUC43f_marine_benthic_group	PAUC43f_marine_benthic_group
82.5908348614969	5.37758538585167	0.888543790035543	9.24466967131535e-10	Bacteria	Desulfobacterota	Desulfobacteria	Desulfobacterales	Desulfosarcinaceae
81.6726928469574	1.43803252188315	0.703980666876901	0.00408460490370408	Bacteria	Proteobacteria	Alphaproteobacteria	Tistrellales	Geminicoccaceae	uncultured
80.5622498462521	1.66264709772251	0.532521372184518	0.000397839762194226	Bacteria	Bacteroidota	Rhodothermia	Balneolales	Balneolaceae	uncultured
79.8448763950199	1.8233344750229	0.840785676638983	0.00317991646961168	Bacteria	Spirochaetota	Spirochaetia	Spirochaetales	Spirochaetaceae	Spirochaeta
78.2575517977866	2.78095912338652	1.43835916703884	0.00379099178591075	Bacteria	Bacteroidota	Bacteroidia	Cytophagales	Cyclobacteriaceae
78.1248314057822	3.68286529527383	0.738119587767446	3.05041769933756e-07	Bacteria	Proteobacteria	Gammaproteobacteria	Chromatiales	Chromatiaceae	Thiohalocapsa
78.0281948428995	3.91332608175961	1.17112114287117	0.000171275106618058	Bacteria	Chloroflexi	Anaerolineae	Anaerolineales	Anaerolineaceae	uncultured
73.8457671309979	2.58594839030244	1.63653410894348	0.00588487222373487	Bacteria	Chloroflexi	Anaerolineae	SBR1031	SBR1031	SBR1031
73.5925012625619	3.39648747312923	0.71083577303269	8.4543330290216e-07	Archaea	Thermoplasmatota	Thermoplasmata	Marine_Benthic_Group_D_and_DHVEG-1	Marine_Benthic_Group_D_and_DHVEG-1	Marine_Benthic_Group_D_and_DHVEG-1
70.6728132501887	2.19177753837647	0.631590257142934	0.000142511430365666	Bacteria	Bacteroidota	Bacteroidia	Cytophagales	Cyclobacteriaceae
70.3771667059566	5.59469064964867	1.62342337221911	9.74778380723035e-05	Bacteria	Chloroflexi	Anaerolineae	Ardenticatenales	uncultured	uncultured
63.9626247230371	1.76427728647739	0.765446547696432	0.00248455520472302	Bacteria	Proteobacteria	Alphaproteobacteria	Rhodobacterales	Rhodobacteraceae
62.8506494327604	4.44098573403742	1.09559545318797	1.42912132196776e-05	Bacteria	Latescibacterota	Latescibacteria	Latescibacterales	Latescibacteraceae	Latescibacteraceae
61.6242102318689	1.74994578592407	0.877229791558884	0.00423428855139469	Bacteria	Chloroflexi	Anaerolineae	Anaerolineales	Anaerolineaceae	uncultured
59.8276467118268	2.90999045428748	1.39665886534525	0.00303300369525497	Bacteria	Myxococcota	Polyangia	Haliangiales	Haliangiaceae	Haliangium
57.8668280703107	1.37788230091618	0.612724279752758	0.00289614284202416	Bacteria	Bacteroidota	Bacteroidia	Cytophagales	Cyclobacteriaceae	uncultured
57.7073759936082	5.39646184642351	0.855436957959914	1.83251793401349e-10	Bacteria	Chloroflexi	Anaerolineae	Anaerolineales	Anaerolineaceae	uncultured
56.8571001783158	4.49089546250666	0.893958233606805	2.33718622412773e-07	Bacteria	Bacteroidota	Ignavibacteria	Ignavibacteriales	Ignavibacteriaceae	Ignavibacterium
56.7831236197628	4.29772107929766	1.02042737040981	8.45833020725163e-06	Bacteria	Bacteroidota	Bacteroidia	Bacteroidales	Bacteroidetes_BD2-2	Bacteroidetes_BD2-2
56.2089725069135	4.03327280811024	0.817513904396882	3.85434496929913e-07	Bacteria	Acidobacteriota	Aminicenantia	Aminicenantales	Aminicenantales	Aminicenantales
53.3457053255856	5.45988560362538	1.52301126526034	6.42304001742641e-05	Bacteria	Chloroflexi	Anaerolineae
53.2356762189469	3.79032259671041	0.697299414779877	3.26010531936101e-08	Bacteria	Bacteroidota	Bacteroidia	Bacteroidales	Bacteroidetes_vadinHA17	Bacteroidetes_vadinHA17
52.5200613073883	2.73837596606956	0.837732157179856	0.000241446525161898	Bacteria	Chloroflexi	Anaerolineae	Anaerolineales	Anaerolineaceae	uncultured
51.0020598680647	2.32108697497683	0.808284392190399	0.000717114995855441	Bacteria	Bacteroidota	Rhodothermia	Balneolales	Balneolaceae	uncultured
46.2990585065731	1.48575858404393	1.03177890076955	0.00820098857459117	Bacteria	Proteobacteria	Gammaproteobacteria	Steroidobacterales	Woeseiaceae	JTB255_marine_benthic_group
45.6349214383574	-3.83361343905251	0.805473192529196	1.02798495548275e-06	Bacteria	Chloroflexi	Anaerolineae	Anaerolineales	Anaerolineaceae	uncultured
45.4124978203901	5.67456820912335	0.700658479228393	2.9697725984648e-16	Archaea	Thermoplasmatota	Thermoplasmata	Marine_Benthic_Group_D_and_DHVEG-1	Marine_Benthic_Group_D_and_DHVEG-1	Marine_Benthic_Group_D_and_DHVEG-1
44.9160657807105	2.21684710773685	0.750328637429872	0.000601572481853696	Bacteria	Gemmatimonadota	PAUC43f_marine_benthic_group	PAUC43f_marine_benthic_group	PAUC43f_marine_benthic_group	PAUC43f_marine_benthic_group
44.8715486475822	4.02850628489765	0.729766346110447	1.97995792226131e-08	Bacteria	Chloroflexi	Anaerolineae	Anaerolineales	Anaerolineaceae	Anaerolineaceae_UCG-001
43.2251891270218	-14.8618514408639	3.54388578321576	4.62539749864664e-254	Bacteria	Chloroflexi	Anaerolineae	SBR1031	SBR1031	SBR1031
43.0436660003639	5.47215045323131	1.09786175927049	2.44330490213706e-07	Bacteria	Bacteroidota	Bacteroidia	Flavobacteriales	Flavobacteriaceae	Robiginitalea
42.670295150246	6.4531535734462	1.55438781335126	7.60427989705809e-06	Bacteria	Desulfobacterota	Desulfobacteria	Desulfobacterales	Desulfosarcinaceae
42.5453321354791	3.55738389882424	1.35134582980805	0.00103401988160266	Bacteria	Spirochaetota	Spirochaetia	Spirochaetales	Spirochaetaceae	Spirochaeta
42.2080871693069	-15.3611936136077	3.64995348489013	1.67349184859509e-20	Bacteria	Acidobacteriota
42.0717056459147	3.55109589665076	0.699442288979424	1.98900383642289e-07	Bacteria	Bacteroidota	Bacteroidia	Cytophagales	Cyclobacteriaceae	uncultured
42.0252719852552	4.94638744708322	1.36998105041809	6.26060378077052e-05	Bacteria	Myxococcota	Polyangia	Polyangiales	Sandaracinaceae	uncultured
42.0017699016727	4.9300956748265	1.02031953299441	5.7425706048967e-07	Bacteria	Calditrichota	Calditrichia	Calditrichales	Calditrichaceae	Calorithrix
40.2586543151433	3.16010762785956	0.953749470432983	0.000198547251077919	Bacteria	Latescibacterota	Latescibacteria	Latescibacterales	Latescibacteraceae	Latescibacteraceae
39.9858259875347	-15.2222926041809	3.53492240682463	8.99689772944591e-49	Bacteria	Proteobacteria	Gammaproteobacteria	Gammaproteobacteria_Incertae_Sedis	Unknown_Family	uncultured
39.643043817436	3.97042466543707	0.79585723404439	3.00921890344559e-07	Bacteria	Calditrichota	Calditrichia	Calditrichales	Calditrichaceae
39.4136862102438	3.35532418599814	0.798389438231684	9.41697686061941e-06	Bacteria	Spirochaetota	Spirochaetia	Spirochaetales	Spirochaetaceae	Spirochaeta_2
39.2607756618529	2.58806419419738	0.691457158107792	5.62222962396959e-05	Bacteria	Desulfobacterota	Desulfobacteria	Desulfobacterales	Desulfococcaceae	uncultured
38.890868092605	14.8380621756951	3.52744084031463	1.22803758149351e-56	Bacteria	Bacteroidota	Rhodothermia	Balneolales	Balneolaceae	uncultured
38.7182604115894	4.02475194832414	1.20197499213438	0.00016036960006563	Bacteria	Desulfobacterota	Desulfobulbia	Desulfobulbales	Desulfocapsaceae
37.8379745866324	-2.83516915474593	1.13841718360011	0.00161660208296406	Bacteria	Desulfobacterota	Desulfobacteria	Desulfobacterales	Desulfosarcinaceae	Sva0081_sediment_group
37.6724310889463	3.19699917228859	1.03791687345838	0.000372847373382708	Bacteria	Bacteroidota	Ignavibacteria	Ignavibacteriales	Ignavibacteriaceae	Ignavibacterium
37.1306765403871	-15.2255106011793	3.60964071015226	6.96663382039818e-24	Bacteria	Desulfobacterota	Desulfobacteria	Desulfobacterales	Desulfosarcinaceae
36.3209627301506	1.8229870086006	0.732289367252096	0.00175442120269522	Bacteria	Acidobacteriota	Thermoanaerobaculia	Thermoanaerobaculales	Thermoanaerobaculaceae	Subgroup_23
35.5472056881366	2.4989798373893	1.18021196269053	0.00304873923162775	Archaea	Asgardarchaeota	Lokiarchaeia	Lokiarchaeia	Lokiarchaeia	Lokiarchaeia
34.7888418270336	2.35275871191607	0.789886855286123	0.000543190005506261	Archaea	Asgardarchaeota	Lokiarchaeia	Lokiarchaeia	Lokiarchaeia	Lokiarchaeia
34.2432779803478	4.00141747605177	1.01262071518808	2.20586298332749e-05	Bacteria	Gemmatimonadota	BD2-11_terrestrial_group	BD2-11_terrestrial_group	BD2-11_terrestrial_group	BD2-11_terrestrial_group
33.6467046380913	3.23420535463818	1.9698816084388	0.00473699003450266	Bacteria	Chloroflexi	Anaerolineae	Anaerolineales	Anaerolineaceae	ADurb.Bin120
33.6335152052494	14.531421740256	3.29139706299001	1.31095842656471e-74	Bacteria	Proteobacteria	Alphaproteobacteria
33.4516100561834	3.57864876871939	0.840402435843532	7.54005154329296e-06	Bacteria	Chloroflexi	Anaerolineae	SBR1031	SBR1031	SBR1031
33.0673000657795	5.76264600939357	1.35291273578785	5.68668939939018e-06	Bacteria	Spirochaetota	Spirochaetia	Spirochaetales	Spirochaetaceae	Spirochaeta_2
32.555667425329	1.3591427217244	0.888365608291429	0.00777511385708293	Bacteria	Chloroflexi	Anaerolineae	Ardenticatenales	uncultured	uncultured
32.1949914036411	-4.15743011733283	0.642844741133602	9.33920120480335e-11	Bacteria	Proteobacteria	Alphaproteobacteria	Sneathiellales	Sneathiellaceae	Sneathiella
32.0818167246098	5.33173158466244	0.764589012281182	3.18924219116211e-12	Bacteria	Cyanobacteria	Cyanobacteriia	Cyanobacteriales	Cyanobacteriaceae	Cyanobacterium_CLg1
31.2720921598957	2.25654344254296	0.73671645348293	0.000467152260903126	Bacteria	Acidobacteriota	Subgroup_21	Subgroup_21	Subgroup_21	Subgroup_21
31.1866289382214	2.11922572169636	0.610288588528302	0.000141809581481643	Archaea	Thermoplasmatota	Thermoplasmata	Marine_Benthic_Group_D_and_DHVEG-1	Marine_Benthic_Group_D_and_DHVEG-1	Marine_Benthic_Group_D_and_DHVEG-1
31.0129421161696	-2.41393020798464	0.7584155012083	0.000327663481873026	Bacteria	Desulfobacterota	Desulfobacteria	Desulfobacterales	Desulfosarcinaceae	Desulfosarcina
30.6801792498801	3.12103049647231	0.863139268971695	7.92651965322777e-05	Bacteria	Acidobacteriota	Subgroup_21	Subgroup_21	Subgroup_21	Subgroup_21
30.5786643415437	4.62402081462395	0.825592301493304	1.1819740792221e-08	Bacteria	Bacteroidota	Bacteroidia	Chitinophagales	Saprospiraceae
29.9088713393725	4.04426263573946	0.776137625291029	9.00200228667413e-08	Bacteria	Proteobacteria	Gammaproteobacteria
29.4869851033321	2.85514631854813	1.5097331239906	0.00385644722374239	Archaea	Halobacterota	Methanosarcinia	Methanosarciniales	Methanosaetaceae	Methanosaeta
29.1947102581464	2.62347461683396	1.09400748117127	0.00186227376252148	Bacteria	Chloroflexi	Anaerolineae	uncultured	uncultured	uncultured
28.1037657079918	2.23991643920711	0.781115003711105	0.000697578757237467	Bacteria	Proteobacteria	Gammaproteobacteria	PLTA13	PLTA13	PLTA13
28.0165910400929	5.04073718533029	0.966577176699477	7.86008613188655e-08	Bacteria	Chloroflexi	Chloroflexia	Chloroflexales	Chloroflexaceae	Candidatus_Chlorothrix
27.9068797165195	3.86302588413858	0.641062842014925	1.11769753642106e-09	Bacteria	Calditrichota	Calditrichia	Calditrichales	Calditrichaceae	Caldithrix
27.3259610917174	5.10289831613404	1.48422622655036	0.000102939238492799	Bacteria	Chloroflexi	Anaerolineae	Anaerolineales	Anaerolineaceae	uncultured
27.3022538966614	4.75733040867791	0.895304925905268	5.56213083239847e-08	Bacteria	Chloroflexi	Anaerolineae	SBR1031	SBR1031	SBR1031
27.1740686463445	-3.51173716951519	1.20187873583272	0.000579624372408407	Bacteria	Chloroflexi	Anaerolineae	SBR1031	SBR1031	SBR1031
27.1385464275044	2.33057325430694	0.755006895594039	0.000408363355525352	Bacteria	Bacteroidota	Bacteroidia	Chitinophagales	Saprospiraceae	Phaeodactylibacter
27.0882054537903	-3.40450980554377	1.13263272618551	0.000479387990744774	Bacteria	NB1-j	NB1-j	NB1-j	NB1-j	NB1-j
26.8038002504314	2.74296770822637	0.90475160607771	0.000453823666623305	Bacteria	Sva0485	Sva0485	Sva0485	Sva0485	Sva0485
26.7982429038441	4.58430196739005	0.607125943539923	3.50418133940836e-14	Bacteria	Proteobacteria	Gammaproteobacteria	Oceanospirillales	Alcanivoracaceae1	Alcanivorax
26.7435974538348	3.80641737018637	0.75435617828417	2.18326152039512e-07	Bacteria	Bacteroidota	Bacteroidia	Flavobacteriales	NS9_marine_group	NS9_marine_group
26.5881312981128	3.47787735115516	1.46479173531017	0.00169717810263957	Bacteria	Proteobacteria	Gammaproteobacteria
26.2882913601721	3.84278423518246	0.828335586909502	1.44969224500003e-06	Bacteria	Bacteroidota	Bacteroidia	Sphingobacteriales	Lentimicrobiaceae	Lentimicrobiaceae
25.8983850361757	7.66820813397171	0.922557390541536	3.82230884779758e-19	Bacteria	Bacteroidota	Bacteroidia	Sphingobacteriales	Lentimicrobiaceae	Lentimicrobiaceae
25.7801696625001	3.67598458059064	0.674236033506934	3.10104025349953e-08	Bacteria	Latescibacterota	Latescibacteria	Latescibacterales	Latescibacteraceae	Latescibacteraceae
25.7523966287821	6.79885078556557	1.37688052976722	2.29436172663125e-07	Bacteria	Zixibacteria	Zixibacteria	Zixibacteria	Zixibacteria	Zixibacteria
25.7253022630448	5.14222868518148	1.40442104303284	5.47457723965407e-05	Bacteria	Chloroflexi	Anaerolineae	SBR1031	SBR1031	SBR1031
25.416003351014	5.26853893845262	1.66236167032662	0.00020422354754487	Bacteria	Bacteroidota	Bacteroidia	Bacteroidales	Bacteroidetes_BD2-2	Bacteroidetes_BD2-2
25.3337833327748	13.6360584271429	2.92057367501152	1.15584049646121e-24	Bacteria	Cyanobacteria	Cyanobacteriia	Synechococcales	Cyanobiaceae
25.0377128061046	2.61328298345328	0.712440958517488	7.1290923479717e-05	Bacteria	Synergistota	Synergistia	Synergistales	Synergistaceae	uncultured
24.6221770639708	-3.50269161678956	0.715706937602964	5.48659696757195e-07	Archaea	Crenarchaeota	Nitrososphaeria	Nitrososphaerales	Nitrososphaeraceae	Nitrososphaeraceae
24.3403038417995	2.61692680754704	1.07744148941273	0.00174073161298398	Bacteria	Gemmatimonadota	BD2-11_terrestrial_group	BD2-11_terrestrial_group	BD2-11_terrestrial_group	BD2-11_terrestrial_group
24.2793281772411	2.89074508656099	0.76202427223278	4.62781389448875e-05	Bacteria	Acidobacteriota	Subgroup_21	Subgroup_21	Subgroup_21	Subgroup_21
24.2727177513341	2.90448417597527	0.919313898492327	0.000312915613137263	Bacteria	Proteobacteria	Gammaproteobacteria	Chromatiales	Chromatiaceae	Thiohalocapsa
24.1769107360793	1.1402967013416	0.880217066559004	0.00982430356957345	Bacteria	Proteobacteria	Gammaproteobacteria	Steroidobacterales	Woeseiaceae	Woeseia
24.1363317737695	4.03458909183071	0.937757856236606	5.79093473384225e-06	Bacteria	Bacteroidota	Bacteroidia	Bacteroidales
24.0610415525201	13.8567327754303	3.55159354651334	1.99307509574473e-44	Bacteria	Bacteroidota	Rhodothermia	Rhodothermales	Rhodothermaceae	uncultured
24.0184575765793	3.98984644810557	0.699563537857164	7.02757449721494e-09	Bacteria	Fermentibacterota	Fermentibacteria	Fermentibacterales	Fermentibacteraceae	Fermentibacteraceae
23.9467715696195	2.05682766612003	0.820554448221683	0.00163734490986456	Archaea	Halobacterota	Methanomicrobia	Methanomicrobiales
23.7528844902651	3.3219580168788	0.983032998423021	0.000160183121437737	Bacteria	Desulfobacterota	Desulfobacteria	Desulfatiglandales	Desulfatiglandaceae	Desulfatiglans
23.6871111892225	4.72734679671193	0.731103018096501	7.33428443382115e-11	Bacteria	Spirochaetota	Spirochaetia	Spirochaetales	Spirochaetaceae	Spirochaeta_2
23.1835155949466	4.56500184334107	1.50266486864715	0.000334735690606835	Bacteria	Desulfobacterota	Desulfobacteria	Desulfobacterales	Desulfosarcinaceae
23.1365201956048	3.48288038713883	0.812149797042487	6.79478459425849e-06	Bacteria	Actinobacteriota	Acidimicrobiia	Actinomarinales	uncultured	uncultured
23.0416654924303	4.21403686408499	0.984144126024191	6.15453375818837e-06	Bacteria	Sva0485	Sva0485	Sva0485	Sva0485	Sva0485
22.9598022693405	6.71516024083683	1.24255055884228	2.32508601733787e-08	Bacteria	Spirochaetota	Spirochaetia	Spirochaetales	Spirochaetaceae	Spirochaeta
22.5372920941744	2.92274756365652	0.834870286536876	0.000122584416707816	Bacteria	Desulfobacterota	Desulfuromonadia	Bradymonadales
22.4975965657482	4.59018889378539	1.52723167404528	0.000356544872707399	Bacteria	Gemmatimonadota	BD2-11_terrestrial_group	BD2-11_terrestrial_group	BD2-11_terrestrial_group	BD2-11_terrestrial_group
22.2853633857669	3.44635391507471	1.00856116602358	0.000141809581481643	Bacteria	Proteobacteria	Gammaproteobacteria	TDNP-Wbc97-11-7-16	TDNP-Wbc97-11-7-16	TDNP-Wbc97-11-7-16
22.2383796523355	-3.7858581336964	1.11342165129109	0.000159319102651338	Bacteria	Proteobacteria	Alphaproteobacteria	Rhizobiales	Methyloligellaceae	Methyloceanibacter
22.217111303348	3.97328169277728	1.02417843481356	2.81070067194632e-05	Bacteria	Gemmatimonadota	BD2-11_terrestrial_group	BD2-11_terrestrial_group	BD2-11_terrestrial_group	BD2-11_terrestrial_group
22.2160304789954	5.82063465896568	1.53066340214835	2.89979222748813e-05	Bacteria	Bacteroidota	Rhodothermia	Rhodothermales	Rhodothermaceae	Salinibacter
22.1122369125003	3.85870209228131	0.893194315231903	5.48932977296212e-06	Bacteria	Spirochaetota	Spirochaetia	Spirochaetales	Spirochaetaceae	Spirochaeta_2
22.0636603956553	6.72863767117123	1.52941931092266	2.49317780964889e-06	Bacteria	Desulfobacterota	Desulfobacteria	Desulfobacterales
21.9105280395892	5.56356182150292	1.56019400273918	6.44046731488769e-05	Bacteria	Chloroflexi	Anaerolineae	SBR1031	SBR1031	SBR1031
21.5262584402415	10.3382178136707	1.72875092582451	2.95987388589934e-12	Archaea	Nanoarchaeota	Nanoarchaeia	Woesearchaeales	Woesearchaeales	Woesearchaeales
21.447704415871	5.40838224281905	1.39333916458883	2.42095286479628e-05	Bacteria	Bacteroidota	Bacteroidia	Chitinophagales	Saprospiraceae	Phaeodactylibacter
21.0669101040805	-3.15329265249722	1.0144547449501	0.000376729638478606	Bacteria	Proteobacteria	Alphaproteobacteria
21.0017780733688	4.02591846819697	1.14796352861944	9.60653639147111e-05	Bacteria	Acidobacteriota	Aminicenantia	Aminicenantales	Aminicenantales	Aminicenantales
20.958024927054	1.50428012223365	1.08160072278531	0.00850641712550565	Bacteria	Desulfobacterota	Syntrophia	Syntrophales
20.7307356536825	6.87771378039855	1.23048708662266	6.71658888566527e-09	Archaea	Crenarchaeota	Nitrososphaeria	Nitrosopumilales	Nitrosopumilaceae
20.6335483328975	2.4303499488562	0.953320055065169	0.00141592637359303	Bacteria	Proteobacteria	Alphaproteobacteria	Rhodobacterales	Rhodobacteraceae
20.589321902525	-7.85654757297274	1.33958550800184	6.96076637738131e-10	Bacteria	Bacteroidota	Bacteroidia	Chitinophagales	Saprospiraceae
20.485904863906	13.4898875512953	3.09992283261588	1.61002915823235e-97	Bacteria	Proteobacteria	Alphaproteobacteria	Kiloniellales	Fodinicurvataceae	Rhodovibrio
20.2748891515443	6.49077422368125	1.21991564117408	4.32699112692326e-08	Bacteria	Chloroflexi	Anaerolineae	SBR1031	SBR1031	SBR1031
20.194578664222	3.57744657512023	0.697089389032147	1.55790579494782e-07	Bacteria	Planctomycetota	Planctomycetes	Pirellulales	Pirellulaceae
19.9038240417349	-4.1397578839573	0.771036974248765	5.98401332927063e-08	Bacteria	Proteobacteria	Gammaproteobacteria	Ectothiorhodospirales	Thioalkalispiraceae	uncultured
19.7297226437465	7.69762825495793	1.51581493704881	5.00440208248244e-08	Bacteria	Desulfobacterota	Desulfovibrionia	Desulfovibrionales	Desulfovibrionaceae	Desulfovibrio
19.6110855770217	4.72028637568822	0.734537099567386	1.00084547787527e-10	Bacteria	Planctomycetota	Phycisphaerae	mle1-8	mle1-8	mle1-8
19.5937120502916	3.43648755389626	0.950116064622088	7.48893097911854e-05	Archaea	Thermoplasmatota	Thermoplasmata
19.5900472689185	-3.49680613118098	0.934524734460313	5.73400459888154e-05	Bacteria	Chloroflexi	Anaerolineae	SBR1031	SBR1031	SBR1031
19.5670318496225	8.8076739172173	1.66824819028383	4.648424291248e-09	Bacteria	Chloroflexi	Anaerolineae	SBR1031	SBR1031	SBR1031
19.2834599344782	2.83741210467904	1.03266335535983	0.000899750222657098	Bacteria	Zixibacteria	Zixibacteria	Zixibacteria	Zixibacteria	Zixibacteria
19.2431285842149	2.9501036851847	0.79449012125552	5.8846054618697e-05	Bacteria	Chloroflexi	Anaerolineae	Anaerolineales	Anaerolineaceae	ADurb.Bin120
19.1837483874801	3.55461328499584	1.61712604142172	0.00218611536794441	Bacteria	Chloroflexi	Anaerolineae	Ardenticatenales	uncultured	uncultured
19.1302323348067	4.89180276592555	1.56002307464423	0.000252628980616339	Bacteria	Gemmatimonadota	PAUC43f_marine_benthic_group	PAUC43f_marine_benthic_group	PAUC43f_marine_benthic_group	PAUC43f_marine_benthic_group
18.946239213614	2.07474374458909	0.759852244010272	0.00102108741880624	Bacteria	Spirochaetota	Spirochaetia	Spirochaetales	Spirochaetaceae	Spirochaeta
18.9383675476878	-2.7465752148368	1.05633769651143	0.00135208059229648	Bacteria	Proteobacteria	Alphaproteobacteria	uncultured	uncultured	uncultured
18.9093277839601	1.86234260826498	0.766550518669902	0.0019238545368425	Bacteria	Cyanobacteria	Cyanobacteriia	Chloroplast	Chloroplast	Chloroplast
18.658735472588	1.87015825542031	0.871602945984536	0.00321923726494643	Bacteria	Chloroflexi	Anaerolineae	Anaerolineales	Anaerolineaceae	Pelolinea
18.2251607373442	3.2089154601827	0.73813039358479	5.66652161171605e-06	Bacteria	Gemmatimonadota	BD2-11_terrestrial_group	BD2-11_terrestrial_group	BD2-11_terrestrial_group	BD2-11_terrestrial_group
18.2105228296585	2.75950601756749	1.39191646490967	0.00355866915907163	Bacteria	Gemmatimonadota	BD2-11_terrestrial_group	BD2-11_terrestrial_group	BD2-11_terrestrial_group	BD2-11_terrestrial_group
18.2097648717705	4.81135095699692	1.60212100274941	0.000339068637535483	Bacteria	Proteobacteria	Alphaproteobacteria	Rhizobiales	Rhodomicrobiaceae	Rhodomicrobium
18.1412245592059	2.07881277982566	0.890730964569934	0.00224811478351939	Bacteria	Spirochaetota	Spirochaetia	Spirochaetales	Spirochaetaceae	Spirochaeta
18.0296488017976	13.2786723618849	3.18943767254286	3.16673411467059e-73	Bacteria	Chloroflexi	Anaerolineae	Ardenticatenales	uncultured	uncultured
17.7374867271457	2.55101119220666	1.30388450799536	0.00385644722374239	Bacteria	Chloroflexi	Anaerolineae	Anaerolineales	Anaerolineaceae	uncultured
17.7250511445531	2.31893126712207	1.56156968646861	0.00673808236399195	Bacteria	Proteobacteria	Gammaproteobacteria	Cellvibrionales	Halieaceae
17.7019065761105	1.70740279482415	0.99272979468042	0.00596642332882857	Bacteria	Bacteroidota	Bacteroidia	Sphingobacteriales	Lentimicrobiaceae	Lentimicrobiaceae
17.4947002714807	3.70491600477936	0.884391445324206	8.60498420897952e-06	Bacteria	Desulfobacterota	Desulfobacteria	Desulfobacterales	Desulfosarcinaceae	Incertae_Sedis
17.4640369021173	6.83428489926069	1.34289351699147	7.24884961832997e-08	Bacteria	Desulfobacterota	Desulfuromonadia	Bradymonadales	Bradymonadaceae	Bradymonadaceae
17.4629507667874	4.37691520916137	1.00995766765004	5.18356965212993e-06	Bacteria	Desulfobacterota	Desulfobacteria	Desulfobacterales	Desulfosarcinaceae	SEEP-SRB1
17.3027282288668	12.0672721832611	2.84694596690211	2.96187112368287e-164	Bacteria	Bacteroidota	Kryptonia	Kryptoniales	BSV26	BSV26
17.0906987348729	4.71191815926019	0.96760272665395	4.94557042217781e-07	Bacteria	Spirochaetota	Spirochaetia	Spirochaetales	Spirochaetaceae	Spirochaeta_2
16.9989865345008	5.32385949067297	1.40731747900302	3.1997048136628e-05	Bacteria	Myxococcota	Polyangia	Haliangiales	Haliangiaceae	Haliangium
16.8826563150788	3.58641826814794	0.704757142139945	2.02896355205241e-07	Bacteria	Chloroflexi	Anaerolineae	SBR1031	A4b	A4b
16.8723635530789	3.28178428086561	0.941428850170187	0.000116068645493642	Bacteria	Bacteroidota	Bacteroidia	Bacteroidales	Bacteroidetes_BD2-2	Bacteroidetes_BD2-2
16.8321244322907	13.3533920381334	3.49478593787549	3.53198536644919e-46	Bacteria	Chloroflexi	Anaerolineae	SBR1031	SBR1031	SBR1031
16.6006848898502	2.11357071170374	1.19055490338037	0.00523868039421945	Bacteria	Chloroflexi	Anaerolineae	SBR1031	SBR1031	SBR1031
16.4299402249807	2.45406032294412	0.897818148495168	0.000953443148421703	Bacteria	Spirochaetota	Spirochaetia	Spirochaetales	Spirochaetaceae	Spirochaeta_2
16.3932524360118	-13.7890890935733	3.41434302692426	1.35721019484472e-26	Bacteria	Proteobacteria	Gammaproteobacteria	Steroidobacterales	Woeseiaceae	Woeseia
16.0884533988967	-6.71451236499546	0.785449129831829	5.08812332934483e-18	Bacteria	Bacteroidota	Bacteroidia	Chitinophagales	Saprospiraceae	uncultured
15.6267817084144	1.77531485459501	1.42609485777508	0.00890238690696728	Bacteria	SAR324_clade(Marine_group_B)	SAR324_clade(Marine_group_B)	SAR324_clade(Marine_group_B)	SAR324_clade(Marine_group_B)	SAR324_clade(Marine_group_B)
15.5975407272243	12.2093229752039	2.84029291335412	6.95577836818383e-17	Archaea	Asgardarchaeota	Lokiarchaeia	Lokiarchaeia	Lokiarchaeia	Lokiarchaeia
15.508627898084	5.21041608476621	1.55659244414699	0.00013922891693208	Bacteria	Proteobacteria	Gammaproteobacteria
15.4754669384879	5.25978889234549	0.964274280717746	3.14374196438753e-09	Bacteria	Spirochaetota	Spirochaetia	Spirochaetales	Spirochaetaceae	Spirochaeta_2
15.4082148337744	-13.4188310389346	3.40171984011307	4.94556958261852e-20	Bacteria	Calditrichota	Calditrichia	Calditrichales	Calditrichaceae	Calditrichaceae
15.3753276556301	3.9719500908533	1.18660293968896	0.000158815550953064	Bacteria	Zixibacteria	Zixibacteria	Zixibacteria	Zixibacteria	Zixibacteria
15.1597446430711	-3.44739597152663	0.902114516536456	4.55734007051454e-05	Bacteria	Firmicutes	Bacilli	Bacillales	Bacillaceae	Halobacillus
15.084143535537	1.79064341570033	1.0179031788676	0.00567572264768289	Bacteria	Spirochaetota	Spirochaetia	Spirochaetales	Spirochaetaceae	Spirochaeta_2
15.0607196354045	-13.6909462972903	3.45138981741998	4.43751460628613e-18	Bacteria	Proteobacteria	Gammaproteobacteria	uncultured	uncultured	uncultured
15.0435772061524	12.9893537404058	3.434501046843	3.15511156244815e-46	Bacteria	Gemmatimonadota	PAUC43f_marine_benthic_group	PAUC43f_marine_benthic_group	PAUC43f_marine_benthic_group	PAUC43f_marine_benthic_group
14.9397616227526	3.38604271867774	1.04566613507474	0.000234793998549959	Bacteria	Chloroflexi	Anaerolineae	SBR1031	SBR1031	SBR1031
14.9230712635823	-13.7296677067164	3.54253717695848	1.82078990832644e-11	Bacteria	Proteobacteria	Gammaproteobacteria	Gammaproteobacteria_Incertae_Sedis	Unknown_Family	uncultured
14.8892945929745	3.55449022534102	1.11695760559497	0.000268256213997955	Bacteria	Bacteroidota	Rhodothermia	Balneolales	Balneolaceae	Aliifodinibius
14.8492045797643	3.05738828793539	0.977150166739325	0.000345456141242187	Bacteria	Spirochaetota	Spirochaetia	Spirochaetales	Spirochaetaceae	uncultured
14.8227881662244	2.68671686798583	0.987605517674051	0.000953443148421703	Archaea	Crenarchaeota	Bathyarchaeia	Bathyarchaeia	Bathyarchaeia	Bathyarchaeia
14.5582865541767	-13.610701520982	3.43387298522355	5.39525008674577e-19	Bacteria	Acidobacteriota	Vicinamibacteria	Vicinamibacterales	Vicinamibacteraceae	Vicinamibacteraceae
14.4221174788763	-7.33286115698007	0.742900703942278	1.11311029958009e-25	Bacteria	Proteobacteria	Gammaproteobacteria
14.2976475321781	-13.3928887146674	3.51766528502222	2.53987710203247e-10	Bacteria	Bacteroidota	Rhodothermia	Balneolales	Balneolaceae	uncultured
14.2348280126768	-4.24801915856585	0.992649122699068	7.8682453231333e-06	Bacteria	Proteobacteria	Gammaproteobacteria
14.232988544212	-13.4069151291154	3.53489310701489	9.24466967131535e-10	Bacteria	Proteobacteria	Alphaproteobacteria	uncultured	uncultured	uncultured
14.0703687117181	2.67776564834835	0.96943326648441	0.000860429220322785	Bacteria	Calditrichota	Calditrichia	Calditrichales	Calditrichaceae	Caldithrix
13.9653102856434	4.24104601048676	1.0144799147505	9.50664319372254e-06	Bacteria	Actinobacteriota	Acidimicrobiia	Actinomarinales	uncultured	uncultured
13.9477684376537	2.54507862985598	0.96843875748443	0.0011824937711859	Bacteria	Proteobacteria	Gammaproteobacteria	Gammaproteobacteria_Incertae_Sedis	Unknown_Family	uncultured
13.8655533006212	1.88275063921322	1.06252978303748	0.00544406676510596	Bacteria	Chloroflexi	Chloroflexia	Chloroflexales	Chloroflexaceae	Candidatus_Chlorothrix
13.8342235001926	5.65282700794519	0.945582510612112	1.64398400405368e-10	Bacteria	Bacteroidota	Ignavibacteria	Ignavibacteriales	Melioribacteraceae	IheB3-7
13.7752645746023	2.28609110036375	1.41469513440039	0.00606426652111447	Bacteria	Planctomycetota	Brocadiae	SM23-32	SM23-32	SM23-32
13.652360796563	2.26672099925035	1.56831995343923	0.00694954338651087	Bacteria	Verrucomicrobiota	Omnitrophia	Omnitrophales	Omnitrophaceae	Candidatus_Omnitrophus
13.6030991997956	12.4439631285648	3.0656394794263	1.00339768903262e-81	Archaea	Crenarchaeota	Bathyarchaeia	Bathyarchaeia	Bathyarchaeia	Bathyarchaeia
13.5653711783231	5.25653118504936	0.875178787149358	6.06662612928229e-10	Archaea	Asgardarchaeota	Lokiarchaeia	Lokiarchaeia	Lokiarchaeia	Lokiarchaeia
12.8766870990286	2.81305505032135	1.50854546789168	0.00414331065325231	Bacteria	Proteobacteria	Gammaproteobacteria
12.7726245466834	6.4113918628578	0.769139966819641	1.07290997167946e-16	Bacteria	Chloroflexi	Anaerolineae	1-20	1-20	1-20
12.6543326114015	2.2847646113009	1.57994546676175	0.00696549991365674	Bacteria	Calditrichota	Calditrichia	Calditrichales	Calditrichaceae	Calorithrix
12.6439986056222	5.78404236849672	1.12643636516648	1.59671166532523e-07	Bacteria	Desulfobacterota	Desulfobacteria	Desulfobacterales	Desulfosarcinaceae
12.3779987745049	3.17941394363758	1.20310665440063	0.00104601013467518	Bacteria	Calditrichota	Calditrichia	Calditrichales	Calditrichaceae	Calorithrix
12.3662683928445	-13.3359540660592	3.4610877535869	9.02799709556107e-13	Bacteria	Gemmatimonadota	BD2-11_terrestrial_group	BD2-11_terrestrial_group	BD2-11_terrestrial_group	BD2-11_terrestrial_group
12.2481735322575	5.19609255393735	1.4708142371232	7.56189448385805e-05	Bacteria	Bacteroidota	Bacteroidia	Bacteroidales	Prolixibacteraceae	uncultured
12.2191465360371	1.81451067612088	1.16262009150613	0.00696549991365674	Bacteria	Cyanobacteria	Cyanobacteriia	Synechococcales	Cyanobiaceae	Synechococcus_MBIC10613
12.1985912327248	12.2009601423028	2.87755480016939	5.30359931928064e-14	Bacteria	Desulfobacterota	Desulfobacteria	Desulfobacterales
12.1537008116086	3.03327526359117	1.98313620691988	0.00537726159714178	Bacteria	Zixibacteria	Zixibacteria	Zixibacteria	Zixibacteria	Zixibacteria
12.060443323423	-8.07534049123842	1.1000497343592	2.33640707778986e-12	Bacteria	Actinobacteriota	Acidimicrobiia	Actinomarinales	uncultured	uncultured
12.0126629277967	4.95645817822338	1.07276301334048	1.53699557738069e-06	Bacteria	Desulfobacterota	Desulfobacteria	Desulfobacterales	Desulfosarcinaceae	uncultured
12.0111529051342	12.7079120126166	3.12203605972332	4.39134040181615e-80	Bacteria	Bacteroidota	Bacteroidia	Chitinophagales	Saprospiraceae	uncultured
12.0069850359972	4.59660018177658	0.922032353990402	2.44738572215075e-07	Bacteria	Desulfobacterota	Desulfobacteria	Desulfobacterales	Desulfosarcinaceae	uncultured
11.9345883103346	6.03601490725057	1.06264636691121	1.61749287098688e-08	Bacteria	Bacteroidota	Bacteroidia	Chitinophagales	Saprospiraceae	uncultured
11.743673135025	-4.52683144840567	0.858974423215974	8.81151150580584e-08	Bacteria	NB1-j	NB1-j	NB1-j	NB1-j	NB1-j
11.6513314550635	5.06500597764557	1.24389211024067	1.23679364532831e-05	Bacteria	Chloroflexi	Anaerolineae	Ardenticatenales	uncultured	uncultured
11.5235388032411	1.77285662423866	0.520358851771553	0.000171469344127473	Bacteria	Chloroflexi	Dehalococcoidia	FW22	FW22	FW22
11.5107345325962	4.10891862146709	0.88310161074477	1.34984549097436e-06	Bacteria	Spirochaetota	Spirochaetia	Spirochaetales	Spirochaetaceae	Spirochaeta
11.4953774943117	6.4388801373448	1.51448882186383	3.12569115777349e-06	Bacteria	Spirochaetota	Spirochaetia	Spirochaetales	Spirochaetaceae	Spirochaeta_2
11.4104734717039	12.7651898262134	3.31477830562559	5.21290847208433e-56	Bacteria	Proteobacteria	Gammaproteobacteria	Chromatiales	Chromatiaceae
11.2510777035289	3.75419629453838	1.66563866475736	0.00191624099579943	Bacteria	Proteobacteria	Gammaproteobacteria
11.2351858142678	4.11177385246066	0.754943982171287	2.86421840391435e-08	Bacteria	Planctomycetota
11.2002492995034	2.23436571957882	1.2779911619564	0.00522571394829734	Bacteria	Firmicutes	Clostridia	Clostridia	Hungateiclostridiaceae	uncultured
11.1080979794638	5.92305410392001	1.00594009852197	7.86290542208042e-10	Bacteria	Chloroflexi	Anaerolineae	Ardenticatenales	uncultured	uncultured
11.0776227485169	2.73397945356281	1.23951102876506	0.00252966707238351	Bacteria	Proteobacteria	Alphaproteobacteria	Kiloniellales	Fodinicurvataceae
10.9258868352004	4.53761190250173	1.07350248624529	8.06544582349801e-06	Bacteria	Latescibacterota	Latescibacterota	Latescibacterota	Latescibacterota	Latescibacterota
10.8808565871912	2.77812802978964	1.47834106167894	0.00404221794851855	Bacteria	Proteobacteria	Gammaproteobacteria	uncultured	uncultured	uncultured
10.8769260977238	2.66107738299785	1.1704269318412	0.00228512212336496	Bacteria	Bacteroidota	Bacteroidia	Chitinophagales	Saprospiraceae	uncultured
10.815661491761	-12.2469319775353	3.37323973302855	6.19236385126373e-09	Bacteria	Proteobacteria	Gammaproteobacteria	Steroidobacterales	Woeseiaceae	Woeseia
10.8054645195827	8.31724197706684	1.66934311629798	1.90631660414955e-09	Bacteria	Gemmatimonadota
10.8017464116615	5.109449823922	1.43505717102038	7.25852415830285e-05	Bacteria	Chloroflexi	Anaerolineae	Anaerolineales	Anaerolineaceae	uncultured
10.7932874991427	-13.1998397097729	3.46062470435513	1.3189943123504e-11	Bacteria	Acidobacteriota	Vicinamibacteria	Vicinamibacterales	Vicinamibacteraceae	Vicinamibacteraceae
10.7682160149125	1.89489408784787	0.918186083138347	0.00373027186804125	Bacteria	Bacteroidota	Bacteroidia	Bacteroidales
10.7106627761321	4.55671866178936	1.23740403976061	5.23118010817179e-05	Bacteria	Bacteroidota	Rhodothermia	Balneolales	Balneolaceae	uncultured
10.6346296737023	-7.96139300250153	1.03382102814352	1.35543136598217e-13	Bacteria	Planctomycetota	Planctomycetes	Pirellulales	Pirellulaceae	Blastopirellula
10.5339521815191	12.5552757809807	3.31203460628065	1.22264152628945e-53	Bacteria	Bacteroidota	Bacteroidia	Bacteroidales
10.4928766054019	11.957926949191	2.95936012581443	1.96423780961826e-106	Bacteria	Chloroflexi	Anaerolineae
10.358100457661	4.27567979742039	0.745116337658842	6.60616465250425e-09	Bacteria	Proteobacteria	Gammaproteobacteria
10.3007005935715	3.96138892458532	1.08687586633581	6.85997873323922e-05	Bacteria	Bacteroidota	Bacteroidia	Chitinophagales	Saprospiraceae	Lewinella
10.2777015759331	3.53646580223063	1.26343691840547	0.000730909620214175	Archaea	Crenarchaeota	Bathyarchaeia	Bathyarchaeia	Bathyarchaeia	Bathyarchaeia
10.2611509121393	3.57364345325636	1.36890756666134	0.00102383914022151	Bacteria	Latescibacterota	Latescibacteria	Latescibacterales	Latescibacteraceae	Latescibacteraceae
10.2433774614544	5.8872222321455	1.41012217733307	6.60137320106132e-06	Bacteria	Chloroflexi	Anaerolineae	Ardenticatenales	uncultured	uncultured
10.2307566774746	5.88631070591558	1.36075884117832	3.27774260886158e-06	Bacteria	Bacteroidota	Bacteroidia	Bacteroidales	SB-5	SB-5
10.230722762922	12.7403515799047	3.20136828045603	6.15119890387356e-73	Bacteria	Bacteroidota	Rhodothermia	Rhodothermales	Rhodothermaceae	uncultured
10.2195377012233	12.4813989387949	3.36877836012392	1.83787826990955e-48	Bacteria	Bacteroidota	Bacteroidia	Bacteroidales
10.2045951774754	6.09277622971392	1.0525289175417	4.30066790911803e-09	Bacteria	Chloroflexi	Anaerolineae	1-20	1-20	1-20
10.0863782748973	12.458901546991	3.2437519002838	3.36739761936428e-59	Bacteria	Bacteroidota	Bacteroidia	Bacteroidales	Bacteroidetes_BD2-2	Bacteroidetes_BD2-2
10.0454741109441	12.3005545846804	3.24757778927564	1.54062611136266e-56	Bacteria	Bacteroidota	Rhodothermia	Balneolales	Balneolaceae	uncultured
9.89683207750936	7.36487709004169	0.923252181533187	1.4881610165122e-15	Bacteria	Chloroflexi	Anaerolineae	Anaerolineales	Anaerolineaceae
9.8654492841711	-12.241837958058	3.35667538032051	1.49205300563237e-09	Archaea	Crenarchaeota	Nitrososphaeria	Nitrosopumilales	Nitrosopumilaceae	Candidatus_Nitrosopumilus
9.82246238901252	12.588016019348	3.37263647140649	7.32250600116532e-52	Bacteria	Gemmatimonadota	BD2-11_terrestrial_group	BD2-11_terrestrial_group	BD2-11_terrestrial_group	BD2-11_terrestrial_group
9.80064294851694	-6.95137077793128	0.943602285476273	2.90655349626864e-12	Bacteria	Chloroflexi	Dehalococcoidia	S085	S085	S085
9.7860417090767	1.41432497169149	0.958840969903738	0.00809930962009831	Bacteria	Zixibacteria	Zixibacteria	Zixibacteria	Zixibacteria	Zixibacteria
9.78215479173557	3.88350806558592	0.801292665140428	3.5024065452396e-08	Bacteria	Bacteroidota	Bacteroidia	Sphingobacteriales	Lentimicrobiaceae	Lentimicrobiaceae
9.73415150699922	6.16482758042482	1.62484713417123	2.17989719343753e-05	Bacteria	Gemmatimonadota	BD2-11_terrestrial_group	BD2-11_terrestrial_group	BD2-11_terrestrial_group	BD2-11_terrestrial_group
9.71199628127256	2.24747480492323	1.99207256877903	0.00847471276981321	Bacteria	Proteobacteria	Alphaproteobacteria
9.68218919694121	3.38109896222258	0.930082058720613	7.80558311873633e-05	Bacteria	Proteobacteria	Alphaproteobacteria	Rhizobiales	Hyphomicrobiaceae
9.67784039981795	1.58185018853514	1.23582830331852	0.00901840053503206	Bacteria	Planctomycetota	Phycisphaerae	MSBL9	SG8-4	SG8-4
9.67676849468207	12.4098683603727	3.29361475674665	3.13238183949297e-54	Bacteria	Bacteroidota	Rhodothermia	Balneolales	Balneolaceae	uncultured
9.67349900896742	3.79948921902483	1.21510502609137	0.000304627351447562	Bacteria	Zixibacteria	Zixibacteria	Zixibacteria	Zixibacteria	Zixibacteria
9.55794717792719	-7.99984428943381	1.12595213408434	6.06779360569038e-11	Bacteria	Actinobacteriota	Actinobacteria	Euzebyales	Euzebyaceae	uncultured
9.5034903219008	5.8486100462639	1.45518949330663	1.02101413351951e-05	Bacteria	Planctomycetota	Phycisphaerae	MSBL9	SG8-4	SG8-4
9.34248721389159	2.03958392587874	1.12114964685707	0.00503541742660441	Bacteria	Bacteroidota	Rhodothermia	Rhodothermales	Rhodothermaceae	uncultured
9.26146028971594	2.19103820076323	1.52991311169567	0.0071232205705032	Bacteria	Desulfobacterota	Desulfuromonadia	Desulfuromonadia	Syntrophotaleaceae	Syntrophotalea
9.24836014202771	3.87758398173368	1.50160624187897	0.00110472968355184	Bacteria	Gemmatimonadota	Gemmatimonadetes	Gemmatimonadales	Gemmatimonadaceae	uncultured
9.21560527886361	3.24642042759506	0.731848006525627	4.09899170356147e-06	Bacteria	Cyanobacteria	Cyanobacteriia
9.17453036748516	12.1289437396399	3.1559089781433	1.49765911055773e-64	Bacteria	Proteobacteria	Gammaproteobacteria	Ectothiorhodospirales	Ectothiorhodospiraceae	Halofilum
9.166532147291	2.50879187345052	2.26962862072633	0.0079561327031387	Archaea	Crenarchaeota	Bathyarchaeia	Bathyarchaeia	Bathyarchaeia	Bathyarchaeia
9.09005894520134	12.4341512919508	3.15816389868827	5.64637948828054e-72	Bacteria	Chloroflexi	Anaerolineae	Anaerolineales	Anaerolineaceae	uncultured
9.07084018014477	3.35761293671787	1.08052480617944	0.000339318606829326	Bacteria	Proteobacteria	Gammaproteobacteria	Chromatiales	Chromatiaceae
9.06212511451915	3.98241627806503	1.21330644961617	0.000209313291546699	Bacteria	Desulfobacterota	Desulfobacteria	Desulfatiglandales	Desulfatiglandaceae	Desulfatiglans
8.93073950013892	12.3770684043356	3.30204413463625	2.58566266341182e-54	Archaea	Asgardarchaeota	Lokiarchaeia	Lokiarchaeia	Lokiarchaeia	Lokiarchaeia
8.82060501663195	12.5678953723595	3.68220989967763	1.99307509574473e-44	Bacteria	Proteobacteria	Alphaproteobacteria	uncultured	uncultured	uncultured
8.77975003063561	3.73699552106747	0.752533659592844	3.42383279162484e-07	Bacteria	Chloroflexi	Anaerolineae	SBR1031	SBR1031	SBR1031
8.74990418317162	5.82746168370625	1.79414010002496	0.000140990823417815	Bacteria	Acidobacteriota	Subgroup_22	Subgroup_22	Subgroup_22	Subgroup_22
8.72875099460496	7.71605612382999	1.60250546851307	6.47759904004928e-08	Bacteria	Desulfobacterota	Desulfovibrionia	Desulfovibrionales	Desulfovibrionaceae	Desulfovibrio
8.69255267781113	2.20256321521834	0.921347496811332	0.00195586139939821	Bacteria	Spirochaetota	Spirochaetia	Spirochaetales	Spirochaetaceae	Spirochaeta_2
8.58483306163906	2.95968964163658	0.988810835716182	0.000468343685218056	Archaea	Nanoarchaeota	Nanoarchaeia	Woesearchaeales	GW2011_GWC1_47_15	GW2011_GWC1_47_15
8.51173745647639	5.45974004566424	1.66208674029284	0.000141573140822752	Bacteria	Chloroflexi	Anaerolineae	Ardenticatenales	Ardenticatenaceae	Ardenticatena
8.45648062878811	12.4993492358168	3.67704051134623	4.01047130032001e-43	Bacteria	Gemmatimonadota	BD2-11_terrestrial_group	BD2-11_terrestrial_group	BD2-11_terrestrial_group	BD2-11_terrestrial_group
8.38836261497419	1.52848163054746	1.09140564431299	0.00848539434547838	Bacteria	Hydrogenedentes	Hydrogenedentia	Hydrogenedentiales	Hydrogenedensaceae	YC-ZSS-LKJ63
8.30409546498901	-12.6537758653677	3.37580809578086	7.94683437907229e-12	Archaea	Nanoarchaeota	Nanoarchaeia	Woesearchaeales	SCGC_AAA011-D5	SCGC_AAA011-D5
8.30037768376673	12.1513042658914	3.22609682515779	2.06274832188741e-58	Bacteria	Chloroflexi	Anaerolineae	SBR1031	A4b	A4b
8.2585022204857	-12.3699434034584	3.33130952167835	5.54163946939944e-12	Bacteria	Bacteroidota	Bacteroidia	Chitinophagales	Saprospiraceae	uncultured
8.09297573680581	4.02916781176221	0.807506385123053	2.24784602040287e-07	Bacteria	Bacteroidota	Bacteroidia	Sphingobacteriales	Lentimicrobiaceae	Lentimicrobiaceae
8.08668836191486	12.2586138324141	3.34573569313591	2.1211090893614e-51	Bacteria	Actinobacteriota	Actinobacteria	Euzebyales	Euzebyaceae	uncultured
8.08306391963567	5.71374378498605	1.48164277135197	1.7887507749139e-05	Bacteria	Desulfobacterota	Desulfobacteria	Desulfobacterales	Desulfosarcinaceae	Desulfosalsimonas
7.99506440073683	3.76566345284942	1.12629665040058	0.000174062949996954	Bacteria	Spirochaetota	Spirochaetia	Spirochaetales	Spirochaetaceae	Spirochaeta_2
7.99303083990714	4.5711087736405	0.715142597510251	1.04373291122656e-10	Bacteria	Bacteroidota	Bacteroidia	Bacteroidales	Bacteroidetes_vadinHA17	Bacteroidetes_vadinHA17
7.98765505381203	2.68920834233947	1.00515506393497	0.00105333840572582	Archaea	Nanoarchaeota	Nanoarchaeia	Woesearchaeales	Woesearchaeales	Woesearchaeales
7.97333256388523	4.42841548014087	1.65659070411349	0.000783012435748658	Bacteria	Desulfobacterota	Syntrophobacteria	Syntrophobacterales	uncultured	uncultured
7.95299630073013	-5.95783102895025	0.961693171785634	1.14469521221486e-09	Bacteria	Actinobacteriota	Thermoleophilia	Solirubrobacterales	67-14	67-14
7.93742148294841	4.34373268676904	0.95629060152375	1.12993601307534e-06	Bacteria	Actinobacteriota	Thermoleophilia	Gaiellales	uncultured	uncultured
7.92774312086749	4.75920902500138	0.944812042975237	1.11276626177212e-07	Bacteria	Cyanobacteria	Cyanobacteriia	Phormidesmiales	Nodosilineaceae	uncultured
7.89336725742841	2.85195229304331	1.42079760027918	0.0034544951518902	Bacteria	Calditrichota	Calditrichia	Calditrichales	Calditrichaceae	Calorithrix
7.82355927732181	11.9573639961954	3.1236299692463	1.38760006160231e-69	Bacteria	Bacteroidota	Bacteroidia	Bacteroidales	Marinilabiliaceae	uncultured
7.82205284551239	4.60797422741606	0.862227437015351	4.49807935066685e-09	Bacteria	Actinobacteriota	Acidimicrobiia	Actinomarinales	uncultured	uncultured
7.77314623900646	2.70150544439783	1.26536682672474	0.00282432490146355	Bacteria	Desulfobacterota	Desulfobacteria	Desulfobacterales	Desulfosarcinaceae
7.75009603898148	12.3582293251699	3.66194535934296	2.93666922178097e-43	Bacteria	Bacteroidota	Bacteroidia	Chitinophagales	Saprospiraceae
7.7443824384185	6.53439129409874	1.30895152361004	7.06361383335788e-08	Bacteria	Desulfobacterota	Desulfovibrionia	Desulfovibrionales	Desulfohalobiaceae	Desulfovermiculus
7.72470877705011	-12.6680987217178	3.36873820034403	1.83799095438856e-12	Bacteria	Proteobacteria	Alphaproteobacteria	Rhodobacterales	Rhodobacteraceae
7.70763530899231	12.1096354520131	3.21374567838832	8.05410928124654e-61	Bacteria	Zixibacteria	Zixibacteria	Zixibacteria	Zixibacteria	Zixibacteria
7.67221501995558	11.9910562431039	3.61187372018768	5.60451228080914e-36	Bacteria	Myxococcota	Myxococcia	Myxococcales	Myxococcaceae	P3OB-42
7.66872199658079	5.38745845548518	1.19756950340431	2.03226980058996e-06	Bacteria	Bacteroidota	Bacteroidia	Chitinophagales	Saprospiraceae	uncultured
7.6511319063386	12.1434740210559	3.29111709861227	1.31277901823028e-54	Bacteria	Chloroflexi	Anaerolineae	Ardenticatenales	uncultured	uncultured
7.5582329998779	11.7840023114988	3.06178112000972	2.17134033805607e-06	Bacteria	Spirochaetota	Spirochaetia	Spirochaetales	Spirochaetaceae	Spirochaeta_2
7.50993033794387	6.99899721498906	0.937126647247462	3.0180119495017e-14	Bacteria	Chloroflexi	Chloroflexia	Chloroflexales	Chloroflexaceae	Candidatus_Chloroploca
7.50941934189101	3.48145811065015	2.10936766982868	0.00436161178029764	Bacteria	Bacteroidota	Rhodothermia	Balneolales	Balneolaceae	uncultured
7.49324042048087	6.27940508270925	1.33010259326455	3.70629442680499e-07	Bacteria	DTB120	DTB120	DTB120	DTB120	DTB120
7.43647974021864	11.6091540944255	3.03859393874561	2.84488444261644e-06	Bacteria	Bacteroidota	Rhodothermia	Balneolales	Balneolaceae	Aliifodinibius
7.4053816663435	-12.3291359731841	3.27888924681191	2.17685721766859e-16	Bacteria	Actinobacteriota	Acidimicrobiia	Microtrichales	Ilumatobacteraceae	Ilumatobacter
7.37938557790168	3.76242794511759	0.812909862183334	1.43568461265394e-06	Bacteria	Proteobacteria	Alphaproteobacteria
7.35159526449923	3.63219475424808	1.06592189352511	0.000146446362564689	Bacteria	Bacteroidota	Bacteroidia	Sphingobacteriales	Lentimicrobiaceae	Lentimicrobiaceae
7.31046127841234	5.23559354825263	1.23054470964734	4.61125697214035e-06	Bacteria	Myxococcota	Polyangia	Haliangiales	Haliangiaceae	Haliangium
7.29503304437079	11.2975504685443	2.86828336467415	4.49807935066685e-09	Bacteria	Proteobacteria	Gammaproteobacteria
7.28500155275132	5.71312140578388	1.42153145937022	9.58834345316402e-06	Bacteria	Chloroflexi	Anaerolineae	SBR1031	SBR1031	SBR1031
7.23682498012003	-12.5360501541116	3.31488193777743	1.48373916581275e-15	Bacteria	Actinobacteriota	Acidimicrobiia	Microtrichales	Ilumatobacteraceae	Ilumatobacter
7.22956570437891	4.92027186038614	0.947175467776031	2.29149405462318e-08	Bacteria	Desulfobacterota	Desulfobulbia	Desulfobulbales	Desulfocapsaceae
7.21473118029444	3.4565722980192	1.19746772929574	0.000588218195464077	Archaea	Euryarchaeota	Thermococci	Methanofastidiosales	uncultured	uncultured
7.18115483222764	-4.76194058314127	0.862648010611093	1.07784841200382e-07	Bacteria	Proteobacteria	Gammaproteobacteria
7.17494939984215	5.24097954401979	1.3820544950542	2.60527931053491e-05	Bacteria	Chloroflexi	Anaerolineae	SBR1031	SBR1031	SBR1031
7.09942464166569	5.20856113344828	1.07241180063181	1.64728323191976e-07	Bacteria	Desulfobacterota	Desulfobacteria	Desulfatiglandales	Desulfatiglandaceae	Desulfatiglans
7.08200122603015	12.0061556230291	3.08495667286126	8.03064501412966e-80	Bacteria	Proteobacteria	Alphaproteobacteria	Tistrellales	Geminicoccaceae	uncultured
7.06693722934496	1.94459742909777	0.821275750858365	0.0020849236734938	Bacteria	Spirochaetota	Spirochaetia	Spirochaetales	Spirochaetaceae
7.06404520314454	4.8648027693627	1.19587151883698	2.60651931696886e-05	Bacteria	Calditrichota	Calditrichia	Calditrichales	Calditrichaceae	Calorithrix
7.05119298143262	7.97585489218883	1.24935086661733	4.90416256217499e-09	Bacteria	Halanaerobiaeota	Halanaerobiia	Halanaerobiales	Halanaerobiaceae	Halanaerobium
6.99023960273803	4.71795136124076	1.8260259997153	0.000859131287356784	Archaea	Halobacterota	Halobacteria	Halobacterales	Haloferacaceae	Salinigranum
6.98820652861644	5.89843270391872	1.12096880597918	6.57943139558699e-08	Bacteria	Proteobacteria	Gammaproteobacteria	Chromatiales	Chromatiaceae
6.98469506355042	2.95766706342108	1.11502986016135	0.00103672522310988	Bacteria	Proteobacteria	Gammaproteobacteria	Chromatiales	Chromatiaceae
6.96520940880299	11.5593496727595	3.05499607375099	5.5478560327107e-06	Archaea	Thermoplasmatota	Thermoplasmata	Marine_Benthic_Group_D_and_DHVEG-1	Marine_Benthic_Group_D_and_DHVEG-1	Marine_Benthic_Group_D_and_DHVEG-1
6.86564539091636	11.9976709946595	3.79820647851464	3.47857779534683e-35	Bacteria	Proteobacteria	Gammaproteobacteria
6.86290404395452	5.48311080350343	1.10927553223425	1.27436277887276e-07	Bacteria	Proteobacteria	Gammaproteobacteria
6.81181027846696	12.0701551953368	3.71620769070824	8.82392666053629e-39	Bacteria	Bacteroidota	Rhodothermia	Rhodothermales	Rhodothermaceae	uncultured
6.76684699209962	4.13244496645868	1.08085979181933	3.80626916217284e-05	Bacteria	Proteobacteria	Gammaproteobacteria	Oceanospirillales	Pseudohongiellaceae	Pseudohongiella
6.71400911984189	11.4620642348594	3.04526298582135	6.81235819394818e-06	Bacteria	Desulfobacterota	Desulfuromonadia	Bradymonadales	Bradymonadaceae	Bradymonadaceae
6.6872658898185	12.0580998858719	3.20266455199757	7.00683497607223e-65	Bacteria	Firmicutes	Clostridia	Peptostreptococcales-Tissierellales	Fusibacteraceae	Fusibacter
6.68243116524759	12.0419274795689	2.99488182298492	5.26763782117551e-104	Bacteria	Bacteroidota	Bacteroidia	Cytophagales	Cyclobacteriaceae
6.65122487154049	5.30877231747753	1.0967044569085	2.95685414496905e-07	Archaea	Crenarchaeota	Bathyarchaeia	Bathyarchaeia	Bathyarchaeia	Bathyarchaeia
6.63517689243967	3.38636895324033	0.977433991597126	0.000136056949059179	Archaea	Halobacterota	Halobacteria	Halobacterales	Halomicrobiaceae	Halomarina
6.56902879605847	4.68193681591703	1.3117603082699	7.04543163054718e-05	Bacteria	Zixibacteria	Zixibacteria	Zixibacteria	Zixibacteria	Zixibacteria
6.56581320230701	2.60236004203596	0.959823850820382	0.000995197521165323	Bacteria	Latescibacterota	Latescibacteria	Latescibacterales	Latescibacteraceae	Candidatus_Latescibacter
6.54884226525413	4.6664889859592	0.847509872369406	5.53159345470719e-09	Bacteria	Cyanobacteria	Cyanobacteriia
6.52697658647511	-12.0444288830216	3.2815898942257	4.38650373621476e-12	Bacteria	Proteobacteria	Alphaproteobacteria
6.52463882836246	3.77479445442847	1.46643654749679	0.0011595063773806	Bacteria	Bacteroidota	Bacteroidia	Bacteroidales	Bacteroidetes_BD2-2	Bacteroidetes_BD2-2
6.51627616062591	11.8832625637449	3.31869337743604	1.78896134304903e-50	Bacteria	Chloroflexi	Anaerolineae	SBR1031	SBR1031	SBR1031
6.51128083008268	1.80489487262934	0.855034508620275	0.00343464850571538	Archaea	Thermoplasmatota	Thermoplasmata	Methanomassiliicoccales	Methanomassiliicoccaceae	uncultured
6.50710394523818	11.6949697821496	3.0912967176299	3.69075706844585e-72	Bacteria	Gemmatimonadota	PAUC43f_marine_benthic_group	PAUC43f_marine_benthic_group	PAUC43f_marine_benthic_group	PAUC43f_marine_benthic_group
6.47544071096089	2.14935608101301	0.972716848154386	0.00281212941910617	Bacteria	Chloroflexi	Anaerolineae	ADurb.Bin180	ADurb.Bin180	ADurb.Bin180
6.47522697853494	3.64308717207792	1.21477923355314	0.000449598154341161	Bacteria	Proteobacteria	Alphaproteobacteria	Kiloniellales	Fodinicurvataceae	Fodinicurvata
6.43791614739881	5.974237166354	1.5291819526231	1.81697987331164e-05	Bacteria	Proteobacteria	Gammaproteobacteria	Chromatiales	Chromatiaceae	Candidatus_Thiobios
6.41548345475177	5.36659334137547	1.17302744310151	2.88623114620955e-06	Bacteria	Bdellovibrionota	Bdellovibrionia	Bdellovibrionales	Bdellovibrionaceae	OM27_clade
6.32330400753436	3.49946205092068	1.09005136737142	0.000170325742586321	Bacteria	Planctomycetota	Pla3_lineage	Pla3_lineage	Pla3_lineage	Pla3_lineage
6.2931073069099	3.75637459303951	1.79002622453527	0.00239839793615302	Bacteria	Proteobacteria	Alphaproteobacteria	Thalassobaculales	uncultured	uncultured
6.29010353722458	4.31574941502481	1.29440024800939	6.29527514568831e-05	Bacteria	Planctomycetota
6.23435815102269	11.9947086954075	3.63687197930268	1.27482261079408e-42	Bacteria	Bacteroidota	Rhodothermia	Rhodothermales	Rhodothermaceae	uncultured
6.19095710281032	4.83036718602597	1.09371033868334	1.0751007211126e-06	Bacteria	Cyanobacteria	Cyanobacteriia	Phormidesmiales	Nodosilineaceae	Nodosilinea_PCC-7104
6.11166868089034	2.87104954401155	1.19879052122341	0.00186227376252148	Bacteria	SAR324_clade(Marine_group_B)	SAR324_clade(Marine_group_B)	SAR324_clade(Marine_group_B)	SAR324_clade(Marine_group_B)	SAR324_clade(Marine_group_B)
6.08889623380041	-12.2738953917533	3.34286285271606	1.97227096016468e-10	Bacteria	Acidobacteriota	Vicinamibacteria	Vicinamibacterales	uncultured	uncultured
6.07381186931329	4.2885857687309	1.35560674660176	0.000153752492584025	Bacteria	Bacteroidota	Bacteroidia	Cytophagales	Cyclobacteriaceae
6.0733104953903	4.03869382671542	1.21972279061843	0.000130967424096003	Bacteria	Desulfobacterota	Desulfobacteria	Desulfatiglandales	Desulfatiglandaceae	Desulfatiglans
6.06405377310552	5.58523661820696	1.33949776983669	4.94070552036982e-05	Bacteria	Chloroflexi	Anaerolineae	Anaerolineales	Anaerolineaceae	uncultured
6.06150655169726	4.22410074098255	1.2295316204811	0.000232700159764003	Bacteria	Bacteroidota	Rhodothermia	Rhodothermales	Rhodothermaceae	uncultured
6.03471831791924	-3.78406880084921	0.694103951499096	3.41798442858211e-08	Bacteria	Chloroflexi	Anaerolineae	SBR1031	A4b	A4b
6.01763545127863	5.36636382427283	1.00600857238278	4.40372029168401e-08	Bacteria	Chloroflexi	Anaerolineae	Caldilineales	Caldilineaceae	uncultured
5.99151436393046	4.3286508599928	1.41096706727004	0.000502278184192158	Bacteria	Planctomycetota
5.95285890231015	7.18956996034023	1.47294141086027	3.45091562075583e-08	Bacteria	Chloroflexi	Anaerolineae	SBR1031	SBR1031	SBR1031
5.93693274943837	4.89173759943343	0.991995574136052	8.21231889734486e-08	Bacteria	Calditrichota	Calditrichia	Calditrichales	Calditrichaceae	Caldithrix
5.93248032167239	8.13894868866466	2.03660629866541	1.30166787430101e-06	Bacteria	Proteobacteria	Alphaproteobacteria
5.86975899513049	-11.9772267952117	3.5662576787094	9.10864804408091e-05	Bacteria	Proteobacteria	Alphaproteobacteria	Tistrellales	Geminicoccaceae	uncultured
5.83956854627486	11.918284328994	3.08563276706325	5.6400496948043e-07	Bacteria	Halanaerobiaeota	Halanaerobiia	Halanaerobiales	Halanaerobiaceae	Halanaerobium
5.80085517083049	4.05125735945511	1.35610999671202	0.000626672980079425	Bacteria	Proteobacteria	Gammaproteobacteria
5.80053940669649	5.54516533783713	1.05157825554574	8.44551571485768e-08	Bacteria	Planctomycetota	Planctomycetes	Pirellulales	Pirellulaceae	uncultured
5.70590930145563	2.99586610227372	1.35089014332887	0.00247442237854071	Bacteria	Proteobacteria	Alphaproteobacteria	Kiloniellales	Fodinicurvataceae	Rhodovibrio
5.70440844141083	4.5198077164402	1.51628690014401	0.000515496952212734	Bacteria	Proteobacteria	Gammaproteobacteria
5.66249145929938	11.4300852841382	3.14267438008347	4.2512602430046e-61	Bacteria	Planctomycetota	Phycisphaerae	Phycisphaerales	AKAU3564_sediment_group	AKAU3564_sediment_group
5.65240736270288	11.6766876123713	3.77004684043431	5.88705047045678e-33	Bacteria	Proteobacteria	Alphaproteobacteria
5.64111954504015	11.6647787400193	3.05329465920416	1.68801100549933e-06	Bacteria	Gemmatimonadota	BD2-11_terrestrial_group	BD2-11_terrestrial_group	BD2-11_terrestrial_group	BD2-11_terrestrial_group
5.61760757669535	2.40829395828018	1.01966713352042	0.00208996205311653	Bacteria	Planctomycetota	Phycisphaerae	CCM11a	CCM11a	CCM11a
5.59312211969551	3.77662474967286	2.24313505792855	0.00405962859618125	Bacteria	Proteobacteria	Alphaproteobacteria
5.52446605881044	-12.0300571161668	3.3171473856496	7.72021403123814e-10	Bacteria	Planctomycetota	OM190	OM190	OM190	OM190
5.48891855486929	7.49627277349547	1.90147910284684	3.01283597742623e-06	Bacteria	Bacteroidota	Bacteroidia
5.44300605020523	6.62025359969948	1.33210121434342	4.05736332839119e-06	Bacteria	Planctomycetota
5.37898320612047	2.33436993320771	0.947609475343398	0.00172353487912865	Bacteria	Acidobacteriota	Subgroup_18	Subgroup_18	Subgroup_18	Subgroup_18
5.31623879205888	11.3836800697411	2.84085320200807	8.67679322046861e-12	Archaea	Thermoplasmatota	Thermoplasmata	uncultured	uncultured	uncultured
5.28780930702751	-11.9119464657	3.41677355140418	2.32055915348768e-06	Bacteria	Planctomycetota	Planctomycetes	Pirellulales	Pirellulaceae	Pir4_lineage
5.25766388866305	3.48899709571143	0.987047866087411	0.000100155293727969	Bacteria	Chloroflexi	Anaerolineae	SBR1031	SBR1031	SBR1031
5.23167216031115	10.9357062956317	2.91305453917934	1.18403174531317e-06	Bacteria	Spirochaetota	Spirochaetia	Spirochaetales	Spirochaetaceae	Spirochaeta_2
5.15346855918894	5.20294880959459	1.17972286527132	1.97924299267403e-06	Archaea	Aenigmarchaeota	Aenigmarchaeia	Aenigmarchaeales	Aenigmarchaeales	Aenigmarchaeales
5.01968858124861	1.9389600079642	0.954159583584545	0.00382184170560845	Bacteria	Spirochaetota	Spirochaetia	Spirochaetales	Spirochaetaceae	Spirochaeta
4.98893431128807	11.4070716752995	3.07888210171684	1.36191260795855e-05	Bacteria	Calditrichota	Calditrichia	Calditrichales	Calditrichaceae	Caldithrix
4.96377161177237	7.2056311705979	1.6285841081295	1.68633583190933e-07	Bacteria	Spirochaetota	Spirochaetia	Spirochaetales	Spirochaetaceae
4.95133353076446	11.6789223976918	3.53942273032393	0.000644966614091277	Bacteria	Latescibacterota	Latescibacterota	Latescibacterota	Latescibacterota	Latescibacterota
4.91481276152634	11.1701512510861	2.9932951022835	4.69294373264004e-06	Bacteria	Proteobacteria	Alphaproteobacteria	Sphingomonadales	Sphingomonadaceae
4.83656295886829	3.50922932099241	1.10903082498263	9.40010941735096e-05	Bacteria	Planctomycetota	Planctomycetes	Pirellulales	Pirellulaceae
4.69863041334033	2.32812673116222	0.712082242441863	0.000245635446247879	Bacteria	Spirochaetota	Spirochaetia	Spirochaetales	Spirochaetaceae	Spirochaeta
4.66786171952486	4.57168680925082	1.14155647922127	1.25819635472304e-05	Bacteria	Chloroflexi	Anaerolineae	SBR1031	A4b	A4b
4.64649029086255	5.7238708912057	1.33426115876999	2.01509035935007e-05	Bacteria	Planctomycetota	Pla3_lineage	Pla3_lineage	Pla3_lineage	Pla3_lineage
4.60109304962376	7.8063526968628	1.32809623575543	5.00440208248244e-08	Bacteria	Proteobacteria	Gammaproteobacteria	Halothiobacillales	Halothiobacillaceae	Thiofaba
4.58445888317406	-6.76761894615629	1.36876755789583	2.11921128460315e-05	Bacteria	Proteobacteria	Gammaproteobacteria	Nitrosococcales	Nitrosococcaceae	SZB85
4.58145945018743	4.99153358084554	1.18455768277583	8.44934803087778e-05	Bacteria	Chloroflexi	Anaerolineae	uncultured	uncultured	uncultured
4.56953602264885	-11.7262433161106	3.31033708617897	3.78725330800243e-08	Bacteria	Acidobacteriota	Subgroup_22	Subgroup_22	Subgroup_22	Subgroup_22
4.55696289619724	2.66798764263829	1.94219161387933	0.00687502330642481	Bacteria	Elusimicrobiota	Rs-M47	Rs-M47	Rs-M47	Rs-M47
4.55258429563626	11.2172929099601	3.17285284583561	1.73703424196553e-56	Bacteria	Sumerlaeota	Sumerlaeia	Sumerlaeales	Sumerlaeaceae	Sumerlaea
4.51829330239314	2.40615440388418	1.06129458752235	0.00247218060464844	Archaea	Nanoarchaeota	Nanoarchaeia	Woesearchaeales	Woesearchaeales	Woesearchaeales
4.47431451806612	10.9458947314266	2.88789807498906	2.04401507990171e-07	Bacteria	Cyanobacteria	Cyanobacteriia	Phormidesmiales
4.4469133521487	4.60379511663542	0.950534468735287	4.19804687794492e-07	Bacteria	Acidobacteriota	Aminicenantia	Aminicenantales	Aminicenantales	Aminicenantales
4.44343018628871	2.92444187114437	2.75585717006095	0.00545078262146667	Bacteria	Myxococcota	Polyangia	Haliangiales	Haliangiaceae	Haliangium
4.43423586232917	4.27123532949025	1.25000132263842	5.8400628725924e-05	Archaea	Thermoplasmatota	Thermoplasmata	Marine_Benthic_Group_D_and_DHVEG-1	Marine_Benthic_Group_D_and_DHVEG-1	Marine_Benthic_Group_D_and_DHVEG-1
4.41762588675661	4.41714018295529	1.15527758475481	2.17884825233978e-05	Bacteria	Cyanobacteria	Cyanobacteriia	Phormidesmiales	Nodosilineaceae
4.39969592480553	4.40897377004458	1.05357520465674	2.69251696142849e-06	Bacteria	Chloroflexi	Anaerolineae	SBR1031	A4b	A4b
4.3472375681038	-11.5515352187976	3.28862762602968	6.68676865035081e-08	Bacteria	Bacteroidota	Bacteroidia	Chitinophagales	Saprospiraceae
4.31611017113739	2.30981100775009	1.04311776267781	0.00280964391409346	Bacteria	Sumerlaeota	Sumerlaeia	uncultured	uncultured	uncultured
4.30904910382929	3.11323060927283	3.12689122426905	0.00420616042196344	Bacteria	Bacteroidota	Bacteroidia	Cytophagales	Cyclobacteriaceae	Fulvivirga
4.27151391454794	3.59707403096781	0.886146592229746	8.3214006036918e-06	Bacteria	Planctomycetota
4.26004076224213	4.83642926231972	0.752553734725082	3.17059610003262e-11	Bacteria	Acidobacteriota	Subgroup_21	Subgroup_21	Subgroup_21	Subgroup_21
4.19492394363717	5.67810494798111	1.43788278317298	8.68713796136426e-05	Bacteria	Bacteroidota	Rhodothermia	Balneolales	Balneolaceae	Gracilimonas
4.15659627330215	4.07379688167897	1.38124853366851	0.000422230609690649	Archaea	Nanoarchaeota	Nanoarchaeia	Woesearchaeales	Woesearchaeales	Woesearchaeales
4.15651077150904	11.1199504121857	3.18557461492491	0.000238875222644845	Bacteria	Chloroflexi	Chloroflexia	Chloroflexales	Chloroflexaceae	Candidatus_Chlorothrix
4.1533049914392	11.0506070102443	3.40785876578703	0.00186227376252148	Bacteria	Proteobacteria	Gammaproteobacteria
4.14598184458	3.92610545784832	1.43590641068628	0.000363767428985338	Bacteria	Chloroflexi	Anaerolineae	SBR1031	SBR1031	SBR1031
4.05173464500647	10.1172343042957	2.71970505925713	2.85527650610868e-09	Bacteria	Chloroflexi	Anaerolineae	Anaerolineales	Anaerolineaceae	uncultured
4.03493308795517	10.9657424294773	3.11604785412659	0.000159319102651338	Bacteria	Acidobacteriota	Vicinamibacteria	Subgroup_9	Subgroup_9	Subgroup_9
4.01595844555195	2.90625086297384	1.4944341304596	0.00385987806926372	Bacteria	Myxococcota	Polyangia	PS-B29	PS-B29	PS-B29
4.01091759272091	10.9023137951032	3.62108312843888	1.21935414262133e-32	Bacteria	Chloroflexi	Anaerolineae	SBR1031	A4b	A4b
3.95581163386089	4.10554619189941	1.00229297401631	3.07069763163081e-06	Bacteria	Proteobacteria	Alphaproteobacteria	Caulobacterales	Hyphomonadaceae	Oceanicaulis
3.94878046968514	3.46658744527781	1.21786675031864	0.000372847373382708	Bacteria	Proteobacteria	Alphaproteobacteria	Thalassobaculales	uncultured	uncultured
3.91218816139976	4.81728109833103	0.991807445819224	3.31332937640221e-07	Archaea	Nanoarchaeota	Nanoarchaeia	Woesearchaeales	Woesearchaeales	Woesearchaeales
3.90528336167169	11.0640080822852	3.71019676178152	1.80298828110355e-34	Archaea	Halobacterota	Halobacteria	Halobacterales	Haloferacaceae	Salinigranum
3.90353882222989	2.14883482342629	2.63619176634198	0.00976447392697398	Archaea	Nanoarchaeota	Nanoarchaeia	Woesearchaeales	Woesearchaeales	Woesearchaeales
3.87792535866304	3.92048851778475	1.04618309596766	5.37846565905662e-05	Bacteria	Chloroflexi	Anaerolineae	Anaerolineales	Anaerolineaceae	uncultured
3.87743216851283	5.3259017174172	1.23715675534432	2.32833812166129e-05	Bacteria	Verrucomicrobiota	Verrucomicrobiae	Verrucomicrobiales	Rubritaleaceae	Haloferula
3.85112534206127	11.4117364845242	3.36365589651093	0.000150960296095023	Bacteria	Latescibacterota	Latescibacterota	Latescibacterota	Latescibacterota	Latescibacterota
3.84246074243515	10.8539233372321	3.11340700603322	0.000218396960821327	Bacteria	Acidobacteriota	Subgroup_21	Subgroup_21	Subgroup_21	Subgroup_21
3.8373038560825	3.85726808761263	1.1200798282719	4.44660980745277e-05	Bacteria	Verrucomicrobiota	Verrucomicrobiae	Pedosphaerales	Pedosphaeraceae	Pedosphaeraceae
3.80781142426302	3.79301012926443	1.3302683739635	0.000319896388232155	Bacteria	Bacteroidota	Bacteroidia	Chitinophagales	Saprospiraceae	uncultured
3.77249361051413	5.02065755984446	1.74006482654691	0.0012954313507997	Bacteria	Myxococcota	Polyangia	Polyangiales	Sandaracinaceae
3.74688658530357	11.2714758971064	3.44564051218115	0.000686345205827394	Bacteria	Proteobacteria	Alphaproteobacteria	Rhizobiales
3.72660340032977	10.9705243797616	3.09150786115799	9.10864804408091e-05	Bacteria	Bacteroidota	Rhodothermia	Balneolales	Balneolaceae	uncultured
3.72510562149584	4.20964237239079	1.23171852352226	7.13261241184466e-05	Bacteria	Proteobacteria	Gammaproteobacteria	Cellvibrionales	Halieaceae
3.70385568642155	5.21286042942898	1.3736815114765	7.74717189788885e-05	Bacteria	Chloroflexi	Anaerolineae	Ardenticatenales	uncultured	uncultured
3.69719026429902	3.38548863623545	1.1109454748994	0.00028207670757811	Bacteria	Patescibacteria	Microgenomatia	Candidatus_Woesebacteria	Candidatus_Woesebacteria	Candidatus_Woesebacteria
3.69019870561285	3.32193307258571	1.36803073565108	0.00142756910994551	Bacteria	Deinococcota	Deinococci	Deinococcales	Trueperaceae	Truepera
3.66040300165404	2.32884617210826	0.845570877825244	0.00101290776047075	Bacteria	Chloroflexi	Anaerolineae	SBR1031	SBR1031	SBR1031
3.65213835438081	10.7268704100806	3.06516030555942	0.000160182815440117	Bacteria	Cyanobacteria	Cyanobacteriia	Cyanobacteriales
3.59196012941145	10.8119270681422	3.10634189928761	0.000211181125852166	Bacteria	Chloroflexi	Anaerolineae	Anaerolineales	Anaerolineaceae	uncultured
3.57986844129138	5.45282572134726	1.09986749618736	1.33016962772432e-06	Bacteria	Proteobacteria	Alphaproteobacteria	Defluviicoccales	Defluviicoccaceae	Defluviicoccus
3.55388228256272	2.36093847559542	1.78560889296205	0.00778398712064985	Bacteria	Spirochaetota	Spirochaetia	Spirochaetales	Spirochaetaceae	uncultured
3.55026044955093	5.00212369123531	1.55358532082122	0.000549363029344383	Bacteria	Spirochaetota	Spirochaetia	Spirochaetales	Spirochaetaceae	Spirochaeta
3.54648128527315	10.9967793906138	3.6077120823294	0.00390650396307415	Bacteria	Acidobacteriota	Thermoanaerobaculia	Thermoanaerobaculales	Thermoanaerobaculaceae	Subgroup_23
3.50335562442514	10.9697457146178	3.18649290405406	0.000303195907000372	Bacteria	Planctomycetota	Pla4_lineage	Pla4_lineage	Pla4_lineage	Pla4_lineage
3.49010636452085	4.15682862488484	2.16392270760527	0.00343561647612779	Bacteria	Bacteroidota	Rhodothermia	Balneolales	Balneolaceae
3.44227971402431	2.17619539462794	1.51983243543153	0.0073609123372535	Bacteria	Patescibacteria	Microgenomatia	Candidatus_Woesebacteria	Candidatus_Woesebacteria	Candidatus_Woesebacteria
3.41536027935885	10.9296903404566	3.60458733298188	0.00426929549438545	Bacteria	Planctomycetota	Phycisphaerae	Phycisphaerales	AKAU3564_sediment_group	AKAU3564_sediment_group
3.39519933198538	10.8123478044033	3.19115058951829	0.000557649978578641	Bacteria	Gemmatimonadota	BD2-11_terrestrial_group	BD2-11_terrestrial_group	BD2-11_terrestrial_group	BD2-11_terrestrial_group
3.39455109478398	5.55043288731445	1.32152934955785	8.00720976420988e-05	Bacteria	Planctomycetota	Phycisphaerae	Phycisphaerales	Phycisphaeraceae	uncultured
3.38201847072146	10.6940948861669	3.12288859098781	0.000380083015682557	Bacteria	Bacteroidota	Bacteroidia	Sphingobacteriales	Lentimicrobiaceae	Lentimicrobiaceae
3.28266249399101	4.90819804514587	1.01881178481993	2.83538190156921e-06	Bacteria	Cyanobacteria	Cyanobacteriia	Phormidesmiales	Nodosilineaceae	uncultured
3.25749439630936	3.6129686685283	1.78355820412224	0.00178873858202294	Bacteria	NB1-j	NB1-j	NB1-j	NB1-j	NB1-j
3.25260455588645	10.4202817238302	2.97270453716175	9.18643149576646e-05	Bacteria	Gemmatimonadota	MD2902-B12	MD2902-B12	MD2902-B12	MD2902-B12
3.21829020033371	4.66104986248645	1.43514481105403	0.000575226322439224	Bacteria	Proteobacteria	Gammaproteobacteria	Acidithiobacillales	Acidithiobacillaceae	RCP1-48
3.19383847347284	10.9596958385989	3.46372646815127	0.00166797244309801	Bacteria	Chloroflexi	Anaerolineae	Ardenticatenales	uncultured	uncultured
3.1925903373674	6.18929210745988	1.47217118676115	0.000159319102651338	Bacteria	Planctomycetota	Pla3_lineage	Pla3_lineage	Pla3_lineage	Pla3_lineage
3.19048762994619	10.7430193614178	3.33655527472826	0.00189310807954318	Bacteria	Desulfobacterota	Desulfuromonadia	Bradymonadales
3.14972889782763	10.9310768894528	3.4671650514829	0.00181653615427116	Bacteria	Proteobacteria	Gammaproteobacteria
3.13714626010883	5.53367792631963	1.87219814373925	0.00189301330132039	Bacteria	Actinobacteriota	Actinobacteria	Kineosporiales	Kineosporiaceae
3.09401370575136	10.6724975918701	3.13082798962052	0.000402321160316906	Bacteria	Verrucomicrobiota	Verrucomicrobiae	Opitutales	Puniceicoccaceae	Verruc-01
3.06647159470269	10.8172243460995	3.17045820849826	0.000325881066997657	Bacteria	Chloroflexi	Anaerolineae	SBR1031	SBR1031	SBR1031
3.06123270299298	3.96272452971961	1.36862291086918	0.000411649119754914	Bacteria	Bacteroidota	Bacteroidia	Bacteroidales	Bacteroidetes_BD2-2	Bacteroidetes_BD2-2
3.06037115014533	-10.829566832611	3.37240948157645	0.000276982825674593	Bacteria	Planctomycetota	Planctomycetes	Pirellulales	Pirellulaceae	Rhodopirellula
3.03320766542175	10.8164001838055	3.51089951005937	0.00304960137041416	Archaea	Halobacterota	Halobacteria	Halobacterales	Halomicrobiaceae	Natronomonas
3.01504894825245	10.2104314825028	2.85656863442462	9.140787115691e-06	Bacteria	Deinococcota	Deinococci	Deinococcales	Trueperaceae	Truepera
2.97946862174213	4.40364755449731	1.1590513881024	5.39340089621608e-05	Bacteria	Proteobacteria	Gammaproteobacteria	Cellvibrionales	Halieaceae	Luminiphilus
2.97561853943803	6.36992971992714	1.53214302547365	0.000380787235381146	Bacteria	Chloroflexi	Anaerolineae	Anaerolineales	Anaerolineaceae	uncultured
2.91979009191135	-10.5542955322497	3.31589252221709	0.000300960812675759	Bacteria	Chloroflexi	JG30-KF-CM66	JG30-KF-CM66	JG30-KF-CM66	JG30-KF-CM66
2.90410990337468	5.63514032542373	0.942960078957153	7.37535232210349e-09	Bacteria	WS2	WS2	WS2	WS2	WS2
2.83121708651527	4.6983961055074	1.95620930744527	0.00326627279060291	Archaea	Thermoplasmatota	Thermoplasmata	uncultured	uncultured	uncultured
2.79871064425148	5.30947254927764	1.13065472817608	1.12919363277386e-05	Bacteria	Chloroflexi	Anaerolineae
2.7907746042322	10.7784581770003	3.02754701590078	2.43718552694674e-05	Bacteria	Bacteroidota	Bacteroidia	Bacteroidales	Prolixibacteraceae	uncultured
2.79032704184984	3.33886020148075	1.39189176532902	0.00071121371701716	Bacteria	Patescibacteria
2.71628351169038	10.4541929821789	3.14164869502159	0.00081213097970457	Bacteria	Desulfobacterota	Desulfovibrionia	Desulfovibrionales
2.69377055082429	3.94587038446397	2.04387005440046	0.00399899810306799	Bacteria	Calditrichota	Calditrichia	Calditrichales	Calditrichaceae
2.68518650493573	3.92177174187981	0.938911181768149	3.96545155673135e-06	Bacteria	Planctomycetota	Brocadiae	SM23-32	SM23-32	SM23-32
2.67978967482819	10.679300737019	3.42376042730912	0.00218611536794441	Bacteria	Spirochaetota	Spirochaetia	Spirochaetales	Spirochaetaceae	Spirochaeta
2.58831475703448	4.00433320618357	1.07533522019444	9.75589859209647e-05	Bacteria	Verrucomicrobiota	Omnitrophia	Omnitrophales
2.58139894396073	5.310738871919	1.17954070453489	2.58892384390539e-05	Bacteria	Chloroflexi	Anaerolineae	Caldilineales	Caldilineaceae	uncultured
2.53367374862976	4.95222804630486	1.52254393790768	0.000802995139342869	Bacteria	Patescibacteria	Gracilibacteria
2.52311789591028	-10.4919496361184	3.15041155013652	1.52581508361676e-06	Bacteria	Planctomycetota	Planctomycetes	Pirellulales	Pirellulaceae	Pir4_lineage
2.5109949558903	6.28578609206234	1.56138754206108	0.000925206872185672	Archaea	Thermoplasmatota	Thermoplasmata	Marine_Benthic_Group_D_and_DHVEG-1	Marine_Benthic_Group_D_and_DHVEG-1	Marine_Benthic_Group_D_and_DHVEG-1
2.44163777705202	-6.32716379340465	1.11963750388682	9.46791614441042e-07	Bacteria	Actinobacteriota	Rubrobacteria	Rubrobacterales	Rubrobacteriaceae	Rubrobacter
2.42732498178219	3.54712834505255	1.24331538633853	0.000319432357546132	Archaea	Nanoarchaeota	Nanoarchaeia	Woesearchaeales	GW2011_GWC1_47_15	GW2011_GWC1_47_15
2.35900486478978	5.53257855277682	1.41789968867398	0.000415573760268122	Bacteria	Planctomycetota	Phycisphaerae	Phycisphaerales	Phycisphaeraceae	uncultured
2.35409155023385	2.90721846701089	1.1562743215921	0.000746166283637818	Bacteria	Proteobacteria	Alphaproteobacteria	Kiloniellales	Fodinicurvataceae	uncultured
2.33966358519445	5.2055577565822	1.45978066048027	0.000517560655917588	Bacteria	Proteobacteria	Gammaproteobacteria	Thiohalorhabdales	Thiohalorhabdaceae	Thiohalorhabdus
2.30645932703649	3.81050220046238	0.990134610970492	6.93240800927936e-05	Bacteria	Chloroflexi	Anaerolineae	Caldilineales	Caldilineaceae	uncultured
2.26986084774742	4.020811778785	1.18403132350679	0.000168793217414918	Bacteria	Patescibacteria	Microgenomatia
2.25931469842255	5.6191275658612	1.10394780081529	4.19103691911948e-06	Bacteria	Planctomycetota	Phycisphaerae	Phycisphaerales	Phycisphaeraceae	Urania-1B-19_marine_sediment_group
2.14656751749002	6.55900803150288	1.33073099300984	3.55046571933761e-05	Bacteria	Planctomycetota
2.12614470955037	9.7681750656797	2.86996190982828	0.000133117570710205	Bacteria	Cyanobacteria	Cyanobacteriia	Phormidesmiales
2.1237348549575	6.49640716158766	1.58322950432033	0.000653136339924419	Bacteria	Actinobacteriota	Actinobacteria	Nitriliruptorales	Nitriliruptoraceae
2.05166920811759	10.255911523543	2.98254231979318	9.65131502937986e-05	Archaea	Nanoarchaeota	Nanoarchaeia	Woesearchaeales	Woesearchaeales	Woesearchaeales
2.02807650938452	4.36806479348205	1.07330588958444	7.03478780085865e-05	Bacteria	Planctomycetota	Phycisphaerae	CCM11a	CCM11a	CCM11a
1.90959737145632	10.0509462534515	3.10495723468397	0.00120770776221075	Bacteria	Planctomycetota
1.79185555173693	4.80738957206257	1.59768107236912	0.00230151138248679	Bacteria	Bacteroidota	Bacteroidia	Chitinophagales	Saprospiraceae	Phaeodactylibacter
