# Supplementary material for: Do restoration strategies in mangroves recover microbial diversity? A case study in the Yucatan peninsula
Source: PLoS One. 2024 Aug 16;19(8):e0307929. doi: 10.1371/journal.pone.0307929 (PMC11329136; doi:10.1371/journal.pone.0307929)
Supplement: S6 Table — The column “baseMean” are the normalized mean abundance of the ASV, “log2FoldChange” is the logarithmic abundance difference between the compared status, “lfcSE” is the standard error on the logarithmic scale, “padj” is the Benjamini-Hochberg adjusted p-value. (TXT) [file pone.0307929.s013.txt]

baseMean	log2FoldChange	lfcSE	padj	Phylum	Class	Order	Family	Genus
3.24457082011151	8.26895781599029	3.41350199282774	0.00720214694418324	Actinobacteriota	Thermoleophilia	Gaiellales	uncultured	uncultured
3.45641856969728	8.53421294537881	3.29708432230489	0.00269138917064738	Chloroflexi	Anaerolineae	SBR1031
3.7513483566938	8.33265541800809	3.2145234867243	0.00348989620084472	Desulfobacterota	Desulfovibrionia	Desulfovibrionales	Desulfovibrionaceae	Desulfovibrio
3.77899680200015	8.46600544604881	3.50308196293842	0.00776372225865477	Calditrichota	Calditrichia	Calditrichales	Calditrichaceae	Caldithrix
4.06144279677472	8.76829603966699	3.36702899756135	0.00271844394402937	Gemmatimonadota	PAUC43f_marine_benthic_group	PAUC43f_marine_benthic_group	PAUC43f_marine_benthic_group	PAUC43f_marine_benthic_group
4.15925255640895	9.03513974253629	3.18461353447327	0.000290567709123832	Nanoarchaeota	Nanoarchaeia	Woesearchaeales	SCGC_AAA011-D5	SCGC_AAA011-D5
4.18073332303441	8.50019553344256	3.0530804520236	0.000862441457198194	Zixibacteria	Zixibacteria	Zixibacteria	Zixibacteria	Zixibacteria
4.22521775183175	8.72890274308697	3.46842333207637	0.00484910405022344	Proteobacteria	Gammaproteobacteria	Chromatiales	Chromatiaceae
4.26504683238697	4.33081176714537	1.7117315555613	0.00466552268947602	Sva0485	Sva0485	Sva0485	Sva0485	Sva0485
4.88865128606426	-8.95591599574819	3.13137346743914	4.43111712061304e-05	Asgardarchaeota	Odinarchaeia	Odinarchaeia	Odinarchaeia	Odinarchaeia
4.89348380187348	8.56229657288997	2.9722879334884	0.000335182004002949	Bacteroidota	Bacteroidia	Bacteroidales
4.89795822067805	9.14987304177427	3.35425699458807	0.00117689714362312	Bacteroidota	Ignavibacteria	Ignavibacteriales	Melioribacteraceae	IheB3-7
5.10948977456607	8.92282308770855	3.01616630738157	0.000194815386707074	Planctomycetota	Phycisphaerae	MSBL9	KCLunmb-38-53	KCLunmb-38-53
5.12986086753239	9.01968901372395	3.09230520183777	0.000337190680000833	Modulibacteria	Moduliflexia	Moduliflexales	Moduliflexaceae	Moduliflexaceae
5.48339630808101	9.20173025650725	3.15784766948906	0.000393769835432691	Chloroflexi	Chloroflexia	Chloroflexales	Chloroflexaceae
5.7475891330042	8.92214866205713	2.81669741216608	3.01334832486145e-06	Nanoarchaeota	Nanoarchaeia	Woesearchaeales	Woesearchaeales	Woesearchaeales
5.78651064698684	5.21807946569901	1.59030404865503	0.000924366751015158	Zixibacteria	Zixibacteria	Zixibacteria	Zixibacteria	Zixibacteria
5.79964823483495	9.56866067069361	3.27471113641434	0.000194815386707074	Chloroflexi	Chloroflexia	Chloroflexales	Chloroflexaceae
5.83918309674071	9.04447944682931	3.74953805336141	0.00841383510216814	Bacteroidota	Bacteroidia	Bacteroidales	SB-5	SB-5
5.96585252274776	3.98950566569281	1.76664363426315	0.00505915497462286	Bacteroidota	Bacteroidia	Sphingobacteriales	Lentimicrobiaceae
6.17292705672094	9.07132684670301	2.81572978485026	1.19392433303515e-06	LCP-89	LCP-89	LCP-89	LCP-89	LCP-89
6.19796314928264	2.86797171281826	1.12993848300305	0.00318793827068052	Nanoarchaeota	Nanoarchaeia	Woesearchaeales	Woesearchaeales	Woesearchaeales
6.30146654400991	9.2941854066425	3.05358558202682	0.0001083455703044	Bacteroidota	Bacteroidia	Bacteroidales	Marinilabiliaceae
6.31526202876702	9.6079614074175	2.95544712296135	2.70229202087538e-06	Chloroflexi	Anaerolineae	SBR1031	SBR1031	SBR1031
6.46624963962631	9.28215782914053	3.22479709157182	0.000678653598835552	Chloroflexi	Anaerolineae	Anaerolineales	Anaerolineaceae	uncultured
6.55061556946809	9.64953939459324	3.00118960514463	7.61550087857164e-06	Fibrobacterota	Chitinivibrionia	uncultured	uncultured	uncultured
6.57867274163919	8.6794138401638	2.81829069674214	1.58379520254835e-05	Firmicutes	Clostridia	Christensenellales	Christensenellaceae	Christensenellaceae_R-7_group
6.66429787285257	2.33366875763349	1.24354014397383	0.00908925012919292	Chloroflexi	Anaerolineae	SBR1031	SBR1031	SBR1031
6.73627191385647	5.22812179908098	1.25843100113186	2.76413858928908e-05	Proteobacteria	Gammaproteobacteria	CCM19a	CCM19a	CCM19a
6.87878483099046	9.27111875368661	3.82993768908876	0.00822895859806185	Chloroflexi	Anaerolineae	Anaerolineales	Anaerolineaceae	uncultured
6.89456281251202	3.2317977085238	1.28327055039763	0.00284377340538711	Sumerlaeota	Sumerlaeia	uncultured	uncultured	uncultured
7.08841325045476	9.39063388764596	3.77638656286967	0.00647188239016345	Bacteroidota	Bacteroidia	Bacteroidales	SB-5	SB-5
7.49308481825245	10.0884903267168	3.25171019257756	2.10574522667132e-05	Bacteroidota	Bacteroidia	Bacteroidales
7.58264473554735	9.64215967938066	3.07176785979635	4.64933285084571e-05	Spirochaetota	Spirochaetia	Spirochaetales	Spirochaetaceae	Spirochaeta
7.89850683286492	9.65132935189653	3.19741432999556	0.000238143496642697	LCP-89	LCP-89	LCP-89	LCP-89	LCP-89
8.15125737588098	3.81259805581749	1.18694235033634	0.00067674368037596	Chloroflexi	Anaerolineae	SBR1031	SBR1031	SBR1031
8.16115807696937	2.75343217197943	1.30909080893611	0.00639543281646347	Planctomycetota	Planctomycetes	Pirellulales	Pirellulaceae	Pir4_lineage
8.40573200513309	4.0331480709903	1.46975420234416	0.00167596461338183	Desulfobacterota	Desulfobulbia	Desulfobulbales	Desulfocapsaceae
8.57842863351779	5.34628716171627	1.39748815527688	0.000104719274563594	Nanoarchaeota	Nanoarchaeia	Woesearchaeales	SCGC_AAA011-D5	SCGC_AAA011-D5
8.6897831935795	3.18354806796099	1.23520939132305	0.0027618624273893	Verrucomicrobiota	Omnitrophia	Omnitrophales	Omnitrophaceae	Candidatus_Omnitrophus
8.73064332743685	10.2035898872895	3.09465162078637	3.94018386145359e-06	Chloroflexi	Anaerolineae	Anaerolineales	Anaerolineaceae	Anaerolineaceae_UCG-001
8.75309623954984	5.11384635962217	1.21288680261197	3.42539553069166e-05	Armatimonadota	DG-56	DG-56	DG-56	DG-56
9.00844362173386	5.64981412633161	1.32417395513082	3.6382869932876e-05	Chloroflexi	Anaerolineae	Anaerolineales	Anaerolineaceae	uncultured
9.17013315987134	-5.92130302779158	1.11300187568675	2.43999622816279e-08	SAR324_clade(Marine_group_B)	SAR324_clade(Marine_group_B)	SAR324_clade(Marine_group_B)	SAR324_clade(Marine_group_B)	SAR324_clade(Marine_group_B)
9.26350634077922	10.1946453617592	3.07549005537656	4.68602295424315e-06	Desulfobacterota	Desulfobacteria	Desulfatiglandales	Desulfatiglandaceae	Desulfatiglans
9.43571432617716	9.71958230742931	2.90683878521102	8.06787329035637e-07	Proteobacteria	Alphaproteobacteria	Sphingomonadales	Sphingomonadaceae
9.51865270582235	9.6660119243781	2.96607076705011	6.90265489021572e-06	Sva0485	Sva0485	Sva0485	Sva0485	Sva0485
10.0431989651807	10.1025392182078	3.01379384079375	2.26442491314356e-06	Firmicutes	Clostridia	Clostridia	Hungateiclostridiaceae
10.1852094939127	9.84872901079008	3.1158712892934	5.91446114285199e-05	Firmicutes	Bacilli	Erysipelotrichales	Erysipelatoclostridiaceae	Erysipelatoclostridium
10.2734545511062	-10.606706082206	3.11372564485785	7.64027602380505e-13	Chloroflexi	Anaerolineae	Anaerolineales	Anaerolineaceae	uncultured
10.3693067306153	4.37818974869457	1.44780601244971	0.000920475847071281	Thermoplasmatota	Thermoplasmata	Marine_Benthic_Group_D_and_DHVEG-1	Marine_Benthic_Group_D_and_DHVEG-1	Marine_Benthic_Group_D_and_DHVEG-1
10.5487669700633	2.18250564348526	0.957329981812563	0.00511824736023189	Verrucomicrobiota	Verrucomicrobiae	Chthoniobacterales	uncultured	uncultured
10.5594750528408	-10.3568067526644	3.14973716413571	1.85406283249564e-09	Thermoplasmatota	Thermoplasmata	Marine_Benthic_Group_D_and_DHVEG-1	Marine_Benthic_Group_D_and_DHVEG-1	Marine_Benthic_Group_D_and_DHVEG-1
10.5823036169748	-10.2381092500211	3.08006642013527	1.74910697894006e-11	Thermoplasmatota	Thermoplasmata	uncultured	uncultured	uncultured
10.718044968163	4.27765122041369	3.85433129134968	0.00956234446726888	Bacteroidota	Chlorobia	Chlorobiales	Chlorobiaceae	Chlorobium
10.756070466997	-10.636670746899	3.17613923551775	3.45170577855125e-10	LCP-89	LCP-89	LCP-89	LCP-89	LCP-89
10.9104017640592	10.5835560181892	2.9240424275261	5.54507868104389e-10	Desulfobacterota	Desulfobulbia	Desulfobulbales	Desulfobulbaceae	Desulfobulbus
11.388322266989	-5.6793966222718	1.36139795557474	4.54800813736075e-06	Firmicutes	Bacilli	Izemoplasmatales	Izemoplasmataceae	Izemoplasmataceae
11.5110095392773	-2.12807893184628	0.926946564654088	0.0049797943780474	Bacteroidota	Bacteroidia	Flavobacteriales	NS9_marine_group	NS9_marine_group
11.6332540746012	-10.780403853984	3.15597512980855	4.52772409847094e-12	Chloroflexi	Anaerolineae	Anaerolineales	Anaerolineaceae	uncultured
11.7299531881177	5.04666108326123	1.19085777190268	3.6382869932876e-05	Actinobacteriota	Acidimicrobiia	Actinomarinales	uncultured	uncultured
12.0209813364716	-5.83979700524988	1.09198760152142	5.40583060323878e-08	Firmicutes	Clostridia	Clostridia	Hungateiclostridiaceae	Ruminiclostridium
12.1978538546111	9.50558297324632	2.70905147151442	2.7032444027032e-11	Proteobacteria	Alphaproteobacteria	Rhodobacterales	Rhodobacteraceae	uncultured
12.2521492184719	6.62138221545607	1.28045702758621	5.6892481551387e-08	WS2	WS2	WS2	WS2	WS2
12.2872718871091	3.93060331859321	1.20159236836422	0.000511834525393728	Chloroflexi	Anaerolineae	SBR1031	SBR1031	SBR1031
12.3104162922409	10.3385004600421	3.24912077957689	7.99612828566693e-05	Chloroflexi	Anaerolineae	SBR1031	SBR1031	SBR1031
12.5461542291724	-10.5272974459405	3.19078394985556	4.27873144258206e-09	Proteobacteria	Gammaproteobacteria	Burkholderiales	Comamonadaceae
12.6384025883032	5.71662742451361	1.39551478230878	3.6382869932876e-05	Nanoarchaeota	Nanoarchaeia	Woesearchaeales	SCGC_AAA011-D5	SCGC_AAA011-D5
12.8785744422394	4.02716042609578	1.34983863907932	0.000976453823302157	Verrucomicrobiota	Verrucomicrobiae	Chthoniobacterales
13.336221068854	10.0674651490994	2.88426708386138	4.19643768397042e-08	Firmicutes	Clostridia	Lachnospirales	Defluviitaleaceae	Defluviitaleaceae_UCG-011
13.54171446158	-11.2302708087382	3.23068006646165	6.18231816342099e-12	Proteobacteria	Gammaproteobacteria	Halothiobacillales	Halothiobacillaceae	Thiofaba
13.5791826212014	4.54553074232923	1.68218032531289	0.001718030798183	Patescibacteria	Microgenomatia	Candidatus_Woesebacteria	Candidatus_Woesebacteria	Candidatus_Woesebacteria
13.5828925051807	4.6159847951526	1.55330778179612	0.00106958082223194	Gemmatimonadota	BD2-11_terrestrial_group	BD2-11_terrestrial_group	BD2-11_terrestrial_group	BD2-11_terrestrial_group
14.9963667454302	10.5997874262731	3.04603552624034	6.98724065941456e-07	Spirochaetota	Leptospirae	Leptospirales	Leptospiraceae	RBG-16-49-21
15.3418691024245	4.95560168699503	1.09928538202017	1.19392433303515e-06	Planctomycetota	Phycisphaerae	MSBL9	KCLunmb-38-53	KCLunmb-38-53
15.3982183541474	6.94299503602088	1.32771638453232	2.26282564338934e-07	Bacteroidota	Chlorobia	Chlorobiales	Chlorobiaceae	Prosthecochloris
15.670004335547	2.16439960596023	1.04690091313864	0.00703412631107357	Acidobacteriota	Subgroup_26	Subgroup_26	Subgroup_26	Subgroup_26
15.699911383692	5.0737794487354	1.62288314866065	0.000643427071967826	Desulfobacterota	Desulfobacteria	Desulfatiglandales	Desulfatiglandaceae	Desulfatiglans
15.8828047453288	-6.31573118230095	1.18074428213848	1.04728123877196e-07	Planctomycetota	Phycisphaerae	DG-20	DG-20	DG-20
16.218820287222	10.9951495780074	3.07088982110184	1.18065648137782e-07	Bacteroidota	Bacteroidia	Bacteroidales	SB-5	SB-5
16.2466413372846	-2.68460798477546	0.819603943024089	0.000491352301275605	Nanoarchaeota	Nanoarchaeia	Woesearchaeales	Woesearchaeales	Woesearchaeales
16.4004430460848	-2.58379857444951	0.734878235236295	0.00025879197814996	Spirochaetota	Spirochaetia	Spirochaetales	Spirochaetaceae	Sediminispirochaeta
16.4135271159291	2.14984578307822	0.753085603670749	0.00151575398491513	Nanoarchaeota	Nanoarchaeia	Woesearchaeales	SCGC_AAA011-D5	SCGC_AAA011-D5
17.7505342870464	10.4094565119345	3.01085214685379	8.94559407126436e-07	Proteobacteria	Alphaproteobacteria	Rhizobiales	Rhizobiales_Incertae_Sedis	Dichotomicrobium
18.0451181455497	9.96173411693439	2.78914340173542	4.10233395501304e-10	Proteobacteria	Alphaproteobacteria	Rhodobacterales	Rhodobacteraceae
18.133943510397	10.7347179654604	2.98544116407939	4.23843052064031e-08	Chloroflexi	Anaerolineae	Anaerolineales	Anaerolineaceae	uncultured
18.4134449662989	-2.22321877493374	0.704937832774612	0.000696951062982406	Altiarchaeota	Altiarchaeia	Altiarchaeales	Altiarchaeaceae	Candidatus_Altiarchaeum
18.8915119614561	11.4924741536122	2.97677869450309	4.52772409847094e-12	Micrarchaeota	Micrarchaeia	Micrarchaeales	Micrarchaeales	Micrarchaeales
19.0422933650741	1.92583575713255	0.943790867238259	0.0072570832055963	Bacteroidota	Ignavibacteria	Ignavibacteriales
19.4173167151746	11.1272978407624	3.20766619785712	3.42965392183002e-06	Chloroflexi	Anaerolineae	Anaerolineales	Anaerolineaceae	uncultured
20.2574691944153	-11.3087177424012	3.14415973036624	2.90645926573349e-19	Asgardarchaeota	Lokiarchaeia	Lokiarchaeia	Lokiarchaeia	Lokiarchaeia
20.7414247379305	9.85172692822617	2.76117658356452	1.86025049624333e-10	Desulfobacterota	Desulfobacteria	Desulfatiglandales	Desulfatiglandaceae	Desulfatiglans
20.7765655517924	5.47398755886346	1.18414565895428	4.14161486684597e-06	Actinobacteriota	WCHB1-81	WCHB1-81	WCHB1-81	WCHB1-81
21.4624401330219	-11.3695249535154	3.1397886421078	3.18180904945627e-21	Halobacterota	Methanomicrobia	Methanomicrobiales	Methanoregulaceae	Methanolinea
21.577230529947	2.28383678783173	0.811176000942216	0.00151575398491513	Bacteroidota	Bacteroidia	Sphingobacteriales	Lentimicrobiaceae	Lentimicrobiaceae
22.9488167601169	-2.74509163583498	0.748248005776143	0.000141980904488855	Nanoarchaeota	Nanoarchaeia	Woesearchaeales	GW2011_GWC1_47_15	GW2011_GWC1_47_15
23.0812037649971	-11.6178772920957	3.21506930136969	9.26336277601002e-17	Thermoplasmatota	Thermoplasmata	Marine_Benthic_Group_D_and_DHVEG-1	Marine_Benthic_Group_D_and_DHVEG-1	Marine_Benthic_Group_D_and_DHVEG-1
24.12951802285	11.8168409589428	2.90483656007226	2.80338929285344e-18	Thermoplasmatota	Thermoplasmata	Marine_Benthic_Group_D_and_DHVEG-1	Marine_Benthic_Group_D_and_DHVEG-1	Marine_Benthic_Group_D_and_DHVEG-1
24.1974937676192	2.59188879604948	0.729847063180163	0.000238143496642697	Proteobacteria	Gammaproteobacteria	Steroidobacterales	Woeseiaceae	JTB255_marine_benthic_group
24.8851936925458	1.70036965240387	0.658764008557839	0.00289047461930352	Proteobacteria	Gammaproteobacteria	Steroidobacterales	Steroidobacteraceae	uncultured
25.3462725163395	1.66845609857952	0.774444152541519	0.00643072490056033	Planctomycetota	Phycisphaerae	Phycisphaerales	Phycisphaeraceae	Urania-1B-19_marine_sediment_group
25.8402465964107	5.00623693193949	1.22031555123263	2.52897998376618e-05	Thermoplasmatota	Thermoplasmata	Marine_Benthic_Group_D_and_DHVEG-1	Marine_Benthic_Group_D_and_DHVEG-1	Marine_Benthic_Group_D_and_DHVEG-1
25.9281259653306	3.25105876115228	0.833890582036654	8.16889493401464e-05	Chloroflexi	Anaerolineae	Anaerolineales	Anaerolineaceae	uncultured
26.0177283087062	3.63654714407517	0.98893794936673	0.00014566766681278	Bacteroidota	Bacteroidia	Sphingobacteriales	Lentimicrobiaceae	Lentimicrobiaceae
26.4592066851924	1.94328391548585	0.95074784780078	0.00722287102677827	Proteobacteria	Alphaproteobacteria	Sneathiellales	Sneathiellaceae	Sneathiella
26.4780431164546	4.66056757051302	1.20938764998613	7.99612828566693e-05	Desulfobacterota	Desulfomonilia	Desulfomonilales	Desulfomonilaceae	Desulfomonile
27.5762097752741	11.2135877761735	2.89023760589088	1.06233632879053e-12	Desulfobacterota	Desulfobacteria	Desulfobacterales	Desulfosarcinaceae
27.9640812296629	2.30674547447724	0.972553280570449	0.00417474167963227	Gemmatimonadota	BD2-11_terrestrial_group	BD2-11_terrestrial_group	BD2-11_terrestrial_group	BD2-11_terrestrial_group
28.5093382704421	3.43763561565122	1.16631224060554	0.00106693518239554	Planctomycetota	Planctomycetes	Pirellulales	Pirellulaceae
28.6291169190706	-6.42135921680313	0.854680086389305	4.35891083389753e-15	Bacteroidota	Bacteroidia	Bacteroidales	ML635J-40_aquatic_group	ML635J-40_aquatic_group
28.6469530888699	4.50662792616006	1.06868238764205	2.52897998376618e-05	Gemmatimonadota	BD2-11_terrestrial_group	BD2-11_terrestrial_group	BD2-11_terrestrial_group	BD2-11_terrestrial_group
28.9535169777112	12.1073244709855	3.28846703232307	1.30443771672956e-07	Chloroflexi	Chloroflexia	Chloroflexales	Chloroflexaceae	Candidatus_Chlorothrix
29.7254951198776	1.68400661806383	0.788922724036017	0.00655899729823875	Bacteroidota	Bacteroidia	Chitinophagales	Saprospiraceae	uncultured
30.9185099060936	1.6230272248122	0.483652515426605	0.000425121919602307	Desulfobacterota	Desulfobacteria	Desulfobacterales	Desulfosarcinaceae	SEEP-SRB1
32.0759616245393	6.11667111986514	1.08165829279493	5.22103505833219e-08	Gemmatimonadota	PAUC43f_marine_benthic_group	PAUC43f_marine_benthic_group	PAUC43f_marine_benthic_group	PAUC43f_marine_benthic_group
32.8761871188021	12.3039068183152	3.07780299810466	6.7925167093646e-12	Chloroflexi	Anaerolineae	SBR1031	SBR1031	SBR1031
33.7166798555645	8.48643297430966	1.10485542492419	1.82102527981195e-17	Actinobacteriota	Coriobacteriia	OPB41	OPB41	OPB41
34.3163835505271	2.73204472783847	1.57999695506658	0.00956234446726888	Proteobacteria	Gammaproteobacteria	Nitrosococcales	Nitrosococcaceae
35.9100368219123	12.3385625395817	3.1650608971938	2.16281817120648e-09	Desulfobacterota	Desulfobacteria	Desulfobacterales	Desulfosarcinaceae
36.1310931052092	1.5554351979086	0.818871393307803	0.00910380891708261	Patescibacteria	Microgenomatia	Candidatus_Woesebacteria	Candidatus_Woesebacteria	Candidatus_Woesebacteria
42.8554726035414	-2.02799564188069	0.676586827797173	0.00100782751878954	SAR324_clade(Marine_group_B)	SAR324_clade(Marine_group_B)	SAR324_clade(Marine_group_B)	SAR324_clade(Marine_group_B)	SAR324_clade(Marine_group_B)
42.9483523885146	-3.75398514063141	1.31395859834369	0.00104029497254226	Gemmatimonadota	BD2-11_terrestrial_group	BD2-11_terrestrial_group	BD2-11_terrestrial_group	BD2-11_terrestrial_group
43.6016998520285	-3.08854555126468	1.07668656423056	0.00109386017384569	Planctomycetota	Brocadiae	SM23-32	SM23-32	SM23-32
45.8528859316661	5.77756761490113	0.967085762830619	7.11913602407849e-09	Chloroflexi	Anaerolineae	SBR1031	SBR1031	SBR1031
46.9135993874431	-3.27998434230089	0.558046995563793	1.22959430357314e-08	Verrucomicrobiota	Omnitrophia	Omnitrophales	Omnitrophaceae	Candidatus_Omnitrophus
47.2498454954962	3.78113624569295	1.24021132605035	0.000837505473593336	Bacteroidota	Bacteroidia	Bacteroidales	Bacteroidetes_BD2-2	Bacteroidetes_BD2-2
49.3116706455128	12.228892010939	2.97472605471024	4.47313346957473e-14	Desulfobacterota	Desulfobacteria	Desulfobacterales	Desulfosarcinaceae	Sva0081_sediment_group
49.9897206005788	2.47942893391627	0.762264212625659	0.000548194291321612	Desulfobacterota	Desulfobacteria	Desulfobacterales	Desulfosarcinaceae	Desulfosarcina
50.2816250891596	-13.3875752178703	3.4567048951675	1.15794117934741e-17	Nitrospirota	Thermodesulfovibrionia	uncultured	uncultured	uncultured
54.2408088276517	-1.80440047697563	0.364197307335375	1.1821349524622e-06	Bacteroidota	Bacteroidia	Sphingobacteriales	Lentimicrobiaceae	Lentimicrobiaceae
56.1595050044608	3.43802491125006	0.818351555473326	2.65614843780624e-05	Chloroflexi	Anaerolineae	SBR1031	SBR1031	SBR1031
58.9925653498176	-4.27005215086465	1.10917057978363	6.6848515463444e-05	Latescibacterota	Latescibacteria	Latescibacterales	Latescibacteraceae	Latescibacteraceae
64.4493851812484	1.42658789246656	0.402991740168287	0.000243759471349616	Acidobacteriota	Subgroup_26	Subgroup_26	Subgroup_26	Subgroup_26
68.7823024516704	2.34877891339593	0.878787952739057	0.00221001590114311	Bacteroidota	Rhodothermia	Rhodothermales	Rhodothermaceae	Salinibacter
79.399799287352	3.1074583556222	1.42824015497791	0.00505381131879915	Chloroflexi	Anaerolineae	SBR1031	SBR1031	SBR1031
83.3655321381086	3.92055964504878	0.807910148100325	1.74250983805502e-06	Proteobacteria	Gammaproteobacteria	Steroidobacterales	Woeseiaceae	Woeseia
84.7973543650686	2.54195291225625	0.494746219019663	5.15999162575341e-07	Spirochaetota	Spirochaetia	Spirochaetales	Spirochaetaceae	Spirochaeta
85.091375787189	2.66238636271644	0.746220622637953	0.000219031028894707	Gemmatimonadota	BD2-11_terrestrial_group	BD2-11_terrestrial_group	BD2-11_terrestrial_group	BD2-11_terrestrial_group
86.5350455113011	3.3062127510734	1.08563392519973	0.000857002724635694	Acidobacteriota	Vicinamibacteria	Subgroup_9	Subgroup_9	Subgroup_9
97.6507830702303	-3.79896790289475	0.677758761425151	4.23843052064031e-08	Halobacterota	Methanosarcinia	Methanosarciniales	Methanosaetaceae	Methanosaeta
99.9952619624925	2.55339100302863	0.389666313457352	2.60078762160096e-10	Chloroflexi	Anaerolineae	SBR1031	SBR1031	SBR1031
102.199927001051	1.11397155985095	0.553597978524453	0.0080132799849406	Chloroflexi	Anaerolineae	Ardenticatenales	Ardenticatenaceae	Ardenticatena
128.957068749931	1.81880429070804	0.509361872923535	0.000224434334459347	Gemmatimonadota	PAUC43f_marine_benthic_group	PAUC43f_marine_benthic_group	PAUC43f_marine_benthic_group	PAUC43f_marine_benthic_group
136.831528769431	-1.05872219949657	0.482963225374369	0.00568079998632158	Chloroflexi	Anaerolineae	Anaerolineales	Anaerolineaceae	uncultured
180.340377118848	-3.37656155635892	0.571062688126697	9.50492785275368e-09	Thermoplasmatota	Thermoplasmata	Marine_Benthic_Group_D_and_DHVEG-1	Marine_Benthic_Group_D_and_DHVEG-1	Marine_Benthic_Group_D_and_DHVEG-1
214.154947901015	1.96956369248438	0.4482604460807	1.28339426458575e-05	Desulfobacterota	Desulfobacteria	Desulfobacterales	Desulfosarcinaceae	Sva0081_sediment_group
423.580876861969	1.26869170358128	0.473993838820315	0.00230916427101883	Chloroflexi	Anaerolineae	Anaerolineales	Anaerolineaceae
