# Supplementary material for: Do restoration strategies in mangroves recover microbial diversity? A case study in the Yucatan peninsula
Source: PLoS One. 2024 Aug 16;19(8):e0307929. doi: 10.1371/journal.pone.0307929 (PMC11329136; doi:10.1371/journal.pone.0307929)
Supplement: S7 Table — The column “baseMean” are the normalized mean abundance of the ASV, “log2FoldChange” is the logarithmic abundance difference between the compared status, “lfcSE” is the standard error on the logarithmic scale, “padj” is the Benjamini-Hochberg adjusted p-value. (TXT) [file pone.0307929.s014.txt]

baseMean	log2FoldChange	lfcSE	pvalue	padj	Domain	Phylum	Class	Order	Family	Genus	Species
4.48236093494353	-9.41335878138029	3.14624386527962	3.46970369174757e-07	1.99364709239864e-05	Bacteria	Gemmatimonadota	BD2-11_terrestrial_group	BD2-11_terrestrial_group	BD2-11_terrestrial_group	BD2-11_terrestrial_group
5.24251831497704	8.98966666972403	2.88505802721418	3.47208201485157e-07	1.99364709239864e-05	Archaea	Aenigmarchaeota
6.01295617957533	9.44073783444426	2.95883037514791	1.09666731432096e-07	7.50795315188967e-06	Bacteria	Fibrobacterota	Fibrobacteria	Fibrobacterales
8.47889001478594	9.22079266040645	2.76881822014949	1.01343741656311e-09	9.75091135936397e-08	Archaea	Crenarchaeota	Bathyarchaeia	Bathyarchaeia	Bathyarchaeia	Bathyarchaeia
8.93001446822443	3.32790006805754	1.1532896801843	9.33163151729343e-05	0.00189832046866083	Bacteria	Planctomycetota	Planctomycetes	Planctomycetales	uncultured	uncultured
9.12215908001366	3.96376293180125	1.23245334277884	3.93836340594709e-05	0.000934530482698058	Bacteria	Chloroflexi	Dehalococcoidia	S085	S085	S085	uncultured_bacterium
9.21567216335932	3.09615341872793	0.82521220425581	5.92979884727623e-06	0.000209765931051058	Bacteria	NB1-j	NB1-j	NB1-j	NB1-j	NB1-j
9.33699764636612	4.13985101829991	0.835936086308633	3.58649323510555e-08	2.65998248270328e-06	Bacteria	Chloroflexi	Chloroflexia	Chloroflexales	Chloroflexaceae	Candidatus_Chlorothrix	uncultured_organism
9.34284578029172	3.86520992397667	1.19090385797485	4.0405637719451e-05	0.000946342567639774	Bacteria	Bacteroidota	Bacteroidia	Cytophagales	Cyclobacteriaceae	uncultured
9.47930534064839	9.98333608414542	2.85968666742075	7.7801454835362e-11	1.06528145851496e-08	Bacteria	Bacteroidota	Bacteroidia	Bacteroidales	Bacteroidetes_BD2-2	Bacteroidetes_BD2-2
9.57853811109935	5.71500333848126	1.05386255459718	4.51050233004926e-11	6.98147317172842e-09	Bacteria	Myxococcota
10.2734545511062	-2.3836935914815	0.862865442769837	0.000173044259209584	0.00322532755385403	Bacteria	Chloroflexi	Anaerolineae	Anaerolineales	Anaerolineaceae	uncultured
10.5214510270916	4.62736009521786	0.691612587857705	1.90746976909152e-12	3.39529618898291e-10	Archaea	Aenigmarchaeota
10.5769687480756	3.78593663993782	1.13728827672139	2.15956227189026e-05	0.000561170926126229	Bacteria	Acidobacteriota	Thermoanaerobaculia	Thermoanaerobaculales	Thermoanaerobaculaceae	Subgroup_10
10.8301608365322	2.49768635971624	1.08251303334446	0.000470864467555921	0.00748338171651375	Bacteria	NB1-j	NB1-j	NB1-j	NB1-j	NB1-j
11.533271555129	10.4859690013964	2.97189656022246	2.78332346022863e-10	3.00261561164059e-08	Bacteria	Desulfobacterota	Desulfuromonadia
11.6332540746012	-2.17091363912711	0.989424745131061	0.000661564618044736	0.00957386195219211	Bacteria	Chloroflexi	Anaerolineae	Anaerolineales	Anaerolineaceae	uncultured
11.8135406067403	10.5664895983618	2.88914675198491	2.73861537420711e-13	5.73498278363371e-11	Bacteria	Chloroflexi	Anaerolineae	SBR1031	SBR1031	SBR1031
11.9579114335783	5.77259403891189	1.39187405715097	3.4443364733849e-07	1.99364709239864e-05	Bacteria	Desulfobacterota	Dissulfuribacteria	Dissulfuribacterales	Dissulfuribacteraceae
12.1978538546111	9.84275742126025	2.73171933714117	6.36980319226578e-15	2.51961104049624e-12	Bacteria	Proteobacteria	Alphaproteobacteria	Rhodobacterales	Rhodobacteraceae	uncultured	Rhodovulum_sp.
13.3370792173054	4.48864237271242	1.20730041374137	6.46902361819794e-06	0.000219330705531283	Bacteria	NB1-j	NB1-j	NB1-j	NB1-j	NB1-j
13.7739718799081	4.89053321416895	1.18441831564349	1.65306859086574e-06	7.54477459420772e-05	Bacteria	Planctomycetota	Phycisphaerae	MSBL9	SG8-4	SG8-4	uncultured_organism
13.9155432184383	3.83152122826912	1.05756099756149	1.14031919474862e-05	0.00033829469444209	Bacteria	Desulfobacterota	Desulfovibrionia	Desulfovibrionales	Desulfovibrionaceae
14.3597451225539	3.22183073085455	0.920772329947009	1.40931876769503e-05	0.000398948171539265	Bacteria	Gemmatimonadota	PAUC43f_marine_benthic_group	PAUC43f_marine_benthic_group	PAUC43f_marine_benthic_group	PAUC43f_marine_benthic_group	uncultured_bacterium
14.4719280605521	10.6180268769019	3.27740896336754	1.52456706666608e-06	7.04864773679381e-05	Bacteria	Proteobacteria	Gammaproteobacteria	HOC36	HOC36	HOC36	uncultured_bacterium
15.3418691024245	5.54009180109106	1.06892675632988	5.92342014842832e-10	6.02496449382995e-08	Bacteria	Planctomycetota	Phycisphaerae	MSBL9	KCLunmb-38-53	KCLunmb-38-53	uncultured_bacterium
15.5999419577326	5.87578430365433	0.926417155852059	1.53506627062516e-13	3.89650854478673e-11	Bacteria	Proteobacteria	Gammaproteobacteria
15.670004335547	2.24904942179487	1.00172296703375	0.000543593963640002	0.00834135564895865	Bacteria	Acidobacteriota	Subgroup_26	Subgroup_26	Subgroup_26	Subgroup_26	uncultured_Acidobacteria
16.2214988585875	3.75935257072124	1.15071529639996	2.90695269519586e-05	0.000722768245295027	Bacteria	Bacteroidota	Bacteroidia	Chitinophagales	Saprospiraceae	uncultured
16.2222365773159	1.78252333392652	0.754639460906946	0.000440911152478276	0.00723338111899845	Bacteria	Chloroflexi	Anaerolineae	Ardenticatenales	uncultured	uncultured	uncultured_Chloroflexi
16.4135271159291	2.45163034523577	0.711904317054685	1.88997512682065e-05	0.000505888079058762	Archaea	Nanoarchaeota	Nanoarchaeia	Woesearchaeales	SCGC_AAA011-D5	SCGC_AAA011-D5
17.2235234732768	3.60069451423366	0.934727200517259	3.72138902115987e-06	0.000140937711865203	Archaea	Thermoplasmatota	Thermoplasmata	Marine_Benthic_Group_D_and_DHVEG-1	Marine_Benthic_Group_D_and_DHVEG-1	Marine_Benthic_Group_D_and_DHVEG-1	uncultured_archaeon
18.0451181455497	10.5178138435903	2.82752509215102	3.9937935282245e-14	1.29253681458902e-11	Bacteria	Proteobacteria	Alphaproteobacteria	Rhodobacterales	Rhodobacteraceae
18.9932050085084	10.6571125934877	2.94979297514812	1.86504328587138e-10	2.21318469923404e-08	Bacteria	Gemmatimonadota	PAUC43f_marine_benthic_group	PAUC43f_marine_benthic_group	PAUC43f_marine_benthic_group	PAUC43f_marine_benthic_group	uncultured_bacterium
19.6564501297496	2.78063779594017	1.05601465415319	0.000200993874319175	0.00365178013047021	Bacteria	Proteobacteria	Gammaproteobacteria
20.6975036815231	1.95432642593053	0.668525320449859	9.92329098311895e-05	0.00199587095479681	Bacteria	Planctomycetota	Planctomycetes	Pirellulales	Pirellulaceae
20.7414247379305	10.9585115914682	2.84627544802958	2.21850382432217e-16	1.12826765922671e-13	Bacteria	Desulfobacterota	Desulfobacteria	Desulfatiglandales	Desulfatiglandaceae	Desulfatiglans
21.577230529947	2.85382897956243	0.753506568602998	4.53762968799867e-06	0.000166535687518302	Bacteria	Bacteroidota	Bacteroidia	Sphingobacteriales	Lentimicrobiaceae	Lentimicrobiaceae
23.0958481415722	3.62080443931517	1.08964757575994	2.52497785492496e-05	0.000637512139257649	Bacteria	NB1-j	NB1-j	NB1-j	NB1-j	NB1-j
24.1974937676192	3.07172235209862	0.69434248029013	3.53636464906266e-07	1.99832669058144e-05	Bacteria	Proteobacteria	Gammaproteobacteria	Steroidobacterales	Woeseiaceae	JTB255_marine_benthic_group
24.8851936925458	1.48810890452583	0.673230327673492	0.000647595113568418	0.00944851887009659	Bacteria	Proteobacteria	Gammaproteobacteria	Steroidobacterales	Steroidobacteraceae	uncultured
25.7803910501331	3.1522327230948	0.635182319496614	2.48129291228681e-08	1.92030494950892e-06	Archaea	Nanoarchaeota	Nanoarchaeia	Woesearchaeales	Woesearchaeales	Woesearchaeales
25.8402465964107	4.57283656319255	1.21162103345328	3.18711959850749e-06	0.000122529838119879	Archaea	Thermoplasmatota	Thermoplasmata	Marine_Benthic_Group_D_and_DHVEG-1	Marine_Benthic_Group_D_and_DHVEG-1	Marine_Benthic_Group_D_and_DHVEG-1	uncultured_archaeon
25.9281259653306	3.83918649544849	0.79700056083416	6.07158087425449e-08	4.41118936986653e-06	Bacteria	Chloroflexi	Anaerolineae	Anaerolineales	Anaerolineaceae	uncultured	uncultured_organism
26.0177283087062	3.34565551621789	0.980681206602274	1.79622734136118e-05	0.000484437070851955	Bacteria	Bacteroidota	Bacteroidia	Sphingobacteriales	Lentimicrobiaceae	Lentimicrobiaceae
26.0623280159252	2.58514727020843	0.86070560608619	6.99514278923868e-05	0.00149118013950238	Bacteria	Planctomycetota	Phycisphaerae	Phycisphaerales	AKAU3564_sediment_group	AKAU3564_sediment_group	uncultured_organism
27.3077000398054	-2.20279545412421	0.689494285874982	4.66070926047849e-05	0.00105682324632506	Bacteria	Planctomycetota	Phycisphaerae	Phycisphaerales	AKAU3564_sediment_group	AKAU3564_sediment_group
27.5762097752741	10.6765000809943	2.83788125914477	6.90809757547909e-14	2.04940228072546e-11	Bacteria	Desulfobacterota	Desulfobacteria	Desulfobacterales	Desulfosarcinaceae
28.5093382704421	3.86146432269656	1.10919745760355	1.30208370591412e-05	0.000379952294512645	Bacteria	Planctomycetota	Planctomycetes	Pirellulales	Pirellulaceae
28.5552845651889	-4.76833764428305	1.05921466678372	2.67178287363885e-07	1.63992190175074e-05	Archaea	Thermoplasmatota	Thermoplasmata	Marine_Benthic_Group_D_and_DHVEG-1	Marine_Benthic_Group_D_and_DHVEG-1	Marine_Benthic_Group_D_and_DHVEG-1	uncultured_archaeon
28.6469530888699	5.14299422963307	1.0297223007447	2.1628896685819e-08	1.73566482591261e-06	Bacteria	Gemmatimonadota	BD2-11_terrestrial_group	BD2-11_terrestrial_group	BD2-11_terrestrial_group	BD2-11_terrestrial_group
29.3707687017703	12.2034404259657	3.42881724234643	7.26388949665308e-10	7.18317961335693e-08	Bacteria	Chloroflexi	Anaerolineae	Anaerolineales	Anaerolineaceae	uncultured
29.7254951198776	2.23193190400507	0.699471658000378	4.35681871689276e-05	0.00100716069039859	Bacteria	Bacteroidota	Bacteroidia	Chitinophagales	Saprospiraceae	uncultured
32.0759616245393	4.81368699009829	1.08350940389104	3.81142402578846e-07	2.12010461434483e-05	Bacteria	Gemmatimonadota	PAUC43f_marine_benthic_group	PAUC43f_marine_benthic_group	PAUC43f_marine_benthic_group	PAUC43f_marine_benthic_group	uncultured_actinobacterium
32.8985095087223	3.18988119700482	0.861079835072938	6.10367712479539e-06	0.000209765931051058	Bacteria	Gemmatimonadota	PAUC43f_marine_benthic_group	PAUC43f_marine_benthic_group	PAUC43f_marine_benthic_group	PAUC43f_marine_benthic_group	uncultured_bacterium
33.7166798555645	6.68350082077406	1.09491658501551	1.82132571054579e-13	4.05244970596439e-11	Bacteria	Actinobacteriota	Coriobacteriia	OPB41	OPB41	OPB41
42.9779715056091	2.89542317129336	1.24299353485402	0.000378303334545891	0.00632281629569659	Bacteria	Gemmatimonadota	PAUC43f_marine_benthic_group	PAUC43f_marine_benthic_group	PAUC43f_marine_benthic_group	PAUC43f_marine_benthic_group	uncultured_bacterium
44.8455751751933	1.12830220448681	0.387494464328588	0.000109087222853376	0.00214558294672938	Bacteria	Bacteroidota	Bacteroidia	Cytophagales	Cyclobacteriaceae	uncultured	uncultured_Flammeovirgaceae
45.8528859316661	4.50906097241848	0.965527374401541	9.6591151413416e-08	6.74244115748551e-06	Bacteria	Chloroflexi	Anaerolineae	SBR1031	SBR1031	SBR1031	anaerobic_digester
48.8203770120035	2.51689945030725	0.881342903814325	0.000111426088024467	0.0021795432602588	Bacteria	Bacteroidota	Rhodothermia	Balneolales	Balneolaceae	uncultured	uncultured_Bacteroidetes
49.3116706455128	11.4290984920577	2.90248747033844	9.97958154083977e-15	3.55273102853896e-12	Bacteria	Desulfobacterota	Desulfobacteria	Desulfobacterales	Desulfosarcinaceae	Sva0081_sediment_group
58.9925653498176	-5.69462113555646	1.04187027896108	1.78571786580656e-09	1.58928890056784e-07	Bacteria	Latescibacterota	Latescibacteria	Latescibacterales	Latescibacteraceae	Latescibacteraceae	uncultured_bacterium
66.2530499267996	-3.64490030977293	0.683765237733425	4.00088200488578e-09	3.47393657009594e-07	Bacteria	Zixibacteria	Zixibacteria	Zixibacteria	Zixibacteria	Zixibacteria	uncultured_bacterium
72.4285744589061	-1.95202880755866	0.59535891724425	3.49488656469954e-05	0.000846380691859208	Bacteria	Planctomycetota	Phycisphaerae	Phycisphaerales	AKAU3564_sediment_group	AKAU3564_sediment_group
73.814844171155	0.997797925303867	0.413089429392538	0.00041735694935499	0.00691065460327332	Bacteria	Chloroflexi	Anaerolineae	Anaerolineales	Anaerolineaceae	Pelolinea	uncultured_bacterium
83.3655321381086	3.38191034182377	0.801013542219747	7.68312266234054e-07	3.82892933497723e-05	Bacteria	Proteobacteria	Gammaproteobacteria	Steroidobacterales	Woeseiaceae	Woeseia	Woeseia_oceani
84.7973543650686	2.18989488832617	0.488363151980561	2.63664000962577e-07	1.63992190175074e-05	Bacteria	Spirochaetota	Spirochaetia	Spirochaetales	Spirochaetaceae	Spirochaeta	uncultured_bacterium
85.091375787189	2.00834450117559	0.778502430865914	0.0002475998968604	0.00440727816411513	Bacteria	Gemmatimonadota	BD2-11_terrestrial_group	BD2-11_terrestrial_group	BD2-11_terrestrial_group	BD2-11_terrestrial_group	uncultured_bacterium
86.5350455113011	3.04249402853277	1.08536227683135	0.000115388302920162	0.0022310918038025	Bacteria	Acidobacteriota	Vicinamibacteria	Subgroup_9	Subgroup_9	Subgroup_9	uncultured_bacterium
123.64284072985	-1.94142889816497	0.534374149171973	1.00325333810226e-05	0.000307894989969316	Bacteria	Desulfobacterota	Desulfobacteria	Desulfatiglandales	Desulfatiglandaceae	Desulfatiglans
128.957068749931	1.36019727734652	0.52934733126396	0.000274330550040896	0.00481091999086497	Bacteria	Gemmatimonadota	PAUC43f_marine_benthic_group	PAUC43f_marine_benthic_group	PAUC43f_marine_benthic_group	PAUC43f_marine_benthic_group	uncultured_bacterium
191.569748239354	-3.00833997371208	0.812801293597895	7.19343206025352e-06	0.000239332879761706	Bacteria	Spirochaetota	Spirochaetia	Spirochaetales	Spirochaetaceae	Spirochaeta	uncultured_bacterium
214.154947901015	2.78080620656339	0.424650586014816	2.42268468183788e-12	4.10702736540135e-10	Bacteria	Desulfobacterota	Desulfobacteria	Desulfobacterales	Desulfosarcinaceae	Sva0081_sediment_group
383.510663496816	1.43001735536736	0.377536419066862	5.29173629783276e-06	0.000192230420615149	Bacteria	Proteobacteria	Gammaproteobacteria	Nitrosococcales	Nitrosococcaceae	Inmirania	uncultured_gamma
423.580876861969	1.08386530729532	0.484761214308498	0.000620323463540763	0.00916328435769757	Bacteria	Chloroflexi	Anaerolineae	Anaerolineales	Anaerolineaceae
1963.02042400074	-3.78940411801283	0.956514938752161	2.43318740374967e-06	0.000103120799492248	Archaea	Thermoplasmatota	Thermoplasmata
