# Supplementary material for: Do restoration strategies in mangroves recover microbial diversity? A case study in the Yucatan peninsula
Source: PLoS One. 2024 Aug 16;19(8):e0307929. doi: 10.1371/journal.pone.0307929 (PMC11329136; doi:10.1371/journal.pone.0307929)
Supplement: S8 Table — The column “baseMean” are the normalized mean abundance of the ASV, “log2FoldChange” is the logarithmic abundance difference between the compared status, “lfcSE” is the standard error on the logarithmic scale, “padj” is the Benjamini-Hochberg adjusted p-value. (TXT) [file pone.0307929.s015.txt]

baseMean	log2FoldChange	lfcSE	padj	Phylum	Class	Order	Family	Genus
2.37610269664157	7.87786895134393	3.15378058105484	0.00120527174556833	Chloroflexi	Chloroflexia	Thermomicrobiales	JG30-KF-CM45	JG30-KF-CM45
2.50746303805337	7.98621879065764	3.15205257454625	0.00093907518155962	Chloroflexi	Anaerolineae	Ardenticatenales	uncultured	uncultured
2.67026385054853	8.01988819697196	3.22912104344802	0.00147798285159616	SAR324_clade(Marine_group_B)	SAR324_clade(Marine_group_B)	SAR324_clade(Marine_group_B)	SAR324_clade(Marine_group_B)	SAR324_clade(Marine_group_B)
2.73788756964965	8.34071264547611	3.00574089853694	5.8256828837863e-05	Proteobacteria	Gammaproteobacteria
2.78424146926823	7.99996046628107	3.31780201451524	0.00247496681412863	Entotheonellaeota	Entotheonellia	Entotheonellales	Entotheonellaceae	Entotheonellaceae
2.80971840191868	8.00856043933177	3.32543101230766	0.00252449233861331	Bacteroidota	Rhodothermia	Rhodothermales	Rhodothermaceae
3.01976642166765	7.99366886307661	3.02140906026939	0.000572015963028457	Planctomycetota	Phycisphaerae	Phycisphaerales	Phycisphaeraceae	SM1A02
3.06922875857883	8.21433085810096	3.30125113048089	0.00156460586837898	Planctomycetota	Phycisphaerae	Phycisphaerales	Phycisphaeraceae	SM1A02
3.08822049471842	8.43194373814877	3.12737597548078	0.000239807953143519	Chloroflexi
3.10342668664823	8.35033078020007	3.205577466978	0.000622026234761556	Planctomycetota	Planctomycetes	Pirellulales	Pirellulaceae
3.10747055826286	8.35199147613966	3.20516936672066	0.000616500935887906	Planctomycetota	Planctomycetes	Planctomycetales	uncultured	uncultured
3.12066537953232	8.26063897667066	3.00937393129172	0.000235983236713801	Planctomycetota	Planctomycetes	Gemmatales	Gemmataceae	uncultured
3.16359524376757	8.28840742422435	3.28972559553727	0.00128503492759071	Chloroflexi	Anaerolineae	SBR1031	A4b	A4b
3.20018493192195	8.08179327291434	3.06185925145836	0.000645047043737044	Bacteroidota	Bacteroidia
3.22128500194077	8.29725637805393	3.31073669961778	0.00142222803220341	Planctomycetota	Phycisphaerae	CCM11a	CCM11a	CCM11a
3.27023764501585	8.32317736734162	3.31405819656575	0.00138627601768413	Bacteroidota	Bacteroidia	Chitinophagales	Saprospiraceae	uncultured
3.35820055445025	8.57143642598589	2.872312409758	7.41434868693075e-06	Proteobacteria	Gammaproteobacteria
3.3627103480184	8.24950997707563	3.14630112619483	0.000783084854241367	Gemmatimonadota	PAUC43f_marine_benthic_group	PAUC43f_marine_benthic_group	PAUC43f_marine_benthic_group	PAUC43f_marine_benthic_group
3.39476469535407	8.42621942810147	3.29121912418143	0.000990242826202232	Bacteroidota	Rhodothermia	Rhodothermales	Rhodothermaceae	uncultured
3.4358829227677	8.5631955643332	3.19508331747808	0.000340073650406268	Proteobacteria	Alphaproteobacteria	Tistrellales	Geminicoccaceae	uncultured
3.44143823421363	8.7939213045935	3.00576991062979	6.88345603714195e-06	Planctomycetota	Planctomycetes	Planctomycetales	uncultured	uncultured
3.45409495583341	8.19663768699299	3.52325404509061	0.00408888938641576	Proteobacteria	Gammaproteobacteria	HOC36	HOC36	HOC36
3.4754209654214	8.19691478466574	3.53263905936617	0.00419390308890931	Verrucomicrobiota	Kiritimatiellae	WCHB1-41	WCHB1-41	WCHB1-41
3.48850808858325	8.58087170190229	3.2059893806494	0.000360998506218122	Verrucomicrobiota	Chlamydiae	Chlamydiales	cvE6	cvE6
3.49589952191648	8.15314384728253	3.21007304057339	0.0014095336414613	Planctomycetota	Planctomycetes	Planctomycetales	Rubinisphaeraceae	Planctomicrobium
3.52258278012779	8.61910615295135	3.19037601512255	0.000282323107683386	Acidobacteriota	Thermoanaerobaculia	Thermoanaerobaculales	Thermoanaerobaculaceae	Subgroup_10
3.52717471547382	8.77736238055553	3.06031442657413	2.59144264566988e-05	Gemmatimonadota	BD2-11_terrestrial_group	BD2-11_terrestrial_group	BD2-11_terrestrial_group	BD2-11_terrestrial_group
3.62182315419382	8.56594757281277	3.28081700133244	0.000691971004572674	Planctomycetota	Phycisphaerae	Phycisphaerales	Phycisphaeraceae	Urania-1B-19_marine_sediment_group
3.68022741454526	8.48387003175455	3.37909057179744	0.00148120980325116	NB1-j	NB1-j	NB1-j	NB1-j	NB1-j
3.72241912658959	8.18658579579003	3.66868167913171	0.00600313089289374	Myxococcota	Polyangia	Polyangiales	Sandaracinaceae	uncultured
3.73384573922111	8.20465918292937	3.65827336443885	0.0057583223109606	Acidobacteriota	Subgroup_26	Subgroup_26	Subgroup_26	Subgroup_26
3.74642217427466	8.39949367684201	3.11528828027566	0.000480360733908823	Bacteroidota	Bacteroidia	Chitinophagales	Saprospiraceae	Membranicola
3.75114227039922	8.52387827837044	2.98728331413268	9.52320889982426e-05	Proteobacteria	Alphaproteobacteria
3.75279072077207	8.45527741244041	3.10018649810007	0.000366032646000696	Proteobacteria	Alphaproteobacteria	Kiloniellales	Kiloniellaceae	uncultured
3.77955396230123	8.53295593535242	3.38147668816942	0.00138627601768413	Planctomycetota	Phycisphaerae	Phycisphaerales	Phycisphaeraceae	Urania-1B-19_marine_sediment_group
3.78385831076041	8.40290784463146	3.49737351926017	0.00284198508340012	Planctomycetota	Planctomycetes	Planctomycetales	uncultured	uncultured
3.83438176747247	8.4331533151807	3.49335892593429	0.00269061544933498	Proteobacteria	Gammaproteobacteria	Granulosicoccales	Granulosicoccales	Methylohalomonas
3.84039388792236	8.67033666947343	3.2897559054929	0.000588923140396179	Halobacterota	Halobacteria	Halobacterales	Halomicrobiaceae	Halomarina
3.84446579133594	8.69397346977835	3.271445867364	0.000486362883293434	Planctomycetota	Planctomycetes	Pirellulales	Pirellulaceae	uncultured
3.86691298464969	8.44151796048757	3.50114612753413	0.00273080776360996	Planctomycetota	Planctomycetes	Pirellulales	Pirellulaceae
3.87564730803902	8.81079271646945	3.1870400686886	0.000156516582894076	Planctomycetota	Planctomycetes	Pirellulales	Pirellulaceae
3.89778377335902	8.33540631476019	3.02781678271966	0.000283986695691768	Verrucomicrobiota	Verrucomicrobiae	Verrucomicrobiales	DEV007	DEV007
3.93771204926054	8.63554410082261	3.36317765228493	0.00103966688934769	NB1-j	NB1-j	NB1-j	NB1-j	NB1-j
3.95822745517151	8.40783630522837	3.0862383916312	0.000390504605457475	Bacteroidota	Bacteroidia	Cytophagales	Cyclobacteriaceae	uncultured
3.96001034794938	8.7651909490017	3.261931049933	0.000382048594453214	Planctomycetota	Planctomycetes	Planctomycetales	uncultured	uncultured
3.99196715116289	8.66612057276627	3.36087764183021	0.000969727951175878	Patescibacteria	Parcubacteria	Candidatus_Adlerbacteria	Candidatus_Adlerbacteria	Candidatus_Adlerbacteria
4.00779942972968	8.67477650403242	3.35872648893079	0.000941684598272762	Patescibacteria	Parcubacteria	Candidatus_Yanofskybacteria	Candidatus_Yanofskybacteria	Candidatus_Yanofskybacteria
4.01820468713945	8.78612182229188	3.26846218403416	0.000384207129153172	Chloroflexi
4.04206203423574	8.54840181748605	3.48589357451765	0.00221342010173581	Planctomycetota	Planctomycetes	Planctomycetales	Rubinisphaeraceae	Planctomicrobium
4.07967415279415	8.41159405143911	3.62731488293167	0.00425825233600437	Proteobacteria	Alphaproteobacteria
4.19890260041377	8.87812196406599	3.26237315966871	0.00029112707808175	Myxococcota	Polyangia	Haliangiales	Haliangiaceae	Haliangium
4.19994124421718	9.03703871205741	3.13008541624854	3.22340894971713e-05	Patescibacteria	ABY1	Candidatus_Uhrbacteria	Candidatus_Uhrbacteria	Candidatus_Uhrbacteria
4.21004423719985	8.5484062749686	2.89069052180551	2.33138526675904e-05	Planctomycetota	Planctomycetes	Planctomycetales	Rubinisphaeraceae	SH-PL14
4.25646583061696	8.89945817612867	3.2676546138524	0.00029112707808175	Proteobacteria	Gammaproteobacteria	UBA10353_marine_group	UBA10353_marine_group	UBA10353_marine_group
4.29984961040098	8.80984856434965	3.02179117490288	5.78267743788478e-05	Planctomycetota	Planctomycetes	Pirellulales	Pirellulaceae
4.3082994809484	8.71577691422355	3.09275624601089	0.000182541443396474	Planctomycetota	Planctomycetes	Pirellulales	Pirellulaceae
4.34348510367828	8.92934014483779	3.27403344302114	0.000285964175952625	Planctomycetota	Planctomycetes	Pirellulales	Pirellulaceae
4.34944396159696	9.18407074241063	3.06207148507077	3.6802178216422e-06	Proteobacteria	Gammaproteobacteria
4.44954817992999	9.22713647500436	3.06253529470836	2.95302564038715e-06	Proteobacteria
4.45001375561316	8.37498298805722	2.85775578048963	2.80160990273848e-05	Planctomycetota	Planctomycetes	Pirellulales	Pirellulaceae
4.46175885125792	8.62148023163221	3.5941195686119	0.00297298867364081	Firmicutes	Clostridia	Peptostreptococcales-Tissierellales	Caminicellaceae	Caminicella
4.47298568109189	8.63052706113636	3.59118771666086	0.00291312491675249	NB1-j	NB1-j	NB1-j	NB1-j	NB1-j
4.48132000273214	8.63097239471211	3.59264482090681	0.00292220593868393	Bacteroidota	Rhodothermia	Rhodothermales	Rhodothermaceae	Longimonas
4.53418969060671	9.09427371672126	3.20594613198252	8.35753991527281e-05	Bacteroidota	Rhodothermia	Rhodothermales	Rhodothermaceae	uncultured
4.57510862463871	8.93549827388408	3.35714958849711	0.000552446473354846	Actinobacteriota	Acidimicrobiia	Actinomarinales	uncultured	uncultured
4.60453652888942	9.21940627095152	3.12569498580753	1.40249458992312e-05	Patescibacteria	ABY1	Candidatus_Uhrbacteria	Candidatus_Uhrbacteria	Candidatus_Uhrbacteria
4.60851497640979	8.49793334060808	3.77121494826144	0.00545800230179277	Proteobacteria	Alphaproteobacteria
4.61330107681925	9.07126873817749	3.25447661761359	0.000160205816805567	Planctomycetota	Planctomycetes	Pirellulales	Pirellulaceae	Rhodopirellula
4.62100295339055	8.70136912573323	3.5834391342998	0.00259585987523416	Proteobacteria	Alphaproteobacteria	Caulobacterales	Parvularculaceae
4.63082319950348	8.96541515063148	3.35131750733145	0.000498391445057797	Planctomycetota	Planctomycetes	Pirellulales	Pirellulaceae	uncultured
4.63285061584648	9.23609210024403	3.12232186772763	1.21212204145654e-05	Proteobacteria	Alphaproteobacteria	Rhizobiales
4.64677118278584	8.8607404401317	3.44985343129891	0.00113333266534532	Actinobacteriota	Acidimicrobiia	Microtrichales
4.65139194401437	9.2322561129348	3.13033826210594	1.46338165448553e-05	Planctomycetota	Phycisphaerae	Phycisphaerales	Phycisphaeraceae	SM1A02
4.66469625791344	8.78513175213646	3.16415204758522	0.000300216726874918	Latescibacterota	Latescibacterota	Latescibacterota	Latescibacterota	Latescibacterota
4.70880692187981	8.74542032744843	2.93875711576057	2.59629072301126e-05	Proteobacteria	Alphaproteobacteria
4.72187592758265	8.81001908598046	3.17698245680413	0.000312872302891589	Planctomycetota	Planctomycetes	Gemmatales	Gemmataceae	uncultured
4.77832534150803	8.91506426605819	3.44983095649799	0.00103458046193176	Myxococcota	Polyangia	Haliangiales	Haliangiaceae	Haliangium
4.79151348304431	8.78640459193846	3.5699594091105	0.00220449307440605	Proteobacteria	Gammaproteobacteria	EPR3968-O8a-Bc78	EPR3968-O8a-Bc78	EPR3968-O8a-Bc78
4.79187001492941	9.03957813023491	3.34608661335814	0.000408818656907236	Gemmatimonadota	BD2-11_terrestrial_group	BD2-11_terrestrial_group	BD2-11_terrestrial_group	BD2-11_terrestrial_group
4.79478850382394	8.60528966928929	3.74066429030413	0.00457371596716738	Crenarchaeota	Nitrososphaeria	Nitrosopumilales	Nitrosopumilaceae
4.81510124379091	8.90290149146529	3.14509555839391	0.000186618141156945	Chloroflexi
4.85142879020876	9.05713551619115	3.34572711131856	0.000397454063669375	Planctomycetota	Planctomycetes	Planctomycetales	Gimesiaceae	uncultured
4.86248827769385	9.05463663240876	3.35821214122223	0.000434395318684137	Verrucomicrobiota	Verrucomicrobiae	Verrucomicrobiales	Rubritaleaceae	Haloferula
4.89223287314288	9.26467426537319	3.18734091507609	3.56391443330004e-05	Planctomycetota	Planctomycetes	Pirellulales	Pirellulaceae	Pir4_lineage
4.90157306549645	8.95732954993457	3.45565592512471	0.000990242826202232	Planctomycetota	Phycisphaerae	CCM11a	CCM11a	CCM11a
4.91160853872458	9.1698085939805	3.27385960536078	0.000150791641122377	Desulfobacterota	Desulfuromonadia	Bradymonadales	Bradymonadaceae	Bradymonadaceae
5.01064784929783	9.22747137172728	2.95097999017195	2.32284600861247e-06	Proteobacteria	Alphaproteobacteria	Rhizobiales
5.02732295331117	8.83643527990671	3.24567084096972	0.000498391445057797	Bacteroidota	Bacteroidia	Chitinophagales	Saprospiraceae	uncultured
5.08034299250632	8.86608364425008	3.08159679821135	0.000122637607657564	Planctomycetota	Planctomycetes	Pirellulales	Pirellulaceae	Rhodopirellula
5.11516888184406	8.90440610226043	3.5787857579417	0.00192518842647302	Chloroflexi	JG30-KF-CM66	JG30-KF-CM66	JG30-KF-CM66	JG30-KF-CM66
5.12460802865492	9.04800421698278	3.45247869189774	0.000831264892001135	Hydrogenedentes	Hydrogenedentia	Hydrogenedentiales	Hydrogenedensaceae	Hydrogenedensaceae
5.17041512776186	8.65500384679809	2.96424202876389	5.89306473381701e-05	Bacteroidota	Rhodothermia	Balneolales	Balneolaceae	uncultured
5.19738852678022	9.4440676554386	3.13210613442855	5.67113139012635e-06	Firmicutes	Bacilli	Alicyclobacillales	Alicyclobacillaceae	Tumebacillus
5.23880790965182	9.39584677795517	3.18783089970993	2.21439574102153e-05	Verrucomicrobiota	Verrucomicrobiae	Verrucomicrobiales	Rubritaleaceae	Roseibacillus
5.24154950305446	9.21761007944828	3.3426070050318	0.000266012810801466	Actinobacteriota	Thermoleophilia	Solirubrobacterales	67-14	67-14
5.27117101888347	5.35730019056833	1.7261910492703	0.000289970128886404	Bacteroidota	Bacteroidia	Flavobacteriales	Cryomorphaceae	uncultured
5.28119707455961	9.47973446447877	3.1285720850437	4.31510419464603e-06	Planctomycetota	Planctomycetes	Planctomycetales	Rubinisphaeraceae	Planctomicrobium
5.29116851284133	9.33273265656484	3.25756554513867	7.80605480414136e-05	Bacteroidota	Bacteroidia	Chitinophagales	Saprospiraceae
5.30804325026286	9.25537815782292	2.92093689859928	1.26202894779871e-06	Chloroflexi	Chloroflexia	Thermomicrobiales	Thermomicrobiaceae	Nitrolancea
5.33125204170063	8.9882610693853	3.08355918917948	8.78022609002128e-05	Proteobacteria	Alphaproteobacteria	Sphingomonadales	Sphingomonadaceae	Altererythrobacter
5.33916289778626	8.60871016981814	2.74491865974013	3.7246048717068e-07	WS2	WS2	WS2	WS2	WS2
5.41937146921561	9.37399291260099	3.26196978576746	7.28251925864028e-05	Proteobacteria	Alphaproteobacteria	Tistrellales	Geminicoccaceae	uncultured
5.42543019789153	9.17601092875134	3.43716021791693	0.000590274454626326	Chloroflexi	JG30-KF-CM66	JG30-KF-CM66	JG30-KF-CM66	JG30-KF-CM66
5.44105002421787	9.08725864132494	3.02373621739366	2.88302603059504e-05	Proteobacteria	Gammaproteobacteria	Cellvibrionales	Porticoccaceae
5.44552231260262	9.22361785630869	3.0813000418941	3.40654191622582e-05	Acidobacteriota	Subgroup_21	Subgroup_21	Subgroup_21	Subgroup_21
5.45641197313892	9.19085114816248	3.43398448240538	0.000562972642494722	Planctomycetota	Planctomycetes	Pirellulales	Pirellulaceae	Rhodopirellula
5.45941179866682	8.79584039841456	2.95335198631605	3.1017849069234e-05	Actinobacteriota	Acidimicrobiia	Actinomarinales	Actinomarinales	Actinomarinales
5.47472368946227	9.39947407411876	3.25877375709182	6.46769374064976e-05	Planctomycetota	Planctomycetes	Pirellulales	Pirellulaceae	Rhodopirellula
5.4826256800369	9.61379192434838	3.08249800907313	4.61184593519476e-07	Planctomycetota	Planctomycetes	Pirellulales	Pirellulaceae	uncultured
5.48556829947526	9.17908501304249	3.10126466926183	5.52943886674611e-05	Halobacterota	Halobacteria	Halobacterales	Halomicrobiaceae	Natronomonas
5.52947521984071	9.50095146059533	3.1871867554877	1.43428409586981e-05	Gemmatimonadota	BD2-11_terrestrial_group	BD2-11_terrestrial_group	BD2-11_terrestrial_group	BD2-11_terrestrial_group
5.53288899465048	9.02374704988281	3.08898831441667	8.635975298011e-05	Planctomycetota	Planctomycetes	Pirellulales	Pirellulaceae
5.5340058728417	9.2050696482778	3.44299233758516	0.000582693537174695	Patescibacteria	Parcubacteria	Candidatus_Kaiserbacteria	Candidatus_Kaiserbacteria	Candidatus_Kaiserbacteria
5.56223503618476	9.69472344866533	3.03032837796285	2.73722957819528e-08	Acidobacteriota	Thermoanaerobaculia	Thermoanaerobaculales	Thermoanaerobaculaceae	Subgroup_10
5.56266172614097	9.01083276899931	3.25573634021887	0.000380940676190811	Bacteroidota	Bacteroidia	Cytophagales	Amoebophilaceae	uncultured
5.60130343089511	9.24121422441131	3.43377792768437	0.000509213806505238	Planctomycetota	Planctomycetes	Planctomycetales
5.65862733903626	9.60285770526909	3.13776036903874	2.94879467245648e-06	Actinobacteriota	Acidimicrobiia
5.67067495390133	9.75324505117856	3.01124077061079	5.25677532069811e-09	Patescibacteria	Parcubacteria
5.73408524641471	9.74658246159754	3.03458767265481	2.18474912012584e-08	Gemmatimonadota	PAUC43f_marine_benthic_group	PAUC43f_marine_benthic_group	PAUC43f_marine_benthic_group	PAUC43f_marine_benthic_group
5.77207301989581	9.6997578173269	3.0869304447038	3.30446875665039e-07	Planctomycetota	Planctomycetes	Pirellulales	Pirellulaceae
5.79124075373392	9.11748404913931	3.04011380520146	3.51731058965881e-05	Chloroflexi	Anaerolineae	Ardenticatenales	uncultured	uncultured
5.80134285286874	9.70613278534635	3.08967508025203	3.45820157760074e-07	Acidobacteriota	Subgroup_21	Subgroup_21	Subgroup_21	Subgroup_21
5.8351543849131	9.73153647404606	3.08095232941725	2.00765620860401e-07	Verrucomicrobiota	Kiritimatiellae	WCHB1-41	WCHB1-41	WCHB1-41
5.83634347055628	9.59344130743317	3.19604465609998	1.1566883204572e-05	Chloroflexi	Anaerolineae	Anaerolineales	Anaerolineaceae	uncultured
5.86768908390567	9.21333317620617	3.53911968311634	0.00100095328952689	Acidobacteriota	Subgroup_26	Subgroup_26	Subgroup_26	Subgroup_26
5.89083567972297	9.66645928380622	3.14847531181387	2.79531303529246e-06	Gemmatimonadota	PAUC43f_marine_benthic_group	PAUC43f_marine_benthic_group	PAUC43f_marine_benthic_group	PAUC43f_marine_benthic_group
5.91665394595134	9.2278056590022	3.54055263264982	0.000986511961894416	Planctomycetota	Planctomycetes	Pirellulales	Pirellulaceae	Blastopirellula
5.91893735907933	9.23629760865488	3.03143453895689	1.92415636175242e-05	Planctomycetota	Planctomycetes	Planctomycetales	uncultured	uncultured
5.97846683902795	9.47779132070095	3.33672444623128	0.00012916523452602	Acidobacteriota	Subgroup_26	Subgroup_26	Subgroup_26	Subgroup_26
5.99860999499825	9.77849813044429	3.08146489002003	1.53580523735978e-07	Planctomycetota	Phycisphaerae	CCM11a	CCM11a	CCM11a
6.00987085784282	9.02205716227104	2.96462210798198	1.62597186857466e-05	Bacteroidota	Bacteroidia	Chitinophagales	Saprospiraceae	uncultured
6.03053502293155	9.48368723790489	3.34577521486878	0.000139649959204007	Proteobacteria	Alphaproteobacteria
6.03402484652674	9.42803588040288	2.9741194883694	2.36779004092205e-06	Verrucomicrobiota	Chlamydiae	Chlamydiales	cvE6	cvE6
6.05557583122217	9.65636362780599	3.20300458334078	1.02011266081802e-05	Planctomycetota	Planctomycetes	Pirellulales	Pirellulaceae	Pir4_lineage
6.07638069831754	9.58979801430131	3.26657468002896	3.87666311706229e-05	Verrucomicrobiota	Chlamydiae	Chlamydiales	cvE6	cvE6
6.10498824986664	9.3824820750178	3.05407573145044	1.50230703513031e-05	Planctomycetota	Planctomycetes	Planctomycetales
6.15905991096115	9.45912859789711	2.87851554774772	1.12714089971039e-07	Actinobacteriota	Actinobacteria	Nitriliruptorales	Nitriliruptoraceae
6.16201199448658	9.44870209364662	3.04047760295619	8.5188818989384e-06	Chloroflexi
6.17408632507508	9.01019216035429	3.0002374116534	3.11869986913066e-05	Planctomycetota	Planctomycetes	Pirellulales	Pirellulaceae	Pir4_lineage
6.17805041263555	9.87403177220771	3.04963030594934	1.36970387334352e-08	Proteobacteria	Alphaproteobacteria	Rhodobacterales	Rhodobacteraceae	uncultured
6.20407159021425	9.84368580641159	3.08623206405477	1.0456888075389e-07	Acidobacteriota	Thermoanaerobaculia	Thermoanaerobaculales	Thermoanaerobaculaceae	Subgroup_10
6.2095230717019	9.54356467614973	3.34263660056046	0.000115948113428648	Proteobacteria	Alphaproteobacteria
6.22910033349048	9.77992966511844	3.14215543337575	1.26202894779871e-06	Chloroflexi	OLB14	OLB14	OLB14	OLB14
6.24932970979262	9.21006601527243	3.20994266624055	0.000178470051331512	Bacteroidota	Bacteroidia	Chitinophagales	Saprospiraceae	Membranicola
6.29249308005874	9.64254827852961	3.00098140167519	8.40395710426831e-07	Chloroflexi	JG30-KF-CM66	JG30-KF-CM66	JG30-KF-CM66	JG30-KF-CM66
6.29577521020044	9.57645377191646	3.33712249790552	9.92208348978148e-05	Planctomycetota	Phycisphaerae	Phycisphaerales	Phycisphaeraceae	Urania-1B-19_marine_sediment_group
6.33581595919729	9.23798343468079	3.04460734018297	2.66275512673613e-05	Proteobacteria	Alphaproteobacteria	Tistrellales	Geminicoccaceae	uncultured
6.38911409788422	9.47601121949194	2.94669086069451	1.06982289462368e-06	Patescibacteria	Parcubacteria	Candidatus_Kaiserbacteria	Candidatus_Kaiserbacteria	Candidatus_Kaiserbacteria
6.42232408791415	9.39474894534854	3.22325790057294	0.000114790456249733	Bacteroidota	Bacteroidia	Chitinophagales	Saprospiraceae	uncultured
6.42832463853729	9.28280023940859	3.14604157567753	8.07971404863837e-05	Gemmatimonadota	BD2-11_terrestrial_group	BD2-11_terrestrial_group	BD2-11_terrestrial_group	BD2-11_terrestrial_group
6.43702383370012	9.40586323281974	3.15877719188019	6.03071522227545e-05	Planctomycetota	Planctomycetes	Gemmatales	Gemmataceae	uncultured
6.43995648264267	9.6235015482016	3.3344118179921	8.42198053268356e-05	Proteobacteria	Gammaproteobacteria	AT-s2-59	AT-s2-59	AT-s2-59
6.4537721059528	9.78753057770036	3.19574963282419	4.93364792731752e-06	Chloroflexi	Anaerolineae	Caldilineales	Caldilineaceae	uncultured
6.48020714063013	9.07887017365425	3.01284291523501	3.03692943288615e-05	Bacteroidota	Bacteroidia	Flavobacteriales	Cryomorphaceae	Cryomorpha
6.48727152619962	9.40947048350078	3.53596460965949	0.000704451002541429	Proteobacteria	Gammaproteobacteria	uncultured	uncultured	uncultured
6.50736311404553	9.91488054478943	3.09660055804676	1.0450053277025e-07	Planctomycetota	Planctomycetes	Pirellulales	Pirellulaceae	Pir4_lineage
6.53444479507779	9.87927105352763	3.13619023155447	5.79414782095041e-07	Planctomycetota	Planctomycetes	Pirellulales	Pirellulaceae	Rhodopirellula
6.55562622271522	9.98175151598764	3.05288171475576	5.89174053296371e-09	Actinobacteriota	Thermoleophilia	Gaiellales	uncultured	uncultured
6.59769862027418	3.8493196028728	1.67072344038226	0.0014161216660039	Proteobacteria	Alphaproteobacteria	Caulobacterales	Hyphomonadaceae	Henriciella
6.61463065799404	9.52425463338446	3.02933775649267	5.70553984574962e-06	Bacteroidota	Bacteroidia	Chitinophagales	Saprospiraceae
6.78669081462308	9.5056258267776	3.52695037977956	0.000561819670452701	Myxococcota	Polyangia	Polyangiales	Sandaracinaceae	uncultured
6.85124193527033	9.73080844019999	3.34388785110045	6.98582522710232e-05	Bacteroidota	Rhodothermia	Rhodothermales	Rhodothermaceae	uncultured
6.85534821830134	9.4203755947354	3.24340733311966	0.000141141090500446	Entotheonellaeota	Entotheonellia	Entotheonellales	Entotheonellaceae	Candidatus_Entotheonella
6.91550936404663	9.59696443237718	3.10700367592485	1.59426224426996e-05	Bacteroidota	Bacteroidia	Chitinophagales	Saprospiraceae
6.92601090367219	10.0333156025386	3.09609192686267	3.89584971746037e-08	Halobacterota	Halobacteria	Halobacterales	Haloferacaceae	Salinigranum
6.95011576064703	9.85603164823571	3.25847655819218	1.30129839968634e-05	Planctomycetota	Planctomycetes	Pirellulales	Pirellulaceae
6.97084846541327	9.72390618593617	2.76961104108295	5.30496249060009e-12	Nanoarchaeota	Nanoarchaeia	Woesearchaeales	Woesearchaeales	Woesearchaeales
6.98027105778241	9.33073016845118	3.21668815721052	0.000149339300797291	Proteobacteria	Alphaproteobacteria	Rhizobiales	Methyloligellaceae	Methyloceanibacter
7.00901442153298	8.85168632841131	2.84142983670644	2.73608397724591e-06	Bacteroidota	Rhodothermia	Rhodothermales	Rhodothermaceae	uncultured
7.09284970843025	10.1261055015159	3.05574869590916	1.62751756583836e-09	Actinobacteriota	Acidimicrobiia	Actinomarinales	uncultured	uncultured
7.11533764082514	9.55912105151348	3.1253677491638	2.6669453022026e-05	MBNT15	MBNT15	MBNT15	MBNT15	MBNT15
7.12816787573407	9.40835636422004	3.17069195492064	7.87203008482385e-05	Bacteroidota	Rhodothermia	Rhodothermales	Rhodothermaceae	uncultured
7.14732714349825	9.81284326558385	3.34228947401667	5.40820219828129e-05	Gemmatimonadota	BD2-11_terrestrial_group	BD2-11_terrestrial_group	BD2-11_terrestrial_group	BD2-11_terrestrial_group
7.15450007271333	9.64567344816336	2.89499743175836	7.72261689896277e-08	Acidobacteriota	Subgroup_22	Subgroup_22	Subgroup_22	Subgroup_22
7.15856728524852	9.42211171699192	3.27028747700694	0.000184692046738047	Actinobacteriota	Thermoleophilia	Solirubrobacterales	67-14	67-14
7.21281104616226	10.1428797681261	3.06853155134194	3.20628913182928e-09	Planctomycetota	Planctomycetes	Pirellulales	Pirellulaceae	Rhodopirellula
7.23606699375027	9.99567718390404	3.20215244635305	2.08492858075628e-06	Gemmatimonadota	PAUC43f_marine_benthic_group	PAUC43f_marine_benthic_group	PAUC43f_marine_benthic_group	PAUC43f_marine_benthic_group
7.24293883955908	9.46700056154769	3.67770327565217	0.00128503492759071	Actinobacteriota	Actinobacteria	Micromonosporales	Micromonosporaceae
7.25987774162757	9.97788044848614	3.22401099483473	3.83307992689399e-06	Bacteroidota	Bacteroidia
7.28027579878949	9.58707583255267	2.98879127033658	2.23216910080609e-06	Firmicutes	Bacilli	Alicyclobacillales	Alicyclobacillaceae	Tumebacillus
7.31267406873191	9.71835842674344	3.09763176083852	8.71252355262713e-06	NB1-j	NB1-j	NB1-j	NB1-j	NB1-j
7.32838615052789	9.79879458680847	2.94712913547949	1.43645325718698e-07	Planctomycetota	Planctomycetes	Planctomycetales	uncultured	uncultured
7.36328354485558	9.77234223610034	3.42793806505873	0.000151130422818059	Gemmatimonadota	BD2-11_terrestrial_group	BD2-11_terrestrial_group	BD2-11_terrestrial_group	BD2-11_terrestrial_group
7.42371049961147	10.032291818842	3.21371096809097	2.2831991308749e-06	Proteobacteria	Alphaproteobacteria	Alphaproteobacteria_Incertae_Sedis	Unknown_Family	uncultured
7.44257797236623	9.30894672642744	2.9398466325671	3.21453784071576e-06	Proteobacteria	Gammaproteobacteria
7.50937220238229	9.70774643864544	2.90848866548848	9.67540529220998e-08	Planctomycetota
7.51594153868657	9.91198015145401	3.33968865511477	3.81970508812395e-05	Proteobacteria	Gammaproteobacteria	KI89A_clade	KI89A_clade	KI89A_clade
7.55146107398347	10.0730712951245	3.20594341275544	1.54116269156448e-06	Crenarchaeota	Nitrososphaeria	Nitrosopumilales	Nitrosopumilaceae
7.56034390265012	9.48261825235037	3.08387336752634	2.2347188005514e-05	Proteobacteria	Gammaproteobacteria	Cellvibrionales	Cellvibrionaceae	Marinimicrobium
7.62454696932379	9.79920479906926	2.96772637195004	3.45820157760074e-07	NB1-j	NB1-j	NB1-j	NB1-j	NB1-j
7.64524553725099	9.34568647434232	2.93574465202268	2.54328057616378e-06	Planctomycetota	Planctomycetes	Planctomycetales
7.69091687662174	9.56485291721833	3.10588180181301	2.3109352379315e-05	Calditrichota	Calditrichia	Calditrichales	Calditrichaceae	Calditrichaceae
7.6988714713435	9.54375633779551	3.3318794800508	0.000225937374819219	Planctomycetota	Planctomycetes	Pirellulales	Pirellulaceae	Pir4_lineage
7.71776076206198	10.1591726856454	3.16567762437969	2.69140409888476e-07	Firmicutes	Bacilli	Bacillales	Bacillaceae	Bacillus
7.71907853582659	9.6718748727757	3.18739048106237	4.26218017295561e-05	Gemmatimonadota	BD2-11_terrestrial_group	BD2-11_terrestrial_group	BD2-11_terrestrial_group	BD2-11_terrestrial_group
7.71974732910388	9.24445279807272	2.95225198793253	5.96871096987298e-06	Bacteroidota	Ignavibacteria	Ignavibacteriales	Ignavibacteriaceae	Ignavibacterium
7.73286348567442	10.0456602620128	3.2693892936129	7.48653731505357e-06	Proteobacteria	Alphaproteobacteria
7.7615125017824	9.76963398159127	2.82577524583924	8.47389777986643e-10	Verrucomicrobiota	Verrucomicrobiae	Verrucomicrobiales	Rubritaleaceae	Luteolibacter
7.83725533000549	9.96113729433772	3.03022296409489	5.11513848170651e-07	Gemmatimonadota	BD2-11_terrestrial_group	BD2-11_terrestrial_group	BD2-11_terrestrial_group	BD2-11_terrestrial_group
7.83827873471547	10.3022849414022	3.06523284073759	4.37069645620206e-10	Planctomycetota	Planctomycetes	Pirellulales	Pirellulaceae
7.84992998385693	9.99566346310845	3.3381884885951	2.85531405243196e-05	Proteobacteria	Alphaproteobacteria	Rhizobiales	Hyphomicrobiaceae	Filomicrobium
7.90232853028428	10.0832268521575	3.27267272187354	6.81950373563384e-06	Gemmatimonadota	PAUC43f_marine_benthic_group	PAUC43f_marine_benthic_group	PAUC43f_marine_benthic_group	PAUC43f_marine_benthic_group
8.01197871813307	9.56088311433234	3.08393743569624	1.76693287843517e-05	Proteobacteria	Alphaproteobacteria	Kiloniellales	Kiloniellaceae	uncultured
8.02047852842434	10.0396792098198	3.3358337723488	2.39326907569018e-05	Planctomycetota	Planctomycetes	Planctomycetales	Gimesiaceae	uncultured
8.02716306586542	9.53641374534662	2.83617621533191	1.78033850241266e-08	Desulfobacterota	Desulfuromonadia	Bradymonadales	Bradymonadales	Bradymonadales
8.10430183320963	9.32109059045545	2.97835908322518	7.59723389122593e-06	Planctomycetota	Phycisphaerae	CCM11a	CCM11a	CCM11a
8.12605023402026	10.2928374665076	3.13350070031051	2.70127710967547e-08	Chloroflexi	Anaerolineae	SBR1031	A4b	A4b
8.16361717943557	9.51884067354697	3.03155546951948	8.9477958611924e-06	Bacteroidota	Bacteroidia	Flavobacteriales
8.1922816621127	9.51445693947826	2.96082446232274	2.09722410735128e-06	Desulfobacterota	Desulfuromonadia	Bradymonadales	Bradymonadaceae	Bradymonadaceae
8.22384450871073	10.2277740809084	3.21136527086984	7.72518890113272e-07	Myxococcota	Polyangia	Haliangiales	Haliangiaceae	Haliangium
8.22962222969168	10.3739855797756	3.08180290346395	6.28338486596687e-10	Proteobacteria	Gammaproteobacteria	Salinisphaerales	Salinisphaeraceae	Salinisphaera
8.30761106309157	9.94325325072826	2.94365163917148	6.77307254701735e-08	Chloroflexi	Anaerolineae
8.30863616297319	10.0144038512427	3.41761422445092	7.40109164026839e-05	Planctomycetota	Planctomycetes	Pirellulales	Pirellulaceae	Rhodopirellula
8.35981512485316	9.74283732237679	2.99281315092405	1.35825634387788e-06	Planctomycetota	Planctomycetes	Planctomycetales	Rubinisphaeraceae	Rubinisphaera
8.36150858280456	10.0315106829084	3.41315045621222	6.73545648122968e-05	Planctomycetota	Planctomycetes	Pirellulales	Pirellulaceae
8.53458473839556	10.4629191020517	3.06030902142006	4.26873190386966e-11	Proteobacteria	Gammaproteobacteria
8.5500028386102	10.4548189405321	3.07299173201161	1.17460405975541e-10	Planctomycetota	Phycisphaerae	CCM11a	CCM11a	CCM11a
8.567490752732	9.49488597147137	3.03444599148541	1.09000083121504e-05	Acidobacteriota	Subgroup_26	Subgroup_26	Subgroup_26	Subgroup_26
8.57924718835296	9.87940338562392	2.85706806680639	2.81427121307894e-09	Planctomycetota	Planctomycetes	Pirellulales	Pirellulaceae	Blastopirellula
8.68505244886437	10.2044263323552	2.99315566128174	2.63311860980283e-08	Actinobacteriota	Acidimicrobiia	Actinomarinales	uncultured	uncultured
8.78375491526186	10.2634079744463	2.94943828910137	2.04739198563378e-09	Planctomycetota	Planctomycetes	Gemmatales	Gemmataceae	uncultured
8.79237652036788	10.1365432828467	2.85094037788487	5.39743565969151e-11	Bacteroidota	Rhodothermia	Rhodothermales	Rhodothermaceae	uncultured
8.7982300494754	9.74758086231794	2.9969297744658	1.54116269156448e-06	Planctomycetota	Planctomycetes	Planctomycetales
8.84631869652303	6.78611203934144	1.24969717904416	3.17532340960545e-09	Actinobacteriota	Rubrobacteria	Rubrobacterales	Rubrobacteriaceae	Rubrobacter
8.95947209571436	9.89812853446657	3.01956851444565	1.26202894779871e-06	Chloroflexi	Anaerolineae	Caldilineales	Caldilineaceae	uncultured
8.9845106331842	10.5328700901638	3.08706524646762	1.35982243944714e-10	Proteobacteria	Gammaproteobacteria	uncultured	uncultured	uncultured
9.00684935076469	9.64196589086292	2.85873257826005	3.30011262623658e-08	Proteobacteria	Alphaproteobacteria	Caulobacterales	Parvularculaceae
9.06192555406553	9.89354676182001	3.03285808664144	1.80298870253759e-06	Proteobacteria	Gammaproteobacteria
9.08442215752114	10.2692942711152	3.34147579502374	1.16160986860337e-05	Planctomycetota	Planctomycetes	Pirellulales	Pirellulaceae	Pir4_lineage
9.09835103027313	10.4911644320502	3.13136569811037	5.74509420068664e-09	Chloroflexi	Anaerolineae	Anaerolineales	Anaerolineaceae	uncultured
9.11701893636839	9.98511693166386	3.06409606843722	2.15627342392028e-06	Actinobacteriota	Acidimicrobiia	Microtrichales	Ilumatobacteraceae	Ilumatobacter
9.14928097764671	10.6528373747231	3.00846494988383	5.02524758302649e-16	Proteobacteria	Gammaproteobacteria	Gammaproteobacteria_Incertae_Sedis	Unknown_Family	Candidatus_Berkiella
9.16959781472993	10.5148419445834	3.13719281521261	4.74992540386431e-09	Planctomycetota	Planctomycetes	Planctomycetales	uncultured	uncultured
9.17498524789469	10.5817580076362	3.07512248613606	2.58239196923445e-11	NB1-j	NB1-j	NB1-j	NB1-j	NB1-j
9.1761278701735	4.6102889872665	1.34453674814865	8.07456940605179e-05	Acidobacteriota	Subgroup_26	Subgroup_26	Subgroup_26	Subgroup_26
9.28747926698492	10.1423105131906	3.07296170311485	9.8651068459752e-07	Planctomycetota	Planctomycetes	Pirellulales	Pirellulaceae	Rhodopirellula
9.29551746178879	10.0396059383137	2.95427978593954	7.28759349622146e-08	Planctomycetota	Planctomycetes	Planctomycetales
9.32418185739152	10.2257670972592	3.09856346867872	8.32120935750256e-07	Halobacterota	Halobacteria	Halobacterales	Halomicrobiaceae	Halomicrobium
9.37123444541587	5.22402584529293	1.39231585113101	2.95842093838391e-05	Planctomycetota	Planctomycetes	Pirellulales	Pirellulaceae	Pir4_lineage
9.39785590815378	10.1669104641036	3.03063164490727	3.03223792258663e-07	Bacteroidota	Bacteroidia	Cytophagales	Amoebophilaceae	uncultured
9.40362387784579	10.5577324952043	3.14089233255314	3.9358905688236e-09	Latescibacterota	Latescibacterota	Latescibacterota	Latescibacterota	Latescibacterota
9.42870332737539	10.0709234459522	2.95887097683858	6.98327536805623e-08	Chloroflexi	Anaerolineae	Ardenticatenales	uncultured	uncultured
9.53867293317641	9.80758701469449	3.08772460405522	8.53748801384001e-06	Actinobacteriota	Acidimicrobiia
9.55430205064448	10.6246182333259	3.10678622233801	2.12063059289811e-10	Patescibacteria	Gracilibacteria
9.68389739146619	10.2068547102699	3.11410145384423	1.82910432285443e-06	Crenarchaeota	Nitrososphaeria	Nitrosopumilales	Nitrosopumilaceae	Candidatus_Nitrosopumilus
9.80533592384217	9.9970355859726	2.90587173438538	1.72205543127495e-08	Planctomycetota	Phycisphaerae
9.8266009795604	10.5846917087048	3.19046797783069	3.60051197681819e-08	Patescibacteria	ABY1	Candidatus_Magasanikbacteria	Candidatus_Magasanikbacteria	Candidatus_Magasanikbacteria
9.84920882233518	10.4503472191149	2.8969184142061	1.66809233122278e-11	Planctomycetota	Planctomycetes	Pirellulales	Pirellulaceae
9.85836594822266	10.5466051199463	3.22999123193127	2.1532054930864e-07	Planctomycetota	Planctomycetes	Pirellulales	Pirellulaceae
9.86994747442312	10.5451583098531	3.23241979730295	2.35320718861111e-07	Bacteroidota	Bacteroidia	Chitinophagales	Saprospiraceae	uncultured
9.91639340804718	10.1632740445455	2.93060876722596	1.17932995595994e-08	Acidobacteriota	Vicinamibacteria	Vicinamibacterales	uncultured	uncultured
9.93161679668626	9.95358851534356	2.78325557623142	5.28295221365997e-12	Bacteroidota	Bacteroidia	Chitinophagales	Saprospiraceae	uncultured
9.98785625319276	10.1822075040549	3.02855786901212	3.43968894946832e-07	Gemmatimonadota	BD2-11_terrestrial_group	BD2-11_terrestrial_group	BD2-11_terrestrial_group	BD2-11_terrestrial_group
10.1466172146719	9.84515259667124	3.54709105968535	0.000487369119815379	Bacteroidota	Rhodothermia	Rhodothermales	Rhodothermaceae	uncultured
10.1771629343223	10.4791151239654	3.34530849574292	5.52543859747528e-06	Planctomycetota	Planctomycetes	Pirellulales	Pirellulaceae	Pir4_lineage
10.1856040827799	10.4320726079069	2.98620278630941	6.66938320252599e-09	Acidobacteriota	Subgroup_21	Subgroup_21	Subgroup_21	Subgroup_21
10.2253195138005	10.8016485454209	3.05066110076904	4.34447882065025e-14	Proteobacteria	Alphaproteobacteria	Rhodobacterales	Rhodobacteraceae
10.2282411816111	10.3379685404156	2.98215361738392	2.03580337338817e-08	Planctomycetota	Phycisphaerae	CCM11a	CCM11a	CCM11a
10.2338960874137	3.69486151684578	1.61327139189925	0.00149338498652099	Chloroflexi	KD4-96	KD4-96	KD4-96	KD4-96
10.2365767162921	10.313915211361	2.93221708145374	3.56652338294816e-09	Bacteroidota	Bacteroidia	Cytophagales	Cyclobacteriaceae	uncultured
10.3195404072846	10.4718933598027	2.93004943040997	2.6077683743417e-10	Firmicutes	Bacilli	Bacillales	Bacillaceae	Paraliobacillus
10.3964737581777	10.0363016842071	2.85199996141626	7.56969008964884e-10	Calditrichota	Calditrichia	Calditrichales	Calditrichaceae	Calorithrix
10.4015662197094	10.5058236638959	2.97991893838887	2.1709775732897e-09	Halobacterota	Halobacteria	Halobacterales	Halomicrobiaceae	Halomarina
10.4018809415596	10.1400013668856	3.04251163225678	7.73890334822245e-07	Bacteroidota	Bacteroidia	Chitinophagales	Saprospiraceae	uncultured
10.4482006586815	10.4941882825808	2.93474479146337	2.83875042950223e-10	Actinobacteriota	Thermoleophilia	Gaiellales	uncultured	uncultured
10.4498323591887	10.3457297790448	3.03484183718211	1.36012130558033e-07	Proteobacteria	Gammaproteobacteria	HOC36	HOC36	HOC36
10.4560494120119	9.3909655832452	2.79228677171748	1.37722843215318e-08	Chloroflexi	Anaerolineae	SBR1031	SBR1031	SBR1031
10.4752512020648	10.1102247055452	3.17809331894951	1.16160986860337e-05	Sumerlaeota	Sumerlaeia	uncultured	uncultured	uncultured
10.5880570021975	10.3777958847598	2.99158463840844	2.47810275429853e-08	Actinobacteriota	Acidimicrobiia	Microtrichales
10.6059880755204	10.562120967412	2.88778979733282	2.34955745446461e-12	Planctomycetota	Planctomycetes	Pirellulales	Pirellulaceae
10.6079398799177	10.6128582465451	3.29417498924818	9.8259574740309e-07	Bacteroidota	Rhodothermia	Balneolales	Balneolaceae	uncultured
10.6459442439774	10.5124019675587	2.96623892471495	1.46633085848396e-09	Chloroflexi	Chloroflexia	Thermomicrobiales	AKYG1722	AKYG1722
10.6846420507908	10.0924778678578	3.08991270430897	2.9380308567813e-06	Acidobacteriota	Thermoanaerobaculia	Thermoanaerobaculales	Thermoanaerobaculaceae	Subgroup_10
10.6997356760303	10.2213553532799	2.86073652818378	1.50876708028416e-10	Proteobacteria	Alphaproteobacteria
10.8002447016372	10.7051534287187	2.86192826448968	5.89900985284058e-16	Cyanobacteria	Vampirivibrionia	Vampirovibrionales	Vampirovibrionales	Vampirovibrionales
10.8340621270256	10.2220500380129	3.01574465734625	2.37043121175067e-07	Chloroflexi	JG30-KF-CM66	JG30-KF-CM66	JG30-KF-CM66	JG30-KF-CM66
10.8819432591009	10.2776206558043	3.11877056516664	2.13582168389151e-06	Firmicutes	Bacilli	Bacillales	Bacillaceae	Bacillus
10.897635049533	10.8375044372139	3.14142694022883	1.865821135888e-10	NB1-j	NB1-j	NB1-j	NB1-j	NB1-j
10.9077933612261	10.402174794862	2.9401150383893	2.42135655484052e-09	Planctomycetota	Planctomycetes	Pirellulales	Pirellulaceae	Blastopirellula
10.9430230416611	10.4578700804085	3.48686756101782	4.88281987257274e-05	Halobacterota	Halobacteria	Halobacterales	Haloferacaceae	Halohasta
10.9668711701613	4.84123023855959	1.27467478723992	2.59194455877953e-05	Proteobacteria	Gammaproteobacteria
11.0747363811179	10.6178938518569	3.36067241108219	4.29601354555581e-06	Acidobacteriota
11.0997321318369	10.6213940093243	3.36261471063544	4.37161764310055e-06	Gemmatimonadota	PAUC43f_marine_benthic_group	PAUC43f_marine_benthic_group	PAUC43f_marine_benthic_group	PAUC43f_marine_benthic_group
11.1069870915487	10.2264609987334	3.13534850900337	3.88446459464658e-06	Bacteroidota	Rhodothermia	Rhodothermales	Rhodothermaceae
11.1302989492152	10.506609262622	2.88162485266273	1.28288465373031e-11	Proteobacteria	Alphaproteobacteria	Defluviicoccales	Defluviicoccaceae	Defluviicoccus
11.1379161909593	10.1259815132516	3.19780850133777	1.55871254538975e-05	Actinobacteriota	Actinobacteria	Pseudonocardiales	Pseudonocardiaceae	Crossiella
11.2059779195146	10.2246644841594	2.89179648848171	1.50559332341199e-09	Bacteroidota	Bacteroidia	Cytophagales	Amoebophilaceae	uncultured
11.211008663391	9.85567502471654	2.89661675485047	6.39594205822067e-08	Chloroflexi	Anaerolineae	Ardenticatenales	uncultured	uncultured
11.2161395041704	10.9626726194388	3.06660225284285	9.22936937676484e-15	Gemmatimonadota	Longimicrobia	Longimicrobiales	Longimicrobiaceae	Longimicrobiaceae
11.3332590315172	10.5783296192029	3.00978898815811	8.52039502889388e-09	Acidobacteriota	Subgroup_22	Subgroup_22	Subgroup_22	Subgroup_22
11.3887162644903	10.483075058367	2.96844574549108	4.78999931073076e-09	Proteobacteria	Alphaproteobacteria	Sphingomonadales	Sphingomonadaceae
11.4761457715615	10.8498692474666	3.21372811694695	1.2851604580769e-08	Crenarchaeota	Nitrososphaeria	Nitrosopumilales	Nitrosopumilaceae
11.5244398460607	10.7035898476715	3.35155499364719	2.52023374734817e-06	Chloroflexi	Dehalococcoidia	S085	S085	S085
11.556711669086	10.2859695517337	2.94850104485543	1.54931094952912e-08	Chloroflexi	JG30-KF-CM66	JG30-KF-CM66	JG30-KF-CM66	JG30-KF-CM66
11.629078169005	10.4229383751619	3.07359822663644	3.78111579674267e-07	Gemmatimonadota	BD2-11_terrestrial_group	BD2-11_terrestrial_group	BD2-11_terrestrial_group	BD2-11_terrestrial_group
11.639121160526	9.92513431379329	2.84093558185739	1.72996120784689e-09	Planctomycetota	Planctomycetes	Planctomycetales	uncultured	uncultured
11.643259201406	10.5883639576209	2.98745180031294	4.10511786231237e-09	Actinobacteriota	Acidimicrobiia	Microtrichales
11.7083689848621	3.14570312055209	1.21311893014434	0.000793748383119564	Proteobacteria	Gammaproteobacteria
11.70992282188	10.3006018355155	3.0513943206416	4.77075759629699e-07	Proteobacteria	Alphaproteobacteria	Rhodobacterales	Rhodobacteraceae
11.7309622908442	10.4460647274628	2.97765980848878	1.3459935703628e-08	Actinobacteriota	Acidimicrobiia	Microtrichales	Microtrichaceae	uncultured
11.7929528031804	10.4646239649136	2.98088572381965	1.34362575720976e-08	Proteobacteria	Alphaproteobacteria	Tistrellales	Geminicoccaceae	uncultured
11.7989906138758	10.3273587105509	3.14327718506998	3.11378797467133e-06	Acidobacteriota	Blastocatellia	Blastocatellales	Blastocatellaceae	Blastocatella
11.8107265182611	10.1645412357917	3.09085692679816	2.5993852707018e-06	Bacteroidota	Bacteroidia	Cytophagales	Cyclobacteriaceae	uncultured
11.8869408236376	9.97201896018113	3.0486590583693	2.60819355626242e-06	Actinobacteriota	Acidimicrobiia	Microtrichales	Ilumatobacteraceae
11.9700372450112	10.6219801948645	3.02342638317577	1.53832663011795e-08	Actinobacteriota	Thermoleophilia	Solirubrobacterales	67-14	67-14
12.0148026115197	10.9792083782245	3.17015787996964	3.60644809656744e-10	Proteobacteria	Gammaproteobacteria	uncultured	uncultured	uncultured
12.1919213434047	10.9259963657031	3.2432820119436	2.75960994091926e-08	Proteobacteria	Gammaproteobacteria	Ectothiorhodospirales	Ectothiorhodospiraceae	Halofilum
12.1939831115051	10.446755560623	3.17012457775556	2.97895821953054e-06	Planctomycetota	Planctomycetes	Pirellulales	Pirellulaceae	Pir4_lineage
12.3709446462525	11.0963641126499	3.11086634730981	3.01985349246524e-13	Acidobacteriota	Subgroup_21	Subgroup_21	Subgroup_21	Subgroup_21
12.3834332913514	10.7212084891483	3.04224585818851	1.2608459016996e-08	Gemmatimonadota	BD2-11_terrestrial_group	BD2-11_terrestrial_group	BD2-11_terrestrial_group	BD2-11_terrestrial_group
12.4240899843856	11.0981822991185	3.11658649972367	5.56002728806869e-13	Chloroflexi	Anaerolineae	Ardenticatenales	uncultured	uncultured
12.464523075198	10.5299136266754	2.83342255417917	2.21106413086644e-13	Bacteroidota	Bacteroidia	Chitinophagales	Saprospiraceae	uncultured
12.4897709811356	10.3900201860954	2.86781268523686	6.64121774160576e-11	Bacteroidota	Bacteroidia	Chitinophagales	Saprospiraceae
12.5266565226398	10.9725035350336	2.91057866073521	9.79701576524613e-16	NB1-j	NB1-j	NB1-j	NB1-j	NB1-j
12.6041511982824	10.8698441002758	3.04618291876201	1.15474157235327e-09	Crenarchaeota	Nitrososphaeria	Nitrososphaerales	Nitrososphaeraceae	Candidatus_Nitrocosmicus
12.6136420949449	10.1238174167613	2.98933649141828	2.69140409888476e-07	Planctomycetota	Phycisphaerae	Phycisphaerales	Phycisphaeraceae
12.6587644301357	11.0405782149216	3.20299590522189	1.50525719222953e-09	Planctomycetota	Planctomycetes	Pirellulales	Pirellulaceae	Pir4_lineage
12.6873304296552	10.344614099218	2.99017184319403	6.68490178135774e-08	Bacteroidota	Bacteroidia	Flavobacteriales
12.9637585121585	10.4580254168376	3.22999871180554	8.52903682551804e-06	Acidobacteriota	Subgroup_26	Subgroup_26	Subgroup_26	Subgroup_26
12.9902656161093	11.1604155527496	3.11794325124541	5.5590954644447e-13	Actinobacteriota	Acidimicrobiia	Actinomarinales	uncultured	uncultured
13.0194655410506	10.5961898237668	2.92711203049284	3.69812582153507e-10	Planctomycetota	Planctomycetes	Pirellulales	Pirellulaceae	Pir4_lineage
13.0868417164296	10.7510035495564	3.52138762984965	3.25345958024301e-05	Chloroflexi	Dehalococcoidia	S085	S085	S085
13.1157519321436	10.6407018814771	2.96589888259828	2.02198810437068e-09	Proteobacteria	Gammaproteobacteria	Cellvibrionales	Cellvibrionaceae	Cellvibrionaceae
13.1398170902242	11.1936566974104	3.12363449308098	2.53558959812512e-13	Actinobacteriota	Acidimicrobiia	Actinomarinales	uncultured	uncultured
13.2464325536367	10.9165593709814	2.95364989663865	1.1557971032907e-11	Actinobacteriota	Acidimicrobiia	Actinomarinales	uncultured	uncultured
13.258097965477	10.6771472330782	2.96703645821806	1.55639632819387e-09	Bacteroidota	Bacteroidia	Chitinophagales	Saprospiraceae
13.3863434616151	10.9725118107975	3.35939505165067	8.91935432959526e-07	Planctomycetota	Planctomycetes	Pirellulales	Pirellulaceae	Pir4_lineage
13.3906045919949	3.48335208874468	1.28726253158839	0.000609684313899877	Proteobacteria	Gammaproteobacteria	Steroidobacterales	Woeseiaceae	Woeseia
13.4513520438235	9.71362164967806	2.88673118058102	1.15590160819161e-07	Hydrogenedentes	Hydrogenedentia	Hydrogenedentiales	Hydrogenedensaceae	Hydrogenedensaceae
13.5045065002999	10.8662470470432	2.91131057356941	1.86877679572171e-12	Bacteroidota	Bacteroidia	Chitinophagales	Saprospiraceae	uncultured
13.5332428663688	10.3712651064045	2.98352591117498	5.24927276189232e-08	Bacteroidota	Bacteroidia	Flavobacteriales	Flavobacteriaceae	Muricauda
13.6005309175175	10.3097011318562	2.99259440960691	1.05985490461422e-07	Planctomycetota	Planctomycetes	Pirellulales	Pirellulaceae	Rubripirellula
13.7604374962644	10.3395280944835	2.8965812132295	1.24425582024974e-09	Bacteroidota	Rhodothermia	Rhodothermales	Rhodothermaceae	uncultured
13.776398254088	10.4195974102215	3.24596452138942	1.33900669390412e-05	Acidobacteriota	Vicinamibacteria	Subgroup_9	Subgroup_9	Subgroup_9
13.777954538644	10.5465763049764	3.29382622360682	1.53842367733854e-05	Firmicutes	Bacilli	Bacillales	Bacillaceae	Pontibacillus
13.95954425186	10.3315333100979	3.11776798522948	2.47094667666816e-06	Chloroflexi	Anaerolineae	Ardenticatenales	uncultured	uncultured
13.9705505930497	10.9574521775159	2.88760125009771	2.65699699130072e-14	Planctomycetota	Planctomycetes	Pirellulales	Pirellulaceae
13.9829727647853	10.487505048034	2.90848299125675	5.81455890349687e-10	Proteobacteria	Alphaproteobacteria
14.0208279302098	7.68857657906005	1.24325190534326	2.93763028505592e-13	Entotheonellaeota	Entotheonellia	Entotheonellales	Entotheonellaceae	Candidatus_Entotheonella
14.0550356160085	10.5848188592982	3.06317265117473	1.78384827142635e-07	Gemmatimonadota	BD2-11_terrestrial_group	BD2-11_terrestrial_group	BD2-11_terrestrial_group	BD2-11_terrestrial_group
14.175874371493	10.7072125767652	3.25414293565806	4.6968932345714e-06	Proteobacteria	Alphaproteobacteria	Rhodobacterales	Rhodobacteraceae
14.4021386142982	11.0213832363576	2.94236032246117	2.57481528863958e-12	Planctomycetota	Phycisphaerae	S-70	S-70	S-70
14.4895343533209	11.3204731872556	3.16990846784555	5.41141897993491e-12	Gemmatimonadota	BD2-11_terrestrial_group	BD2-11_terrestrial_group	BD2-11_terrestrial_group	BD2-11_terrestrial_group
14.4937013950616	10.3448295627172	3.10966173729944	1.32119188121719e-52	Proteobacteria	Alphaproteobacteria	Rhodobacterales	Rhodobacteraceae
14.5161634311987	10.9032830968122	2.90063048460655	9.54078521064092e-13	Actinobacteriota	Actinobacteria	Corynebacteriales	Nocardiaceae	Gordonia
14.6261699805297	4.79446386652798	1.25000150810966	1.673591205987e-05	Acidobacteriota	Thermoanaerobaculia	Thermoanaerobaculales	Thermoanaerobaculaceae	Subgroup_10
14.7554892608144	11.4357133787492	3.09211207481811	5.21975181701926e-18	Bacteroidota	Bacteroidia	Chitinophagales	Saprospiraceae	uncultured
14.8272749621802	10.8500049063254	3.05875380831485	2.42254410382396e-08	Proteobacteria	Alphaproteobacteria
14.8379765594958	10.7038557458464	2.89335877775557	1.74837694737694e-11	Proteobacteria	Alphaproteobacteria	Tistrellales	Geminicoccaceae	uncultured
14.8525446143268	11.2109258665197	2.92235831015739	6.65403864263846e-16	Planctomycetota	Planctomycetes	Pirellulales	Pirellulaceae
14.8780866735657	10.4305827018944	2.96907204746252	2.26717178699159e-08	Proteobacteria	Alphaproteobacteria	Rhizobiales	Devosiaceae
14.9171186569463	9.9737338701227	2.80559533359296	1.75155062973579e-10	Proteobacteria	Alphaproteobacteria
14.9223872521213	10.4871779227256	2.85479148259784	1.41815936308329e-11	NB1-j	NB1-j	NB1-j	NB1-j	NB1-j
14.9242305580246	11.4906450063589	3.06282635025356	5.46894091890558e-23	Acidobacteriota	Subgroup_21	Subgroup_21	Subgroup_21	Subgroup_21
14.9620685517085	11.48162960987	3.07460123506954	6.715652347882e-21	Bacteroidota	Rhodothermia	Rhodothermales	Rhodothermaceae	uncultured
14.9971199549629	10.7868099227034	3.03550699258137	1.96866733868968e-08	Gemmatimonadota	PAUC43f_marine_benthic_group	PAUC43f_marine_benthic_group	PAUC43f_marine_benthic_group	PAUC43f_marine_benthic_group
15.0850205415362	11.4429714496163	3.12791993247578	2.91280198616943e-15	Dadabacteria	Dadabacteriia	Dadabacteriales	Dadabacteriales	Dadabacteriales
15.3275361265915	11.4596940071546	3.13791278514091	1.0290377884131e-14	Proteobacteria	Alphaproteobacteria	Tistrellales	Geminicoccaceae	uncultured
15.3526946903774	11.1866610371634	2.98468986494478	3.86533696355883e-12	Planctomycetota	Planctomycetes	Pirellulales	Pirellulaceae	Pir4_lineage
15.4122633513242	10.104675003204	2.81133523967177	5.76099917989122e-11	Bacteroidota	Bacteroidia	Flavobacteriales	Cryomorphaceae	Vicingus
15.4909708061302	7.50470109583937	1.22641620458654	2.52003336506303e-11	Proteobacteria	Alphaproteobacteria	Caulobacterales	Hyphomonadaceae	Henriciella
15.5565385959207	10.4381826783056	2.90395237590945	1.06079517720285e-09	Proteobacteria	Alphaproteobacteria
15.5951337332086	11.4504052048465	3.17616772505527	1.42550387543373e-12	Gemmatimonadota	BD2-11_terrestrial_group	BD2-11_terrestrial_group	BD2-11_terrestrial_group	BD2-11_terrestrial_group
15.6411631561752	10.6596297198249	2.89258017172177	3.17724810526146e-11	Acidobacteriota	Thermoanaerobaculia	Thermoanaerobaculales	Thermoanaerobaculaceae	Subgroup_10
15.7065536021712	11.196275913922	2.9974972621135	1.41815936308329e-11	Gemmatimonadota	PAUC43f_marine_benthic_group	PAUC43f_marine_benthic_group	PAUC43f_marine_benthic_group	PAUC43f_marine_benthic_group
15.7341593829262	4.24727570045308	1.30450721919675	0.00012539855190351	Chloroflexi	Anaerolineae	SBR1031	SBR1031	SBR1031
15.8070916079425	10.2794298942645	2.99367882835149	6.55572066266618e-65	Bacteroidota	Bacteroidia	Flavobacteriales	Flavobacteriaceae	Marixanthomonas
15.8186460296986	10.8972939174274	2.93497074031827	4.40200455846226e-11	Bacteroidota	Bacteroidia	Cytophagales	Cyclobacteriaceae	Fulvivirga
15.8928152030348	10.9332146940296	3.04380641952228	8.82738474342979e-09	Planctomycetota	Planctomycetes	Pirellulales	Pirellulaceae	Bythopirellula
16.0785102714267	11.1119673585574	2.9769080419727	3.71182501795648e-11	Proteobacteria	Gammaproteobacteria
16.3011856130809	6.61925614972176	1.51368254672596	1.64552376188538e-06	Proteobacteria	Gammaproteobacteria	Cellvibrionales	Microbulbiferaceae	Microbulbifer
16.3564428136688	10.5663319874815	2.92666469995913	1.24867801050394e-09	Proteobacteria	Gammaproteobacteria	UBA10353_marine_group	UBA10353_marine_group	UBA10353_marine_group
16.3956333525082	10.9929222567446	2.98224539063923	3.5763074764797e-10	Dadabacteria	Dadabacteriia	Dadabacteriales	Dadabacteriales	Dadabacteriales
16.6023793278278	11.2761026488285	2.95547747769558	3.01985349246524e-13	Bacteroidota	Bacteroidia
16.6254305781155	11.3149332612118	3.0052895405288	4.45586747791491e-12	Proteobacteria	Alphaproteobacteria	Rhodobacterales	Rhodobacteraceae
16.6626487622987	11.1644908865859	2.90003315822573	1.86011363954411e-14	Chloroflexi	Dehalococcoidia	S085	S085	S085
16.7241205027984	9.7785495941964	2.78140388581538	3.28835033537776e-10	Proteobacteria	Alphaproteobacteria	Rhizobiales
16.7878831387064	10.3567260708383	2.95945824640587	2.86016508872805e-08	Proteobacteria	Alphaproteobacteria	Rhizobiales	Rhizobiales_Incertae_Sedis	Bauldia
16.9123716060627	11.2408126279631	3.07326480122791	1.40108513802533e-09	Planctomycetota	Planctomycetes	Pirellulales	Pirellulaceae	Pir4_lineage
16.9424947282605	11.6707863344951	3.11014288471361	1.57338113923252e-19	Proteobacteria	Gammaproteobacteria	EPR3968-O8a-Bc78	EPR3968-O8a-Bc78	EPR3968-O8a-Bc78
16.9668299429967	11.0008716996537	2.93356566059438	1.55745177668562e-11	Proteobacteria	Alphaproteobacteria	Rhizobiales	Hyphomicrobiaceae
17.0765079656048	-11.2229399733872	3.26570465288028	5.74272302507727e-11	Chloroflexi	Anaerolineae	SBR1031	SBR1031	SBR1031
17.1302398574887	11.6445534406973	3.15325408022202	2.33934271963849e-15	Proteobacteria	Alphaproteobacteria	Rhodobacterales	Rhodobacteraceae
17.1741945764889	11.1764761933389	3.1248308573068	2.57625180034807e-08	Planctomycetota	Planctomycetes	Pirellulales	Pirellulaceae	Pir4_lineage
17.1976898851546	5.48625263923571	0.988897057223781	1.01501998057828e-08	Planctomycetota	Planctomycetes	Pirellulales	Pirellulaceae
17.4685485685737	11.5808916893842	3.24835970908637	1.22729023079352e-10	Chloroflexi	Anaerolineae	Caldilineales	Caldilineaceae	uncultured
17.4739382250162	11.7129131296238	3.12486023925767	1.31323366497623e-18	Chloroflexi	Anaerolineae	Anaerolineales	Anaerolineaceae
17.6077097987099	11.1786762694546	2.9342715788762	1.21042684449789e-12	Proteobacteria	Alphaproteobacteria
17.7124568049635	11.2883670453554	2.9483388535789	5.20558025914306e-13	Planctomycetota	Planctomycetes	Planctomycetales	uncultured	uncultured
17.8683150029868	10.7580338284441	3.39751787718537	3.2395388194985e-05	Acidobacteriota	Vicinamibacteria	Vicinamibacterales	uncultured	uncultured
17.9075324578258	10.8825463699015	2.98848304423482	2.29389041542675e-09	Gemmatimonadota	BD2-11_terrestrial_group	BD2-11_terrestrial_group	BD2-11_terrestrial_group	BD2-11_terrestrial_group
17.9113020806925	11.2384265130165	3.09635640905394	8.06181761392042e-09	Actinobacteriota	Actinobacteria	Euzebyales	Euzebyaceae	uncultured
17.9220093602214	11.3236448324749	2.98206953848717	5.02205973365171e-12	Bacteroidota	Bacteroidia	Chitinophagales	Saprospiraceae	uncultured
17.9617246293276	11.7541378797572	3.13008363532679	1.7906184574629e-18	Proteobacteria	Alphaproteobacteria	Rhodobacterales	Rhodobacteraceae
17.9799417226235	11.1485577650971	3.04174958411227	2.29942489017958e-09	Planctomycetota	Planctomycetes	Planctomycetales	Rubinisphaeraceae	Planctomicrobium
18.0419543539497	11.4031999596507	2.96989524546558	3.16597481389793e-13	Chloroflexi	Anaerolineae	Ardenticatenales	Ardenticatenaceae	Ardenticatena
18.0550786188951	11.3925522465713	2.99239389879152	2.5454033409826e-12	Planctomycetota	Planctomycetes
18.1105624833788	10.8052821096226	3.0342904085973	2.76546934304354e-08	Proteobacteria	Gammaproteobacteria
18.1460898504953	11.1888193526441	2.91619837626611	2.55039553494577e-13	Acetothermia	Acetothermiia	Acetothermiia	Acetothermiia	Acetothermiia
18.2412842240854	11.7709070090105	3.14214223589881	1.37290120680487e-17	Acidobacteriota	Vicinamibacteria	Subgroup_17	Subgroup_17	Subgroup_17
18.2532236959211	6.02279969367189	0.979152134984963	4.70836784270345e-10	Bacteroidota	Bacteroidia	Flavobacteriales
18.2586546751646	10.2668299116317	2.89443424473027	3.32555354053082e-09	Planctomycetota	Planctomycetes	Pirellulales	Pirellulaceae
18.2771413594592	11.7509347448372	3.16582143332219	1.40607782382202e-15	Proteobacteria	Gammaproteobacteria	Gammaproteobacteria_Incertae_Sedis	Unknown_Family	uncultured
18.3726737002743	11.2099429537991	3.0870370592394	8.23129360507136e-09	Bacteroidota	Rhodothermia	Balneolales	Balneolaceae	uncultured
18.4131424234659	11.4813589784231	3.00733989338336	9.77880671732353e-13	Gemmatimonadota	PAUC43f_marine_benthic_group	PAUC43f_marine_benthic_group	PAUC43f_marine_benthic_group	PAUC43f_marine_benthic_group
18.4639608134579	11.139928248456	2.93601036739534	4.32412679951014e-12	Gemmatimonadota	Gemmatimonadetes	Gemmatimonadales	Gemmatimonadaceae	uncultured
18.4921530097777	11.1679293434411	2.91092634226558	2.60577992858747e-13	Proteobacteria	Alphaproteobacteria	Rhizobiales	Hyphomicrobiaceae
18.6197111150562	3.53957460138257	1.18670066176108	0.000281633172282772	Proteobacteria	Alphaproteobacteria	Rhodobacterales	Rhodobacteraceae	Roseivivax
18.632270996691	-11.6350731784811	3.36504042160784	5.51560704932815e-10	Sva0485	Sva0485	Sva0485	Sva0485	Sva0485
18.657548581014	5.70899490779184	1.19598637614895	4.40687422351896e-07	Proteobacteria	Alphaproteobacteria	Rhizobiales	Methyloligellaceae	uncultured
18.7509861880589	-11.5761144067034	3.37952974005216	2.22052478874631e-09	Asgardarchaeota	Lokiarchaeia	Lokiarchaeia	Lokiarchaeia	Lokiarchaeia
18.7654672454338	11.4427312236878	2.97685491506824	4.66144339171572e-13	Bacteroidota	Bacteroidia
18.8176710853858	11.3423662323848	3.0103600456871	5.33190529480162e-11	Planctomycetota	Planctomycetes	Pirellulales	Pirellulaceae	uncultured
18.8608843432964	11.3253939461389	2.86304799737433	4.39792805225654e-18	Gemmatimonadota	PAUC43f_marine_benthic_group	PAUC43f_marine_benthic_group	PAUC43f_marine_benthic_group	PAUC43f_marine_benthic_group
18.9956238049622	11.240847550511	3.05603397114707	2.3123219369629e-09	Gemmatimonadota	BD2-11_terrestrial_group	BD2-11_terrestrial_group	BD2-11_terrestrial_group	BD2-11_terrestrial_group
18.996925259918	11.7823016579462	3.17514957637646	1.6835437839494e-14	Planctomycetota	Planctomycetes	Pirellulales	Pirellulaceae	Rhodopirellula
19.1938751284667	11.1829023574669	2.9151823726544	4.39234061571008e-13	Acidobacteriota	Vicinamibacteria	Subgroup_17	Subgroup_17	Subgroup_17
19.2001352510978	5.46226703397742	1.20433034057701	1.43614798182168e-06	Chloroflexi	Dehalococcoidia	S085	S085	S085
19.2686540101344	11.1197228734896	2.92193960008752	2.44365802947326e-12	Gemmatimonadota	BD2-11_terrestrial_group	BD2-11_terrestrial_group	BD2-11_terrestrial_group	BD2-11_terrestrial_group
19.2854966557825	11.4468258568519	2.91410425286803	1.07158413509515e-15	Planctomycetota	Planctomycetes	Pirellulales	Pirellulaceae	Pir4_lineage
19.3550787016998	11.0662113850614	3.16005359345523	2.87399493933935e-07	Acidobacteriota	Vicinamibacteria	Vicinamibacterales	Vicinamibacteraceae	Vicinamibacteraceae
19.5510126225352	11.6182359784426	2.94500264693088	9.59840610253813e-17	Bacteroidota	Bacteroidia	Chitinophagales	Saprospiraceae	uncultured
19.6847535413199	-11.3967759008986	3.37132492527006	6.70313568466694e-09	Desulfobacterota	Desulfobacteria	Desulfobacterales	Desulfosarcinaceae	Sva0081_sediment_group
19.9068037372941	-11.6273076057804	3.36232327025821	5.05764043552492e-10	Chloroflexi	Anaerolineae	Anaerolineales	Anaerolineaceae	Anaerolineaceae_UCG-001
19.9682493368189	-11.799611096673	3.40494524012347	1.11425421915431e-09	Desulfobacterota	Desulfobacteria	Desulfobacterales	Desulfosarcinaceae
20.2461506867208	11.9486268928799	3.14093780543656	1.53083027851261e-19	Proteobacteria	Alphaproteobacteria	Rhizobiales	Methyloligellaceae	Methyloligellaceae
20.2861576644772	11.33401995001	3.05991120947077	1.78170477189551e-09	Planctomycetota	Planctomycetes	Pirellulales	Pirellulaceae
20.3618357489969	12.0136198445584	3.12404829295175	1.08746051284852e-25	Gemmatimonadota	BD2-11_terrestrial_group	BD2-11_terrestrial_group	BD2-11_terrestrial_group	BD2-11_terrestrial_group
20.3772769446736	10.9315600451769	3.03589200837576	1.54936790451943e-65	Proteobacteria	Gammaproteobacteria	Steroidobacterales	Woeseiaceae	Woeseia
20.6122874746209	11.4986201720323	2.91160472311499	6.24294028053661e-16	Bacteroidota	Bacteroidia	Chitinophagales	Saprospiraceae	uncultured
20.7470901573148	11.9587128748277	3.16401671878682	4.59619235060997e-17	NB1-j	NB1-j	NB1-j	NB1-j	NB1-j
20.7509814488979	11.6610417794335	3.46917129345814	5.20374083863411e-07	Actinobacteriota	Acidimicrobiia	Actinomarinales	uncultured	uncultured
20.7893179488838	10.6579531698966	2.88935308751869	9.66393444099944e-11	Proteobacteria	Alphaproteobacteria	Rhodobacterales	Rhodobacteraceae
20.822092616546	12.0090349341151	3.14247296081852	7.90116608691085e-21	Acidobacteriota	Vicinamibacteria	Vicinamibacterales	uncultured	uncultured
21.0991680419233	-11.5736059634935	3.38692148098422	3.29345859850623e-09	Bacteroidota	Kryptonia	Kryptoniales	BSV26	BSV26
21.1448229826337	11.1846020040537	3.12826489712936	2.09507926294284e-58	Bacteroidota	Rhodothermia	Balneolales	Balneolaceae	uncultured
21.2867387892052	11.4860800260698	3.00052464666545	1.15944756854909e-11	Planctomycetota	Planctomycetes	Pirellulales	Pirellulaceae	Pir4_lineage
21.3270590017064	11.192551294029	2.86329440371963	1.48681114175968e-15	Chloroflexi	Dehalococcoidia	S085	S085	S085
21.4460214860168	-11.5158439572735	3.38838121590702	5.74509420068664e-09	Crenarchaeota	Bathyarchaeia	Bathyarchaeia	Bathyarchaeia	Bathyarchaeia
21.7117694170517	11.1868211086993	2.91667017180959	1.16747435310578e-12	Proteobacteria	Alphaproteobacteria
21.7494120851445	-11.4871743091999	3.37313629223709	3.51824557978758e-09	Bacteroidota	Bacteroidia	Bacteroidales	Bacteroidetes_vadinHA17	Bacteroidetes_vadinHA17
21.7668563340923	11.6283711609576	2.94148500957705	2.43043570965985e-15	Planctomycetota	OM190	OM190	OM190	OM190
21.9240656746709	11.9715346242174	3.26932499242206	6.34964679862211e-12	Acidobacteriota	Thermoanaerobaculia	Thermoanaerobaculales	Thermoanaerobaculaceae	Subgroup_10
22.200632751849	6.65227381183403	1.05031875612611	1.39375585954021e-10	Bacteroidota	Bacteroidia	Chitinophagales	Saprospiraceae	uncultured
22.3101158224204	6.47358925359817	1.57097452271941	4.45144684718267e-06	Proteobacteria	Gammaproteobacteria	Nitrosococcales	Nitrosococcaceae	SZB85
22.4439984390604	-11.8203232444203	3.41680030468735	1.71929489441409e-09	Chloroflexi	Anaerolineae
22.5393244381325	11.9028797523216	2.98118066206842	4.85146279825282e-18	Bacteroidota	Rhodothermia	Balneolales	Balneolaceae	uncultured
22.7093008120596	11.553534212917	2.87175406278234	6.62608198312224e-19	Proteobacteria	Alphaproteobacteria	Tistrellales	Geminicoccaceae	uncultured
22.7149224491304	11.8051539217634	3.04964701272141	1.14801809350334e-12	Planctomycetota	Planctomycetes	Pirellulales	Pirellulaceae	Pir4_lineage
22.7780226591067	12.0939980757931	3.21889005775485	3.51430064681248e-15	Dadabacteria	Dadabacteriia	Dadabacteriales	Dadabacteriales	Dadabacteriales
22.7853643327721	11.3797413179806	2.95773199566688	3.65993795989238e-12	Gemmatimonadota	BD2-11_terrestrial_group	BD2-11_terrestrial_group	BD2-11_terrestrial_group	BD2-11_terrestrial_group
22.7877989838611	11.9129276191399	3.39187333589508	1.23244725135806e-08	Bacteroidota	Rhodothermia	Balneolales	Balneolaceae	Gracilimonas
22.8281486438365	11.4202119314004	2.84012819541842	3.16265448729956e-20	Proteobacteria	Alphaproteobacteria
22.8367609567251	11.3959524936113	2.98542192703565	2.44926666501113e-11	Actinobacteriota	Thermoleophilia	Solirubrobacterales	67-14	67-14
22.8944646454258	12.1596022262401	3.15376769977454	2.40871196271036e-21	Proteobacteria	Gammaproteobacteria	uncultured	uncultured	uncultured
22.9013425717537	11.7904362611433	2.92706013862217	3.03609210195492e-18	Dadabacteria	Dadabacteriia	Dadabacteriales	Dadabacteriales	Dadabacteriales
22.9889139809702	11.9789105598022	2.95627580084574	4.56222973648665e-22	NB1-j	NB1-j	NB1-j	NB1-j	NB1-j
22.9965329462006	11.4947120243528	2.86305257022018	1.20042473936205e-18	Patescibacteria	Parcubacteria	Candidatus_Terrybacteria	Candidatus_Terrybacteria	Candidatus_Terrybacteria
23.058735912703	11.4400552444246	2.91444414518559	1.7368817777033e-14	Planctomycetota	Planctomycetes	Planctomycetales	Gimesiaceae	uncultured
23.4853599560592	11.8414775906609	2.95051821005771	3.9221488890638e-17	Gemmatimonadota	BD2-11_terrestrial_group	BD2-11_terrestrial_group	BD2-11_terrestrial_group	BD2-11_terrestrial_group
23.6231330429471	11.6187353787293	2.9059587478801	1.07869727671214e-16	Planctomycetota	Planctomycetes	Pirellulales	Pirellulaceae	Pir4_lineage
23.9170922076892	11.5953008936058	3.07736239273748	7.27833333154417e-10	Proteobacteria	Alphaproteobacteria	Rhizobiales	Rhodomicrobiaceae	Rhodomicrobium
24.1024169509194	11.5959746230311	3.07383612013157	6.02111641825508e-10	Proteobacteria	Gammaproteobacteria	EPR3968-O8a-Bc78	EPR3968-O8a-Bc78	EPR3968-O8a-Bc78
24.2688254428453	11.8984503732952	2.97103697272077	3.02286688916299e-16	Acidobacteriota	Vicinamibacteria	Vicinamibacterales	uncultured	uncultured
24.5403475943683	11.2094824681974	2.83164561815796	1.61708723533372e-17	Bacteroidota	Bacteroidia	Chitinophagales	Saprospiraceae	uncultured
24.7147602900389	11.712638373663	2.99208602663904	7.37102268069055e-13	Planctomycetota	Planctomycetes	Pirellulales	Pirellulaceae
24.7154727685127	11.9497893858264	3.03837422631855	9.28709969724817e-14	Chloroflexi	Anaerolineae	Ardenticatenales	uncultured	uncultured
25.3216380626993	11.6074888680415	2.98926457300399	3.17031240274138e-90	Proteobacteria	Gammaproteobacteria	Cellvibrionales	Halieaceae
25.9812308198061	12.3535205487656	3.17921607410813	7.50909440836559e-21	Bacteroidota	Rhodothermia	Balneolales	Balneolaceae	Aliifodinibius
26.1763383481607	11.7032957558438	3.15679747669017	8.50753424250850e-09	Proteobacteria	Gammaproteobacteria	Nitrosococcales	Nitrosococcaceae	SZB85
26.1936139167026	11.6468338151382	2.88737077196234	7.62525623712393e-18	Bacteroidota	Bacteroidia	Cytophagales	Cyclobacteriaceae	uncultured
26.2437768311337	10.6115509876133	2.78242286638675	4.5739756611947e-15	Crenarchaeota	Nitrososphaeria	Nitrosopumilales	Nitrosopumilaceae	Candidatus_Nitrosopumilus
26.4673130920581	11.8155452899592	2.96923366988507	2.80821101922691e-14	Proteobacteria	Gammaproteobacteria	KI89A_clade	KI89A_clade	KI89A_clade
26.6671652462594	12.4531566150332	3.13840666899489	1.05760538106265e-31	Planctomycetota	Planctomycetes	Pirellulales	Pirellulaceae	Pir4_lineage
26.6673591896294	11.6002951303873	2.86669262332748	9.86850788555333e-19	Acidobacteriota	Thermoanaerobaculia	Thermoanaerobaculales	Thermoanaerobaculaceae	Subgroup_10
27.0075984775866	12.0660573303193	3.05449799063629	1.9412696579625e-13	Proteobacteria	Alphaproteobacteria	Sphingomonadales	Sphingomonadaceae
27.1535919173181	12.2479296008536	2.97578858343125	1.80956732535328e-23	Bacteroidota	Rhodothermia	Rhodothermales	Rhodothermaceae	uncultured
27.3742108302017	11.8882252884829	3.02602383215345	4.11806752162058e-90	Bacteroidota	Rhodothermia	Balneolales	Balneolaceae	uncultured
27.4089345157876	11.9954811884466	3.22064909598842	3.77452433206197e-09	Proteobacteria	Alphaproteobacteria	Rhizobiales	Rhizobiales_Incertae_Sedis	Dichotomicrobium
27.5441586131434	12.2420191844613	2.98034489687509	1.57790709811276e-21	Gemmatimonadota	AKAU4049	AKAU4049	AKAU4049	AKAU4049
27.5820990189968	10.9894343707606	2.86072423888648	2.41273797219019e-13	Chloroflexi	Anaerolineae	Anaerolineales	Anaerolineaceae	uncultured
27.665048857899	11.9152431463096	3.26057199514107	3.73355389802918e-08	Gemmatimonadota	PAUC43f_marine_benthic_group	PAUC43f_marine_benthic_group	PAUC43f_marine_benthic_group	PAUC43f_marine_benthic_group
28.050185788151	12.1486316315241	2.95503895828507	1.56824352466885e-19	Planctomycetota	Planctomycetes	Pirellulales	Pirellulaceae	Pir4_lineage
28.400678001613	11.1895213293871	3.12648494960541	3.8583556930499e-57	Chloroflexi	Dehalococcoidia	S085	S085	S085
28.4697903028454	11.3491011254678	3.01236165783644	5.02530366362425e-10	Proteobacteria	Alphaproteobacteria	Rhodobacterales	Rhodobacteraceae
28.49674040253	12.2493057732766	2.98599770246935	1.6976685770052e-19	Crenarchaeota	Nitrososphaeria	Nitrosopumilales	Nitrosopumilaceae
28.6218600690375	10.712315091784	2.84340980787185	3.65993795989238e-12	Chloroflexi	Anaerolineae	SBR1031	SBR1031	SBR1031
28.6339068438947	11.905584647757	2.98197540659582	6.99014651185077e-102	Bacteroidota	Rhodothermia	Balneolales	Balneolaceae	uncultured
28.7086658343336	12.1335074873461	3.0715452995338	6.73107271713887e-13	Actinobacteriota	Actinobacteria
28.791048742556	11.5602281771717	2.89778708909245	1.3396033253394e-15	Bacteroidota	Rhodothermia	Rhodothermales	Rhodothermaceae	uncultured
29.1557163909839	12.2619047877684	2.89257115464252	3.48547256376551e-30	Patescibacteria	Parcubacteria	Candidatus_Yanofskybacteria	Candidatus_Yanofskybacteria	Candidatus_Yanofskybacteria
29.3707011663378	11.8512095967976	2.86969145674102	1.71332802211817e-21	Proteobacteria	Gammaproteobacteria
29.6342549612317	12.6261927858914	3.1540996131761	3.71418931741021e-33	Planctomycetota	Planctomycetes	Pirellulales	Pirellulaceae
29.6676736236062	11.2229217161886	3.0371854508057	4.3591329110957e-09	Proteobacteria	Alphaproteobacteria	Rhizobiales	Methyloligellaceae	Methyloceanibacter
29.7716619160582	11.5920633385643	2.95384580534687	5.9969912740928e-13	Proteobacteria	Alphaproteobacteria	Rhizobiales	Rhodomicrobiaceae	Rhodomicrobium
30.2877718019851	12.2295078103394	2.99227639971544	1.50894068998735e-16	Chloroflexi	Dehalococcoidia	S085	S085	S085
30.3539979700733	-12.2917136823151	3.47864158987997	6.01961761140501e-10	Desulfobacterota	Desulfuromonadia	Bradymonadales
30.4262146897541	12.646663473707	3.18028764356809	3.25206871922714e-27	Bacteroidota	Rhodothermia	Rhodothermales	Rhodothermaceae	uncultured
30.8287375492909	11.3378778360852	2.88059935699609	1.30918486708366e-14	Bacteroidota	Rhodothermia	Balneolales	Balneolaceae	uncultured
30.88200890005	-5.53291712796361	0.953201247051236	2.55751072007324e-09	Chloroflexi	Anaerolineae	Ardenticatenales	uncultured	uncultured
30.8900193082422	12.6769666736896	3.17718425447386	1.2361803287041e-28	Acidobacteriota	Vicinamibacteria	Vicinamibacterales	Vicinamibacteraceae	Vicinamibacteraceae
31.405002421509	11.7721138220075	2.90891243621836	1.47093771352883e-16	Gemmatimonadota	BD2-11_terrestrial_group	BD2-11_terrestrial_group	BD2-11_terrestrial_group	BD2-11_terrestrial_group
31.6073886881203	11.8689840306035	2.98849309013548	1.86362940567739e-96	Proteobacteria	Alphaproteobacteria	Rhizobiales
32.0324078545163	10.8545806198011	2.83621567537972	1.82682473047244e-13	Chloroflexi	Anaerolineae
32.0766849238077	12.1127372985123	3.03995637191984	7.70933940292382e-13	Planctomycetota	Planctomycetes	Pirellulales	Pirellulaceae	Pir4_lineage
32.3295521938655	12.3059892203435	3.10671559461231	2.07597648875599e-12	Proteobacteria	Gammaproteobacteria	uncultured	uncultured	uncultured
32.8363322307446	12.342717606219	2.99407390849257	2.61341059058948e-17	Bacteroidota	Rhodothermia	Rhodothermales	Rhodothermaceae	uncultured
33.3456617028501	12.4454285052174	3.04840015692539	3.97159607627453e-16	Actinobacteriota	Acidimicrobiia	Microtrichales	uncultured	uncultured
33.6186603648027	12.4431413675661	3.02035454476209	4.19929774877508e-17	Planctomycetota	Planctomycetes	Pirellulales	Pirellulaceae	Blastopirellula
33.7086415989579	5.48126319373444	0.966346245141921	5.00045850066891e-09	Acidobacteriota	Subgroup_26	Subgroup_26	Subgroup_26	Subgroup_26
33.9315266401119	12.4764612964141	2.95951844056167	1.47976394487474e-22	Proteobacteria	Alphaproteobacteria	Rhodobacterales	Rhodobacteraceae
34.3405277791741	11.4453358078736	2.82851325240962	7.5120246147719e-19	Proteobacteria	Alphaproteobacteria
34.5551899778718	12.1665583068979	3.00855223901105	4.17135030766248e-14	Proteobacteria	Gammaproteobacteria
34.6494086967166	11.8020108528392	2.93847069274588	1.13695204427081e-14	Proteobacteria	Alphaproteobacteria	Rhizobiales	Methyloligellaceae	Methyloceanibacter
34.7799995988397	11.8029758454019	3.16742569399654	1.300662121409e-59	Bacteroidota	Rhodothermia	Balneolales	Balneolaceae	Gracilimonas
34.8368019095146	12.169371716291	3.05127726303917	2.62081609186615e-12	Bacteroidota	Bacteroidia	Cytophagales	Cyclobacteriaceae	uncultured
35.7238162270853	12.2017042986312	2.96428560954601	1.42767911694211e-16	Dadabacteria	Dadabacteriia	Dadabacteriales	Dadabacteriales	Dadabacteriales
35.8705374438592	11.8078317638817	3.27794440998406	5.03564422616639e-48	Proteobacteria	Alphaproteobacteria
35.9610344664641	12.1689511112586	2.95580277796564	9.92642896205653e-17	Proteobacteria	Gammaproteobacteria	Steroidobacterales	Woeseiaceae	Woeseia
35.9842958886732	12.4002772187916	2.96201198900709	2.73117387474109e-19	Proteobacteria	Gammaproteobacteria	Steroidobacterales	Woeseiaceae	Woeseia
36.0207530154805	11.7501696188028	2.88461962380832	1.76183905101047e-17	Bacteroidota	Rhodothermia	Balneolales	Balneolaceae	uncultured
36.4792186208913	-12.7230461718645	3.41015069177484	5.71130848534052e-15	Acidobacteriota	Aminicenantia	Aminicenantales	Aminicenantales	Aminicenantales
36.7920826819076	5.08842720710856	1.15419546444027	1.99259903876211e-06	Proteobacteria	Gammaproteobacteria	Steroidobacterales	Woeseiaceae	Woeseia
36.9572412119217	12.4165893677732	3.12236572567263	9.70707378927589e-12	Actinobacteriota	Thermoleophilia	Solirubrobacterales	67-14	67-14
37.205221015394	12.6966983677914	3.03138773161947	1.04845509352663e-20	Acidobacteriota	Thermoanaerobaculia	Thermoanaerobaculales	Thermoanaerobaculaceae	Subgroup_10
37.9892003923159	12.5848821364091	2.98892106706422	1.53083027851261e-19	Planctomycetota	Planctomycetes	Pirellulales	Pirellulaceae	Pir4_lineage
38.066326113834	-12.7053566254136	3.41074713751881	8.69957393796098e-15	Proteobacteria	Gammaproteobacteria	Steroidobacterales	Woeseiaceae	JTB255_marine_benthic_group
38.2660446940328	12.2581069197119	3.08210347179056	2.16631307851289e-80	Bacteroidota	Rhodothermia	Balneolales	Balneolaceae	uncultured
38.589899097121	11.8010030551948	2.93706042710924	1.91364105362657e-14	Acidobacteriota	Vicinamibacteria	Vicinamibacterales	Vicinamibacteraceae	Vicinamibacteraceae
39.3013444403606	12.2293088176032	3.08945521620386	2.56251979841077e-11	Bacteroidota	Rhodothermia	Rhodothermales	Rhodothermaceae	uncultured
39.3310370381128	-8.75963117102724	1.31303819559089	3.27792058991658e-13	Chloroflexi	Anaerolineae	Anaerolineales	Anaerolineaceae	uncultured
39.3760062426134	12.4757385670556	2.99094147726414	4.03384430030153e-17	Proteobacteria	Gammaproteobacteria	uncultured	uncultured	uncultured
40.1515399808148	3.5232067088226	0.999466726069224	5.51167935520795e-05	Chloroflexi	Anaerolineae	Ardenticatenales	uncultured	uncultured
40.4981722554799	12.3377503809011	3.33206057524029	8.38972654722451e-08	Bacteroidota	Bacteroidia	Cytophagales	Cyclobacteriaceae	uncultured
41.4185275590039	12.3149855649048	2.9895113809556	2.29225253449174e-15	Proteobacteria	Gammaproteobacteria	uncultured	uncultured	uncultured
42.5420491495401	12.8283683674414	3.09599179808297	4.69869474432681e-16	Proteobacteria	Gammaproteobacteria	Steroidobacterales	Woeseiaceae	Woeseia
43.0288764397367	12.6686823334479	2.94134141622406	2.40565248229077e-23	Acidobacteriota	Subgroup_26	Subgroup_26	Subgroup_26	Subgroup_26
43.1808138230577	-7.49788425167481	1.14029768715881	5.72243905232993e-11	Proteobacteria	Gammaproteobacteria	Cellvibrionales	Halieaceae
43.2108300872796	12.7320205408769	3.00013456450638	2.76103926400171e-19	Acidobacteriota	Vicinamibacteria	Subgroup_17	Subgroup_17	Subgroup_17
43.5184969024913	12.7374945832775	3.09435025339299	3.17568951923845e-14	Proteobacteria	Alphaproteobacteria	Rhizobiales	Methyloligellaceae	Methyloceanibacter
43.6623832658987	2.57850131902606	1.1793189234079	0.00174229514586632	Proteobacteria	Gammaproteobacteria	Gammaproteobacteria_Incertae_Sedis	Unknown_Family	Wenzhouxiangella
44.0879554297835	12.4904862496012	2.95172521346408	5.10341119613183e-19	Actinobacteriota	Acidimicrobiia	Actinomarinales	uncultured	uncultured
44.2108316888394	12.2757911452053	2.92197683596531	3.28231320293533e-19	Proteobacteria	Alphaproteobacteria	Rhodobacterales	Rhodobacteraceae
44.43175070213	2.43041758927658	1.3041926645901	0.00299702671715253	Firmicutes	Bacilli	Bacillales	Bacillaceae	Halobacillus
44.4539607638166	12.5997934647198	2.98687825300533	4.88242651557438e-18	Proteobacteria	Gammaproteobacteria	UBA10353_marine_group	UBA10353_marine_group	UBA10353_marine_group
44.6579508845509	12.717701392769	3.11462580974955	3.71781337516554e-13	Planctomycetota	Planctomycetes	Pirellulales	Pirellulaceae	Rhodopirellula
47.080259545037	-13.2442042537086	3.46113836143255	1.61332985694428e-16	Chloroflexi	Anaerolineae	uncultured	uncultured	uncultured
47.5650619251091	-13.1147725551063	3.50053972045013	2.10199233917475e-13	Cyanobacteria	Cyanobacteriia	Synechococcales	Cyanobiaceae
47.8303586019805	3.79543318132584	1.11110926763834	7.55591438663263e-05	Proteobacteria	Alphaproteobacteria	Rhodobacterales	Rhodobacteraceae
47.8710218466443	12.5741770605527	3.05718011049168	1.59723541912058e-13	Gemmatimonadota	BD2-11_terrestrial_group	BD2-11_terrestrial_group	BD2-11_terrestrial_group	BD2-11_terrestrial_group
48.7084121733117	13.0463163765901	3.00744380728483	2.40565248229077e-23	Actinobacteriota	Acidimicrobiia	Actinomarinales	uncultured	uncultured
48.8982571330221	-13.1223018733223	3.40228234308358	7.64626507847849e-20	Bacteroidota	Bacteroidia	Cytophagales	Cyclobacteriaceae	uncultured
49.4519908214616	12.9951697728675	2.96251864861311	2.30888435032039e-26	Planctomycetota	Planctomycetes	Pirellulales	Pirellulaceae	Blastopirellula
49.4746343929037	6.29278550376431	1.04890101058384	7.98549711875016e-10	Gemmatimonadota	BD2-11_terrestrial_group	BD2-11_terrestrial_group	BD2-11_terrestrial_group	BD2-11_terrestrial_group
49.4946225620144	12.7743485093922	2.92680275566035	1.46195548806599e-25	Proteobacteria	Gammaproteobacteria	Gammaproteobacteria_Incertae_Sedis	Unknown_Family	uncultured
50.1141543568551	12.9685370368175	2.96814098079624	1.8744633756263e-24	Actinobacteriota	Acidimicrobiia	Microtrichales	Microtrichaceae	Sva0996_marine_group
51.2743835141273	12.9029943623173	3.03998773154584	6.53980119768664e-111	Proteobacteria	Gammaproteobacteria	EPR3968-O8a-Bc78	EPR3968-O8a-Bc78	EPR3968-O8a-Bc78
53.2302433645829	13.2067369461532	3.09474364732188	9.86850788555333e-19	Actinobacteriota	Actinobacteria	Euzebyales	Euzebyaceae	uncultured
53.6280610305413	5.70958179079224	0.970354019875495	1.54315618454408e-09	Chloroflexi	Anaerolineae	Anaerolineales	Anaerolineaceae	uncultured
55.1713657854182	8.63951521436414	0.947194236337278	2.69206665746607e-21	Crenarchaeota	Nitrososphaeria	Nitrososphaerales	Nitrososphaeraceae	Nitrososphaeraceae
55.2085764769182	12.8356484471721	2.91609305842739	1.021652109048e-26	Gemmatimonadota	BD2-11_terrestrial_group	BD2-11_terrestrial_group	BD2-11_terrestrial_group	BD2-11_terrestrial_group
55.9204699233088	-13.4095307871655	3.51389920262357	8.05967602759179e-15	Cyanobacteria	Cyanobacteriia	Cyanobacteriales	Cyanobacteriaceae	Cyanobacterium_CLg1
56.2240906471882	12.7084424556259	2.91501559266165	1.95648347800315e-24	Myxococcota	Polyangia	Polyangiales	Sandaracinaceae	uncultured
59.9954794704725	4.76952174112	1.30644313976274	3.08734626339893e-05	Proteobacteria	Gammaproteobacteria	Oceanospirillales	Halomonadaceae	Halomonas
60.7129704491685	5.21873735055184	0.839310487315482	2.28674417946629e-10	Proteobacteria	Alphaproteobacteria	Sneathiellales	Sneathiellaceae	Sneathiella
62.2889605196592	13.7654303223121	3.32457640347159	5.86931145094539e-25	Bacteroidota	Rhodothermia	Balneolales	Balneolaceae	Aliifodinibius
63.4777282312483	-9.60216068735032	1.23771774772642	2.488815312768e-17	Desulfobacterota	Desulfobacteria	Desulfatiglandales	Desulfatiglandaceae	Desulfatiglans
65.8055921050313	12.8375543696101	2.8911045375454	2.70922220641464e-29	Proteobacteria	Alphaproteobacteria
66.0626748911615	-13.5927688191697	3.58358721625781	1.35420571889943e-88	Bacteroidota	Bacteroidia	Sphingobacteriales	Lentimicrobiaceae	Lentimicrobiaceae
69.7523552248018	14.016162201653	3.26691894318694	1.95171267286862e-49	Proteobacteria	Gammaproteobacteria	uncultured	uncultured	uncultured
72.482709720423	13.4256095882746	2.96508184096525	1.06777817271328e-28	Acidobacteriota	Vicinamibacteria	Vicinamibacterales	uncultured	uncultured
76.0579872519136	13.692552684015	3.09093711799269	1.71414065225849e-20	Proteobacteria	Alphaproteobacteria	Rhizobiales	Methyloligellaceae	Methyloceanibacter
76.9043071112881	8.70101846156103	0.904034875147311	1.1630228747069e-21	Crenarchaeota	Nitrososphaeria	Nitrosopumilales	Nitrosopumilaceae	Nitrosopumilaceae
77.850840587602	13.7685959664893	3.03122438519344	8.73611285160937e-28	Chloroflexi	Anaerolineae	Ardenticatenales	uncultured	uncultured
80.3723725056913	13.7850997576647	3.09893848597849	1.12581740973352e-20	Dadabacteria	Dadabacteriia	Dadabacteriales	Dadabacteriales	Dadabacteriales
90.1419152047004	13.3216910875667	2.94734178350703	4.83221145112703e-26	Bacteroidota	Rhodothermia	Balneolales	Balneolaceae	uncultured
91.0733060117598	13.9759843232533	3.10877934881703	3.91603009423049e-21	Proteobacteria	Gammaproteobacteria	uncultured	uncultured	uncultured
93.6941270560852	3.46122861952196	1.06395805533782	0.000127740027115034	Bacteroidota	Bacteroidia	Chitinophagales	Saprospiraceae	Membranicola
99.8561487120669	6.80713345746378	0.911414692421813	6.19470095611018e-14	Crenarchaeota	Nitrososphaeria	Nitrosopumilales	Nitrosopumilaceae	Nitrosopumilaceae
104.146276970738	14.0714764523452	3.01416065601436	2.37203122833482e-30	Actinobacteriota	Acidimicrobiia	Actinomarinales	uncultured	uncultured
108.721577414416	14.167524101174	2.96949110893922	1.15846251327904e-43	Actinobacteriota	Acidimicrobiia	Actinomarinales	uncultured	uncultured
109.147862665889	-14.5928738548069	3.59550352156549	1.96434757556808e-20	Proteobacteria	Gammaproteobacteria	Chromatiales	Chromatiaceae	Thiohalocapsa
109.830477759721	14.2623947822583	3.0124603812352	1.88795773962185e-36	Gemmatimonadota	PAUC43f_marine_benthic_group	PAUC43f_marine_benthic_group	PAUC43f_marine_benthic_group	PAUC43f_marine_benthic_group
110.268333665711	14.0884197936159	2.96132588549163	5.26419001194853e-42	Acidobacteriota
112.617452130142	8.09331724711561	0.917084412403809	2.74402256620842e-18	Proteobacteria	Alphaproteobacteria	Rhizobiales	Rhizobiales_Incertae_Sedis	Dichotomicrobium
113.089308863205	-7.13092033695826	0.792101654801359	3.76163344563924e-19	Desulfobacterota	Desulfobacteria	Desulfobacterales	Desulfosarcinaceae	uncultured
115.013858532426	6.10253310332426	1.31996972827922	6.51458174683133e-07	Actinobacteriota	Acidimicrobiia	Actinomarinales	uncultured	uncultured
128.308866066916	6.67942731066924	0.845271841929751	2.12803623667635e-15	Proteobacteria	Gammaproteobacteria	Steroidobacterales	Woeseiaceae	Woeseia
130.808151632472	14.518422842667	3.10562322296787	3.78832777195407e-25	Acidobacteriota
140.370776231155	-14.8391859807248	3.63761548529906	1.16360679789691e-19	Proteobacteria	Gammaproteobacteria	TDNP-Wbc97-11-7-16	TDNP-Wbc97-11-7-16	TDNP-Wbc97-11-7-16
144.214676116916	7.75919275073527	0.924188509549872	6.84441791744909e-17	Bacteroidota	Rhodothermia	Balneolales	Balneolaceae	uncultured
149.209986383735	3.84620164891607	0.681295353769715	5.91037927206957e-09	Proteobacteria	Gammaproteobacteria	uncultured	uncultured	uncultured
153.906930586575	6.41003349623109	0.790765262725055	5.83093537948843e-16	Bacteroidota	Rhodothermia	Rhodothermales	Rhodothermaceae	uncultured
164.405112853989	14.8913615928209	3.04877917635498	9.18823756949165e-39	Proteobacteria	Alphaproteobacteria	Rhizobiales	Methyloligellaceae	Methyloceanibacter
209.602546371907	15.4671247297779	3.19084658699372	2.80167726929429e-38	Proteobacteria	Alphaproteobacteria	Rhodobacterales	Rhodobacteraceae
234.16372417896	6.98217968336982	1.12780330318431	2.21218735455008e-10	Proteobacteria	Gammaproteobacteria	uncultured	uncultured	uncultured
236.16429991751	-9.95682781502119	0.900328545773994	3.4036176483642e-27	Desulfobacterota	Desulfobacteria	Desulfatiglandales	Desulfatiglandaceae	Desulfatiglans
330.905141154782	4.88450257632592	0.651796961411976	5.10851559688693e-14	Dadabacteria	Dadabacteriia	Dadabacteriales	Dadabacteriales	Dadabacteriales
359.018614418405	6.02139652553096	0.74629253406722	6.58067388919467e-16	Actinobacteriota	Acidimicrobiia	Actinomarinales	uncultured	uncultured
496.734076555735	16.5262528044207	3.13799440343748	8.84766555288612e-41	Actinobacteriota	Acidimicrobiia	Actinomarinales	uncultured	uncultured
