# Supplementary material for: Do restoration strategies in mangroves recover microbial diversity? A case study in the Yucatan peninsula
Source: PLoS One. 2024 Aug 16;19(8):e0307929. doi: 10.1371/journal.pone.0307929 (PMC11329136; doi:10.1371/journal.pone.0307929)
Supplement: S9 Table — The column “baseMean” are the normalized mean abundance of the ASV, “log2FoldChange” is the logarithmic abundance difference between the compared status, “lfcSE” is the standard error on the logarithmic scale, “padj” is the Benjamini-Hochberg adjusted p-value. (TXT) [file pone.0307929.s016.txt]

baseMean	log2FoldChange	lfcSE	padj	Phylum	Class	Order	Family	Genus
8.1967969332242	10.0053433059	3.30272828837279	0.000196641622290041	Acidobacteriota	Holophagae	Acanthopleuribacterales	Acanthopleuribacteraceae	Acanthopleuribacter
8.78838214068772	10.3332005325245	3.42182964396076	0.000115779917784317	Bacteroidota	Bacteroidia	Cytophagales	Cyclobacteriaceae
9.45667997519474	9.98016064510237	3.86445071295989	0.00415332420708352	Calditrichota	Calditrichia	Calditrichales	Calditrichaceae	Calditrichaceae
10.1421497016953	10.4313583006965	3.19602767722498	1.49468116328334e-05	Bacteroidota	Bacteroidia	Cytophagales	Cyclobacteriaceae	uncultured
10.4560494120119	9.54026902205772	2.82125173588824	5.81596704293627e-08	Chloroflexi	Anaerolineae	SBR1031	SBR1031	SBR1031
12.0747789734214	10.735788597624	3.09151881733643	4.6117430546735e-07	Actinobacteriota	Acidimicrobiia	Actinomarinales	uncultured	uncultured
12.7005047368597	10.7682471946155	3.03176797724865	6.14696900823378e-08	Bacteroidota	Bacteroidia	Cytophagales	Cyclobacteriaceae	uncultured
12.7324002105907	10.779976027156	3.64845376783768	0.000384742628978388	Chloroflexi	Anaerolineae	SBR1031	SBR1031	SBR1031
13.189040436478	10.3469139875816	3.09165065864809	5.50292912941912e-06	Proteobacteria	Gammaproteobacteria	KI89A_clade	KI89A_clade	KI89A_clade
13.1982008757454	11.0274725273178	3.48143720830469	3.12551865645062e-05	Proteobacteria	Gammaproteobacteria	Nitrosococcales	Nitrosococcaceae
13.3999917731019	3.52213273419483	1.77444670506266	0.00710221614290434	Proteobacteria	Alphaproteobacteria	Rhizobiales	Rhizobiaceae	Oricola
13.5854735529251	10.5895264918991	3.34466147213356	0.000103227254091833	Spirochaetota	Spirochaetia	Spirochaetales	Spirochaetaceae	Spirochaeta_2
14.5219090937595	10.2625984850353	2.9296539581995	7.98824151272208e-08	Chloroflexi	Anaerolineae	Anaerolineales	Anaerolineaceae
14.65472966292	10.3431633103657	2.88719058867406	3.77980345095811e-09	Proteobacteria	Gammaproteobacteria	Oceanospirillales	Pseudohongiellaceae	Pseudohongiella
14.9171186569463	10.1722666941892	2.83197033940041	5.64219605529749e-10	Proteobacteria	Alphaproteobacteria
15.4122633513242	10.1542003677066	2.82526076134237	4.44102041658003e-10	Bacteroidota	Bacteroidia	Flavobacteriales	Cryomorphaceae	Vicingus
15.6352371073358	5.17803333026044	1.55841854410394	0.000348951115852711	Proteobacteria	Gammaproteobacteria
16.077138108979	10.9219376282238	3.07955201129596	2.8853425645748e-07	Calditrichota	Calditrichia	Calditrichales	Calditrichaceae	Calditrichaceae
16.6329890443551	11.0600390223657	3.29084869481212	1.33499360431327e-05	Proteobacteria	Gammaproteobacteria	BD7-8	BD7-8	BD7-8
16.7241205027984	10.6714980170734	2.86165278789228	2.06810309309685e-11	Proteobacteria	Alphaproteobacteria	Rhizobiales
17.4289727875837	11.4745480349538	3.15288763425061	2.56351135960684e-08	Chloroflexi	Anaerolineae	SBR1031	SBR1031	SBR1031
17.9733730725047	5.04983834470778	1.47699342214565	0.000280279048460704	Proteobacteria	Alphaproteobacteria	Tistrellales	Geminicoccaceae	uncultured
18.2586546751646	10.3994410772045	2.91319062362959	1.54260279285728e-08	Planctomycetota	Planctomycetes	Pirellulales	Pirellulaceae
19.1952715451663	11.466964223474	3.1048290087635	1.30735178480701e-08	Bacteroidota	Bacteroidia	Cytophagales	Cyclobacteriaceae	uncultured
19.7125463711014	11.5921593705971	3.14773753705889	2.55598734036884e-08	Chloroflexi	Anaerolineae	SBR1031	SBR1031	SBR1031
20.0820310308404	11.3864532104982	2.89621416517344	1.59937060928859e-14	Bacteroidota	Bacteroidia	Cytophagales	Cyclobacteriaceae
20.4066096350464	5.64225674904391	1.32124849231273	1.62781099096175e-05	Desulfobacterota	Desulfobacteria	Desulfobacterales	Desulfosarcinaceae	Desulfosarcina
20.7893179488838	10.457832726386	2.88427018497503	2.47351594329603e-09	Proteobacteria	Alphaproteobacteria	Rhodobacterales	Rhodobacteraceae
21.3270590017064	9.85707951433886	2.76219152712877	1.53656762630614e-10	Chloroflexi	Dehalococcoidia	S085	S085	S085
22.1075668311136	11.2920929731368	2.90750960705432	6.94171318414918e-13	Bacteroidota	Rhodothermia	Rhodothermales	Rhodothermaceae	uncultured
22.657324613072	11.3899980268309	2.94676397112836	6.49497607220558e-12	Crenarchaeota	Bathyarchaeia	Bathyarchaeia	Bathyarchaeia	Bathyarchaeia
22.8281486438365	9.82724723230314	2.70771209251993	5.53461478215004e-13	Proteobacteria	Alphaproteobacteria
22.8990480540187	5.48113173814551	3.10786639098423	0.00479951908305148	Proteobacteria	Alphaproteobacteria	uncultured	uncultured	uncultured
23.265231383597	-3.62614696196641	1.3241665528113	0.00136285271259704	Desulfobacterota	Desulfuromonadia	Bradymonadales	Bradymonadaceae	Bradymonadaceae
24.1506509207343	11.3866271166635	3.7451736123934	0.000437761184108837	Proteobacteria	Gammaproteobacteria	Coxiellales	Coxiellaceae	Coxiella
24.5403475943683	10.5782232895619	2.78610983156363	4.88527339391007e-14	Bacteroidota	Bacteroidia	Chitinophagales	Saprospiraceae	uncultured
25.6303994939301	11.5041727052936	3.13344771542526	1.13106158654511e-07	Crenarchaeota	Nitrososphaeria	Nitrosopumilales	Nitrosopumilaceae	Candidatus_Nitrosopumilus
26.1936139167026	9.88933706751945	2.74863013416713	4.15764682188163e-11	Bacteroidota	Bacteroidia	Cytophagales	Cyclobacteriaceae	uncultured
26.2193441785919	-6.9235096713047	1.02523739759494	3.08843928752975e-11	Firmicutes	Clostridia	Peptostreptococcales-Tissierellales	Fusibacteraceae	Fusibacter
26.2437768311337	11.4206959358174	2.85778056131563	1.44090632608702e-16	Crenarchaeota	Nitrososphaeria	Nitrosopumilales	Nitrosopumilaceae	Candidatus_Nitrosopumilus
26.2674001522719	11.9620247235987	3.06468504139963	7.21876947937912e-11	Chloroflexi	Anaerolineae	SBR1031	SBR1031	SBR1031
26.6673591896294	10.1708255036904	2.75595764032197	1.32629393771849e-12	Acidobacteriota	Thermoanaerobaculia	Thermoanaerobaculales	Thermoanaerobaculaceae	Subgroup_10
27.5820990189968	11.1613378981176	2.88464700910259	1.09745319145033e-12	Chloroflexi	Anaerolineae	Anaerolineales	Anaerolineaceae	uncultured
28.6218600690375	11.4831481528865	2.91946575801727	4.84912537452199e-13	Chloroflexi	Anaerolineae	SBR1031	SBR1031	SBR1031
28.791048742556	10.5407890842729	2.82579235321381	1.68141160213078e-11	Bacteroidota	Rhodothermia	Rhodothermales	Rhodothermaceae	uncultured
29.3707011663378	10.1167563965171	2.73083868099191	1.45862346604224e-13	Proteobacteria	Gammaproteobacteria
29.7716619160582	10.4798172392596	2.89058978774875	2.58038478506927e-09	Proteobacteria	Alphaproteobacteria	Rhizobiales	Rhodomicrobiaceae	Rhodomicrobium
30.792632284352	-4.12633742507522	1.46778871608654	0.000971426357464553	Bacteroidota	Bacteroidia	Bacteroidales	SB-5	SB-5
30.8287375492909	11.1641732695446	2.87619854376332	6.40103144746019e-13	Bacteroidota	Rhodothermia	Balneolales	Balneolaceae	uncultured
31.405002421509	10.5354181023214	2.81837697360326	1.06236666304666e-11	Gemmatimonadota	BD2-11_terrestrial_group	BD2-11_terrestrial_group	BD2-11_terrestrial_group	BD2-11_terrestrial_group
32.0324078545163	11.7284716205103	2.91412859623	8.04871992297107e-15	Chloroflexi	Anaerolineae
32.750318430577	12.1437742267557	2.99110451390046	7.00561009871253e-14	Chloroflexi	Anaerolineae	SBR1031	SBR1031	SBR1031
34.3405277791741	11.5159916298359	2.84385984791171	9.50841974990394e-18	Proteobacteria	Alphaproteobacteria
34.6494086967166	10.8569959883489	2.87645167198253	4.80546873036214e-11	Proteobacteria	Alphaproteobacteria	Rhizobiales	Methyloligellaceae	Methyloceanibacter
36.0207530154805	11.2477025070374	2.85348691361121	1.70887474023263e-14	Bacteroidota	Rhodothermia	Balneolales	Balneolaceae	uncultured
37.9984003036166	12.2124842163008	3.00409951323607	3.24158009805128e-13	Proteobacteria	Gammaproteobacteria	Nitrosococcales	Nitrosococcaceae	AqS1
38.589899097121	11.311687925802	2.90946700559171	6.00356728577598e-12	Acidobacteriota	Vicinamibacteria	Vicinamibacterales	Vicinamibacteraceae	Vicinamibacteraceae
40.1515399808148	3.39579900123104	1.03131751471478	0.0003897770869943	Chloroflexi	Anaerolineae	Ardenticatenales	uncultured	uncultured
41.0368151850374	12.5551535606081	3.4673548604234	1.96490466349983e-06	Proteobacteria	Gammaproteobacteria	BD7-8	BD7-8	BD7-8
44.0879554297835	10.5474604594747	2.81397310471614	1.04335171093236e-11	Actinobacteriota	Acidimicrobiia	Actinomarinales	uncultured	uncultured
44.2108316888394	11.2076166400405	2.84595199142611	2.95916630167632e-14	Proteobacteria	Alphaproteobacteria	Rhodobacterales	Rhodobacteraceae
45.9905066971345	-4.7869343348583	1.80210020639443	0.00117603423316429	Thermoplasmatota	Thermoplasmata	Thermoplasmata	Thermoplasmata	Marine_Group_III
47.7208795298604	6.94003200259387	1.47999665712296	1.75940287284934e-06	Proteobacteria	Alphaproteobacteria	Kiloniellales	Kiloniellaceae	Tistlia
49.4746343929037	4.79204009849938	1.10063674526639	1.06800186195717e-05	Gemmatimonadota	BD2-11_terrestrial_group	BD2-11_terrestrial_group	BD2-11_terrestrial_group	BD2-11_terrestrial_group
49.4946225620144	10.5897588401373	2.7568476833064	5.00750464998941e-15	Proteobacteria	Gammaproteobacteria	Gammaproteobacteria_Incertae_Sedis	Unknown_Family	uncultured
53.6280610305413	5.13044634065359	1.00122933070046	3.56097341686044e-07	Chloroflexi	Anaerolineae	Anaerolineales	Anaerolineaceae	uncultured
55.2085764769182	11.1690956007465	2.79104980000567	9.50841974990394e-18	Gemmatimonadota	BD2-11_terrestrial_group	BD2-11_terrestrial_group	BD2-11_terrestrial_group	BD2-11_terrestrial_group
56.2240906471882	11.5691556451723	2.83248043345269	4.18514712217703e-18	Myxococcota	Polyangia	Polyangiales	Sandaracinaceae	uncultured
60.7129704491685	5.9963476607914	0.852651421187838	6.32385658181766e-12	Proteobacteria	Alphaproteobacteria	Sneathiellales	Sneathiellaceae	Sneathiella
64.042426703888	13.5375967242902	3.11661319032365	1.75852131392287e-16	Chloroflexi	Anaerolineae	SBR1031	SBR1031	SBR1031
65.8055921050313	12.1178622242761	2.83932693359442	5.69598790923729e-24	Proteobacteria	Alphaproteobacteria
72.482709720423	10.9515133304989	2.77575480174319	2.70637139318781e-16	Acidobacteriota	Vicinamibacteria	Vicinamibacterales	uncultured	uncultured
90.1419152047004	12.5283542437485	2.8937974187138	5.43988856905267e-21	Bacteroidota	Rhodothermia	Balneolales	Balneolaceae	uncultured
104.146276970738	10.9930135922062	2.78141499779047	1.55789928369946e-15	Actinobacteriota	Acidimicrobiia	Actinomarinales	uncultured	uncultured
108.721577414416	11.2002137846168	2.73282794337444	3.91490483740997e-23	Actinobacteriota	Acidimicrobiia	Actinomarinales	uncultured	uncultured
109.147862665889	-3.28200764984106	1.18917533049561	0.00119464428530565	Proteobacteria	Gammaproteobacteria	Chromatiales	Chromatiaceae	Thiohalocapsa
110.268333665711	11.774528524333	2.78113485811427	1.45283238677795e-25	Acidobacteriota
128.308866066916	5.93466447411247	0.870703076307007	2.32362915231285e-11	Proteobacteria	Gammaproteobacteria	Steroidobacterales	Woeseiaceae	Woeseia
144.214676116916	6.31609702582465	0.954913340680747	1.05666083319803e-10	Bacteroidota	Rhodothermia	Balneolales	Balneolaceae	uncultured
149.209986383735	2.73113475703905	0.725790096788913	9.6062564880835e-05	Proteobacteria	Gammaproteobacteria	uncultured	uncultured	uncultured
153.906930586575	5.06488533976181	0.820123319813627	1.4108571802843e-09	Bacteroidota	Rhodothermia	Rhodothermales	Rhodothermaceae	uncultured
330.905141154782	2.96807973113094	0.694050365713548	1.44488984234742e-05	Dadabacteria	Dadabacteriia	Dadabacteriales	Dadabacteriales	Dadabacteriales
359.018614418405	4.546433847409	0.776375646184451	8.04012361195403e-09	Actinobacteriota	Acidimicrobiia	Actinomarinales	uncultured	uncultured
496.734076555735	12.8272686742565	2.88668616432616	7.60700936051961e-21	Actinobacteriota	Acidimicrobiia	Actinomarinales	uncultured	uncultured
