# Supplementary material for: Do restoration strategies in mangroves recover microbial diversity? A case study in the Yucatan peninsula
Source: PLoS One. 2024 Aug 16;19(8):e0307929. doi: 10.1371/journal.pone.0307929 (PMC11329136; doi:10.1371/journal.pone.0307929)
Supplement: S10 Table — The column “baseMean” are the normalized mean abundance of the ASV, “log2FoldChange” is the logarithmic abundance difference between the compared status, “lfcSE” is the standard error on the logarithmic scale, “padj” is the Benjamini-Hochberg adjusted p-value. (TXT) [file pone.0307929.s017.txt]

baseMean	log2FoldChange	lfcSE	padj	Phylum	Class	Order	Family	Genus
1.96568522235451	7.48554340594614	2.95357083753063	0.00165245019984744	Planctomycetota
2.06853904946526	7.73795886738594	3.18782091295881	0.0031845399866358	Planctomycetota	Phycisphaerae	Phycisphaerales	Phycisphaeraceae	Z195MB87
2.20574051605164	3.47757032980295	1.65348964814411	0.00615291351487241	Proteobacteria	Gammaproteobacteria
2.22763407041117	7.93859689120924	3.15254853302055	0.00169950694674373	Nanoarchaeota	Nanoarchaeia	Woesearchaeales	Woesearchaeales	Woesearchaeales
2.2438824558432	7.83214329869218	3.25326458388033	0.00387037518591296	Nanoarchaeota	Nanoarchaeia	Woesearchaeales	GW2011_GWC1_47_15	GW2011_GWC1_47_15
2.25562521638894	7.87048559293418	2.97306922396449	0.000728144575927741	Chloroflexi	Dehalococcoidia
2.26722698878991	7.96395602353438	3.15980628741564	0.00168745917305315	Chloroflexi	Anaerolineae	Caldilineales	Caldilineaceae	uncultured
2.28119541033058	7.77787408518816	3.03367204677653	0.0015351418140146	Actinobacteriota	Acidimicrobiia	Actinomarinales	uncultured	uncultured
2.29476404243533	7.86974808200195	3.25357224172016	0.00361783083368511	Latescibacterota	Latescibacterota	Latescibacterota	Latescibacterota	Latescibacterota
2.31302274097604	7.96331773832223	3.18935822608346	0.00206333724430112	Verrucomicrobiota	Chlamydiae	Chlamydiales
2.35251365759995	8.02781561107868	3.1662640342617	0.00153706088858931	Patescibacteria	Parcubacteria
2.37755546815348	7.95366563734784	3.24773454031119	0.00303429494804496	Bacteroidota	Bacteroidia	Flavobacteriales	Cryomorphaceae	Vicingus
2.3780891908979	7.95331339359102	3.24883685681623	0.00304978928168601	Euryarchaeota	Thermococci	Methanofastidiosales	uncultured	uncultured
2.41542085511881	7.91864606104577	3.02659834280205	0.00107026658426523	Myxococcota
2.48657205537462	8.44895158344133	2.92520371645494	7.91879294222658e-06	Patescibacteria	Microgenomatia	Microgenomatia	Microgenomatia	Microgenomatia
2.49567428153873	8.05951814273004	3.23941276091822	0.00236570391281026	Planctomycetota	Brocadiae	SM23-32	SM23-32	SM23-32
2.50160134435124	8.25192368991752	3.08650489743414	0.000404563574698528	Actinobacteriota	Acidimicrobiia	Microtrichales
2.54143606479851	8.08160363420923	3.24842855947831	0.00238385591033536	Bacteroidota	Bacteroidia	Flavobacteriales	Flavobacteriaceae	Actibacter
2.54449130298188	7.98531096667678	3.3330380205361	0.00440024137313678	Myxococcota	Polyangia	Polyangiales	Eel-36e1D6	Eel-36e1D6
2.57593703581924	8.00922305552626	3.33311112130858	0.00424408740813523	Desulfobacterota	Desulfobacteria	Desulfobacterales	Desulfosarcinaceae
2.58278183636622	8.18776978643592	3.18549465388907	0.00123841704657809	Patescibacteria
2.60876424420171	3.69295659394879	1.77068501684665	0.00371160420793403	Acidobacteriota	Subgroup_22	Subgroup_22	Subgroup_22	Subgroup_22
2.66453728510193	8.29510721301333	3.15139680949636	0.000715060531794314	WS2	WS2	WS2	WS2	WS2
2.67854999145671	8.2239261046146	2.96882947788112	0.000257716836937125	Planctomycetota	Phycisphaerae	Phycisphaerales	Phycisphaeraceae
2.68944350742065	8.32785960268691	3.14277732009082	0.000603846774140981	Patescibacteria	Gracilibacteria	Gracilibacteria	Gracilibacteria	Gracilibacteria
2.68982501211372	8.12016200643029	3.07454253344422	0.000962081267140718	Actinobacteriota	Acidimicrobiia	Microtrichales	Microtrichaceae	IMCC26207
2.70557146640148	8.32813736780587	3.15347364304773	0.000671314760319961	Poribacteria	Poribacteria	Poribacteria	Poribacteria	Poribacteria
2.71035104443763	8.19154526280314	3.26412103602155	0.00212270412150781	Verrucomicrobiota	Chlamydiae	Chlamydiales
2.72305702805157	8.13524749681498	3.32143003316719	0.0032537896256785	Bacteroidota	Bacteroidia	Chitinophagales	Saprospiraceae	Phaeodactylibacter
2.75898550795478	8.54417124557133	3.01023657782676	4.17929258345953e-05	Planctomycetota	Planctomycetes	Planctomycetales
2.78441139931205	8.30411691705063	3.2204847652614	0.00126552995254349	Chloroflexi	Dehalococcoidia	Dehalococcoidales	uncultured	uncultured
2.82919307092255	8.22846129904953	3.30727181148722	0.00257162915625799	Zixibacteria	Zixibacteria	Zixibacteria	Zixibacteria	Zixibacteria
2.84037691156711	8.10450684333878	2.87295495125299	0.000130440992606573	Patescibacteria
2.85096178341332	8.54525225180543	3.06399599578698	0.000112530218015815	Desulfobacterota	Desulfuromonadia	Bradymonadales
2.93433961489685	8.30122090410312	3.3074234595853	0.00225756039684199	Planctomycetota
2.97712255123873	8.53878939710313	3.13739595024992	0.000316644296223782	Planctomycetota
2.97789078695286	8.48491709413742	2.85866397110264	1.46555850603287e-05	Chloroflexi
2.98658969818416	8.19043286431608	2.96422193174489	0.00032724554113001	Patescibacteria	Microgenomatia	Candidatus_Woesebacteria	Candidatus_Woesebacteria	Candidatus_Woesebacteria
3.00177133354144	8.45226028499776	3.21802392821123	0.000887791414446372	Planctomycetota	Planctomycetes	Pirellulales	Pirellulaceae	uncultured
3.00841039471754	8.54703529489078	3.14913848547841	0.000354681771081272	Proteobacteria	Gammaproteobacteria
3.07600966056691	8.35848324236696	3.33926624060766	0.00243415416511347	Planctomycetota	OM190	OM190	OM190	OM190
3.07928541397238	8.16913843157232	2.97458466982284	0.000397403262451829	Planctomycetota
3.11909004921945	8.53325396172651	3.21640513096035	0.000719245932337665	Planctomycetota	Planctomycetes	Pirellulales	Pirellulaceae	Blastopirellula
3.13413634607804	8.71491718577959	3.07313305959623	6.82699105084979e-05	Planctomycetota	Planctomycetes	Pirellulales	Pirellulaceae
3.17086331962307	8.45286538974633	3.31015211455716	0.00173051357545984	Nanoarchaeota	Nanoarchaeia	Woesearchaeales	Woesearchaeales	Woesearchaeales
3.1881162887415	8.3839417291796	2.90988772363482	8.41043410579356e-05	Latescibacterota	Latescibacteria	Latescibacterales	Latescibacteraceae	Latescibacteraceae
3.19406753391532	8.20775780529316	3.52926313229264	0.0066555588956874	Zixibacteria	Zixibacteria	Zixibacteria	Zixibacteria	Zixibacteria
3.21132858024354	8.60504684299073	3.20543743803281	0.000547849495515737	Bacteroidota	Bacteroidia	Chitinophagales	Saprospiraceae
3.21423160857391	8.30584545393096	3.11691894672934	0.000966262327134906	Proteobacteria	Gammaproteobacteria
3.2256198997122	8.35905989202285	3.41325567787557	0.00351286472307412	Proteobacteria	Alphaproteobacteria	Rhizobiales	Hyphomicrobiaceae
3.23518999445204	8.70252838255393	3.14012259856377	0.000198874563391355	Cyanobacteria	Cyanobacteriia	Synechococcales	Cyanobiaceae	Synechococcus_MBIC10613
3.25331925679264	8.7278024675265	3.12920516792884	0.000157303887723598	Proteobacteria	Alphaproteobacteria	Rhizobiales	Rhizobiales_Incertae_Sedis	Anderseniella
3.25711502782262	8.49533346076916	3.06626654066534	0.000361113324963131	Latescibacterota	Latescibacteria	Latescibacterales	Latescibacteraceae	Latescibacteraceae
3.26619905562137	8.40987314727737	3.39560860257667	0.00298731772456982	Chloroflexi	Anaerolineae	Anaerolineales	Anaerolineaceae	uncultured
3.27483844084838	8.59753678589196	3.23880213455651	0.000742414539631425	Actinobacteriota	Acidimicrobiia	IMCC26256	IMCC26256	IMCC26256
3.28976141822249	8.92680811803876	2.97814641485571	1.97195098031708e-06	Patescibacteria	Gracilibacteria	Gracilibacteria	Gracilibacteria	Gracilibacteria
3.30235319297175	8.63411192180782	3.22269514425666	0.000590936442545197	Bacteroidota	Bacteroidia
3.31878592277999	8.36142303436406	3.14748882523256	0.00105625213274516	Bacteroidota	Bacteroidia	Chitinophagales	Saprospiraceae	uncultured
3.32262738934917	8.29421813863987	3.51980778772641	0.00578371499601624	Bacteroidota	Bacteroidia	Bacteroidales	Bacteroidetes_BD2-2	Bacteroidetes_BD2-2
3.34365368981776	8.67262956475527	3.21506966272871	0.000502263774508535	Latescibacterota	Latescibacteria	Latescibacterales	Latescibacteraceae	Latescibacteraceae
3.35327338774986	8.31023781207348	3.52497591367392	0.00578001459491578	Chloroflexi	Anaerolineae	Ardenticatenales	uncultured	uncultured
3.35800749801282	8.40805605769808	3.1552189828024	0.00100284636403718	Planctomycetota	Phycisphaerae	MSBL9	KCLunmb-38-53	KCLunmb-38-53
3.35844587807713	8.78133133474567	3.13312454821081	0.000137201566525999	Actinobacteriota	Actinobacteria	Nitriliruptorales	Nitriliruptoraceae
3.37832410737613	8.33191984947062	3.51711820405511	0.00547835888588416	Thermoplasmatota	Thermoplasmata	uncultured	uncultured	uncultured
3.38566680241397	8.49913549299323	3.37973801568284	0.00237406221344422	Desulfobacterota	Desulfobacteria	Desulfatiglandales	Desulfatiglandaceae	Desulfatiglans
3.39697076549794	8.68811049355108	2.91126109909323	1.88959473623179e-05	WS1	WS1	WS1	WS1	WS1
3.41606220906095	8.90148605786965	3.06302835555666	2.50040807493105e-05	Chloroflexi	Anaerolineae	Thermoflexales	Thermoflexaceae	Thermoflexus
3.4168025658143	8.96499865757576	3.01555805744167	5.06959967614417e-06	Proteobacteria	Gammaproteobacteria
3.44534528061399	8.84642570235475	3.12351412543156	9.54437912614839e-05	Myxococcota	bacteriap25	bacteriap25	bacteriap25	bacteriap25
3.44970840273757	8.82385606878693	3.14057658775208	0.000132499119777496	Bdellovibrionota	Bdellovibrionia	Bdellovibrionales	Bdellovibrionaceae	OM27_clade
3.46368086906677	8.76626595953354	3.19693833582159	0.00032519466873368	Chloroflexi	Anaerolineae	Ardenticatenales	uncultured	uncultured
3.47116487176326	8.51084904448074	2.87425699592469	2.78651937899996e-05	Proteobacteria	Alphaproteobacteria
3.51872291693528	8.88438772702807	3.12514630381564	8.53698559549263e-05	Bacteroidota	Bacteroidia	Cytophagales	Cyclobacteriaceae
3.52809601407537	8.79512938696976	3.20453991227591	0.000327218575935592	Myxococcota	Polyangia	Polyangiales	BIrii41	BIrii41
3.54950494740118	8.7125124708747	3.27991810027232	0.00081334847904185	Planctomycetota	Phycisphaerae	MSBL9
3.58369572979795	8.48460277815987	3.48535570936416	0.00396352699217837	Proteobacteria	Gammaproteobacteria	Steroidobacterales	Woeseiaceae	Woeseia
3.60949752456285	8.83634392827321	3.20465008162301	0.00029051015057532	Bacteroidota	Bacteroidia	Bacteroidales	Marinilabiliaceae	uncultured
3.63172963146119	8.76023077084531	3.27911382947901	0.000724455770767138	Acidobacteriota	Subgroup_26	Subgroup_26	Subgroup_26	Subgroup_26
3.64775058880341	8.30467102751573	2.91317026495311	0.000136897319470165	Bacteroidota	Bacteroidia
3.65586796441867	8.66775510118362	3.36637276162843	0.00163676586881541	Myxococcota	Myxococcia	Myxococcales	Myxococcaceae	P3OB-42
3.66697883941649	8.93888890069654	3.14365081130572	9.29013635141684e-05	Planctomycetota	OM190	OM190	OM190	OM190
3.6776626381189	8.78365660613787	3.28070668154671	0.000696749763195958	Nanoarchaeota	Nanoarchaeia	Woesearchaeales	Woesearchaeales	Woesearchaeales
3.68625050817623	8.79501326837694	3.27280057688845	0.000631369178125372	Planctomycetota	Phycisphaerae	mle1-8	mle1-8	mle1-8
3.70839768888844	9.04943237658687	3.07323964252525	1.51476844275984e-05	Myxococcota	Myxococcia	Myxococcales	Myxococcaceae	P3OB-42
3.71439246378482	8.78876415560789	3.28993654967046	0.000738744344272645	Chloroflexi	Dehalococcoidia	vadinBA26	vadinBA26	vadinBA26
3.72100010079299	8.88604244478527	3.21197937236773	0.00027429183124999	Gemmatimonadota	BD2-11_terrestrial_group	BD2-11_terrestrial_group	BD2-11_terrestrial_group	BD2-11_terrestrial_group
3.74893000452546	9.22837323513309	2.94133393794225	2.48884350514214e-08	WS1	WS1	WS1	WS1	WS1
3.75012964747755	8.81772871791594	3.28180553990742	0.000647020367719725	Gemmatimonadota	BD2-11_terrestrial_group	BD2-11_terrestrial_group	BD2-11_terrestrial_group	BD2-11_terrestrial_group
3.75836721664398	9.12174972784882	3.03468544766297	3.68031113240419e-06	Patescibacteria	Microgenomatia	Candidatus_Chisholmbacteria	Candidatus_Chisholmbacteria	Candidatus_Chisholmbacteria
3.76667404525376	9.05997202612938	3.0866589787465	1.96737875834609e-05	Planctomycetota	028H05-P-BN-P5	028H05-P-BN-P5	028H05-P-BN-P5	028H05-P-BN-P5
3.78172256699892	8.85044019229033	3.26947180673083	0.000538899167647713	Proteobacteria	Alphaproteobacteria	Rhodobacterales	Rhodobacteraceae
3.79575277046737	8.84943822478348	3.27464363849802	0.000566773244917679	Bacteroidota	Bacteroidia	Sphingobacteriales	Lentimicrobiaceae	Lentimicrobiaceae
3.79972180363825	8.36622573368755	3.37473612217524	0.00347149324830327	Patescibacteria	Parcubacteria	Candidatus_Moranbacteria	Candidatus_Moranbacteria	Candidatus_Moranbacteria
3.79996598126102	8.86051944073868	3.26832762643827	0.000519576628016169	Gemmatimonadota	BD2-11_terrestrial_group	BD2-11_terrestrial_group	BD2-11_terrestrial_group	BD2-11_terrestrial_group
3.93047838587077	8.80856857183636	3.02341840013175	9.64416823343172e-05	Planctomycetota	OM190	OM190	OM190	OM190
3.93148418446131	8.88863850838209	3.2965495076506	0.000617936118323915	Planctomycetota	OM190	OM190	OM190	OM190
3.95198543691617	8.93182327603459	3.27280497654859	0.000453518633774811	Proteobacteria	Alphaproteobacteria	Rhodobacterales	Rhodobacteraceae
3.95401640466872	8.92467185382159	3.27980750988883	0.000493694860040082	Firmicutes	Clostridia	Clostridia	Hungateiclostridiaceae
3.95498198033471	9.10072450551221	3.13461084302009	4.35995144997151e-05	Planctomycetota	Planctomycetes	Pirellulales	Pirellulaceae
3.97336182406133	8.65194257162879	2.93815989671912	5.62375475360735e-05	Chloroflexi	OLB14	OLB14	OLB14	OLB14
3.98641072292508	8.48645640929074	3.04107694915674	0.000365014657705193	Proteobacteria	Alphaproteobacteria
3.99868255646345	9.05728641476191	3.19025432048457	0.000123821435927386	Planctomycetota	Pla3_lineage	Pla3_lineage	Pla3_lineage	Pla3_lineage
4.01271317145203	8.8585495034408	3.35930604385906	0.00107865795038585	Chloroflexi	Anaerolineae
4.02027227311307	9.27074205122039	3.02526584479945	9.86708999595971e-07	Bacteroidota	Bacteroidia	Cytophagales	Cytophagaceae	Sporocytophaga
4.02389761296332	9.13296451332748	3.13495096395521	3.86016309760005e-05	Planctomycetota	Phycisphaerae	CCM11a	CCM11a	CCM11a
4.02738291443829	9.13310712761207	3.13819029074523	4.11483459863816e-05	Actinobacteriota	RBG-16-55-12	RBG-16-55-12	RBG-16-55-12	RBG-16-55-12
4.03174297877884	9.05431137427959	3.20769332911604	0.000157196206107916	Bacteroidota	Bacteroidia	Sphingobacteriales	Lentimicrobiaceae	Lentimicrobiaceae
4.04054201050285	8.98086097557489	3.27029578112356	0.000390512370831373	Chloroflexi	Anaerolineae	SBR1031	SBR1031	SBR1031
4.05704341552235	8.64022050144962	3.18299528876873	0.000802314872300605	Acidobacteriota	Subgroup_22	Subgroup_22	Subgroup_22	Subgroup_22
4.09963531391458	9.09616025481306	3.19643293776633	0.000118606370024591	Proteobacteria	Alphaproteobacteria	Rhizobiales	Methyloligellaceae	uncultured
4.11270804000903	8.76884963650491	3.47425190773029	0.00243642422177137	Actinobacteriota	Acidimicrobiia	Microtrichales	uncultured	uncultured
4.11362137015659	8.86987871253743	3.38687539862048	0.00125972071803825	Patescibacteria	ABY1
4.12537605281162	8.68021032271204	2.94337983523343	5.70142016278467e-05	Planctomycetota	Phycisphaerae	MSBL9	SG8-4	SG8-4
4.15875544500811	9.33063907126822	3.02831984782458	7.57985644851791e-07	Planctomycetota	vadinHA49	vadinHA49	vadinHA49	vadinHA49
4.16825655884974	9.3945234091953	2.97705479422801	3.87375598150422e-08	Bacteroidota	Bacteroidia	Chitinophagales	Saprospiraceae	uncultured
4.18601516481225	8.63899794714918	2.85981172428472	1.3835260581683e-05	Bacteroidota	Bacteroidia
4.22384915568743	8.51568466510013	3.74386240627217	0.00824103321143764	Bacteroidota	Bacteroidia	Chitinophagales	Saprospiraceae	uncultured
4.24552382238472	8.82534927954647	3.48093303645533	0.00231576279339351	Bacteroidota	Bacteroidia	Bacteroidales	Prolixibacteraceae	Draconibacterium
4.24653760570737	9.30366898039995	3.08575090060703	5.47969957052241e-06	Fermentibacterota	Fermentibacteria	Fermentibacterales	Fermentibacteraceae	Fermentibacteraceae
4.25440232247888	-9.1199947330715	3.09590552681536	1.90949102623332e-06	Bacteroidota	Bacteroidia
4.26599972846822	8.87432542956221	3.44730217921224	0.00179372517334245	Desulfobacterota	Desulfobacteria	Desulfobacterales	Desulfosarcinaceae	SEEP-SRB1
4.27061511656985	8.69982272451843	3.15399041411633	0.000573817885013865	Proteobacteria	Alphaproteobacteria	Rhizobiales	Hyphomicrobiaceae
4.2716761303757	8.86094557024131	3.45979691108718	0.0019717694694846	Acidobacteriota	Subgroup_22	Subgroup_22	Subgroup_22	Subgroup_22
4.28178655856749	9.26419904825052	3.12850184945863	1.91396160375753e-05	Acidobacteriota	Subgroup_22	Subgroup_22	Subgroup_22	Subgroup_22
4.29317490395888	8.90397535076269	2.93251121922972	1.73485271321981e-05	Planctomycetota	Phycisphaerae	Phycisphaerales	Phycisphaeraceae	Urania-1B-19_marine_sediment_group
4.2955177297715	9.39908508230673	3.03317373935873	4.47095046755122e-07	Proteobacteria	Gammaproteobacteria
4.35690117320213	9.13404937959188	3.26529802957204	0.000248345127301806	Chloroflexi	Anaerolineae	Anaerolineales	Anaerolineaceae	uncultured
4.37356731900143	8.54678340729287	3.77697123765659	0.00856461143098501	Proteobacteria	Alphaproteobacteria	Defluviicoccales	Defluviicoccaceae	Defluviicoccus
4.39677636482163	9.21918077038555	3.20685785297857	9.09497067357643e-05	Proteobacteria	Gammaproteobacteria
4.42615548960859	9.49682753327197	2.98560251556454	2.29120031986257e-08	Patescibacteria	Gracilibacteria	Candidatus_Peregrinibacteria	Candidatus_Peregrinibacteria	Candidatus_Peregrinibacteria
4.45491687755251	9.45053149066817	3.03685148965831	4.34371565695367e-07	Asgardarchaeota	Heimdallarchaeia	Heimdallarchaeia	Heimdallarchaeia	Heimdallarchaeia
4.45495872908527	9.07143428042293	3.3541323969055	0.000662389285809908	Desulfobacterota	Desulfobulbia	Desulfobulbales	Desulfocapsaceae
4.46061001962226	9.50645940224031	3.00627012981692	4.78647195578462e-08	FCPU426	FCPU426	FCPU426	FCPU426	FCPU426
4.47676336422151	8.92822198535568	3.48249317240845	0.00197800196313952	Bacteroidota	Rhodothermia	Balneolales	Balneolaceae	uncultured
4.48252118051933	9.31141121875925	2.89581307687404	2.43498799259534e-07	Planctomycetota	Phycisphaerae
4.51121100095471	9.27179639005602	3.20579310521861	7.4496480455696e-05	Planctomycetota	Planctomycetes	Pirellulales	Pirellulaceae	Pir4_lineage
4.53146017542548	9.43467902431968	3.07644273958923	2.00713470124481e-06	Chloroflexi	Anaerolineae	Anaerolineales	Anaerolineaceae	uncultured
4.54864234172082	9.30362911794448	3.19165207424256	5.35380921539388e-05	Bacteroidota	Ignavibacteria	Ignavibacteriales	Melioribacteraceae	IheB3-7
4.55584814134898	9.21797625429132	3.26587087286287	0.000197548622688204	Chloroflexi	Anaerolineae	Ardenticatenales	uncultured	uncultured
4.5637879693044	9.22949143507759	3.2597451242486	0.000178495129965624	Desulfobacterota	Desulfobacteria	Desulfobacterales	Desulfosarcinaceae	SEEP-SRB1
4.57058323061073	9.28938732845516	3.20897500651993	7.37631691896578e-05	Proteobacteria	Gammaproteobacteria	AT-s2-59	AT-s2-59	AT-s2-59
4.57878674975557	8.64429704904441	3.76997759822684	0.00768595576688921	Chloroflexi	Anaerolineae	Ardenticatenales	uncultured	uncultured
4.61619723551884	9.25087496381274	3.26049919771916	0.000167918038948203	Chloroflexi	Anaerolineae	Ardenticatenales	uncultured	uncultured
4.62344035552287	9.15366604997688	3.34475593392304	0.000510458923489291	Proteobacteria	Alphaproteobacteria	Rhodobacterales	Rhodobacteraceae
4.6438064482492	9.14506856607989	3.35664133061341	0.00057286135378005	Actinobacteriota	Acidimicrobiia	Actinomarinales	uncultured	uncultured
4.67379154267191	9.42435935725038	3.13626383400855	1.08275252787892e-05	Cyanobacteria	Cyanobacteriia	Cyanobacteriales	Xenococcaceae	Pleurocapsa_PCC-7319
4.68875150327089	9.02751634173932	3.47383871644447	0.00159468227952014	Acidobacteriota	Vicinamibacteria	Subgroup_9	Subgroup_9	Subgroup_9
4.71130861269889	8.67768851351821	2.91462788999877	4.01549712563426e-05	Chloroflexi	OLB14	OLB14	OLB14	OLB14
4.74356749714953	9.61028122916848	2.99889733576914	1.52763539093869e-08	Acidobacteriota	Subgroup_22	Subgroup_22	Subgroup_22	Subgroup_22
4.7670431557124	9.68497859862323	2.946026209872	7.2991324924437e-11	Bacteroidota	Bacteroidia	Chitinophagales	Saprospiraceae	uncultured
4.77458211900692	9.58664565085739	3.03393838980771	1.33153197490717e-07	Zixibacteria	Zixibacteria	Zixibacteria	Zixibacteria	Zixibacteria
4.77749497377313	9.18423183924488	3.36920958035181	0.00057939863630223	Actinobacteriota	Actinobacteria	Euzebyales	Euzebyaceae	uncultured
4.78911420355026	9.47988684359543	3.13086958424351	7.29838731469925e-06	Planctomycetota	OM190	OM190	OM190	OM190
4.79206386776493	9.39612701278458	3.20097873411206	4.4482429876651e-05	NB1-j	NB1-j	NB1-j	NB1-j	NB1-j
4.82738052893362	9.06428234088124	3.06183458901148	8.32873904753017e-05	SAR324_clade(Marine_group_B)	SAR324_clade(Marine_group_B)	SAR324_clade(Marine_group_B)	SAR324_clade(Marine_group_B)	SAR324_clade(Marine_group_B)
4.83586005235119	9.03496644289487	3.17269633379469	0.000297912764874947	Proteobacteria	Alphaproteobacteria
4.86366654936309	9.427768593071	3.19677236012833	3.6717351992996e-05	Chloroflexi	Anaerolineae	uncultured	uncultured	uncultured
4.87111716382067	9.36684986825988	2.92515334848131	8.24013098772212e-07	Planctomycetota	OM190	OM190	OM190	OM190
4.87479247607698	9.2269656279875	3.13162773653646	9.2303592473487e-05	Zixibacteria	Zixibacteria	Zixibacteria	Zixibacteria	Zixibacteria
4.89280391635728	9.43649176778961	3.2008525053058	3.8393864143875e-05	Proteobacteria	Gammaproteobacteria	Oceanospirillales	Alcanivoracaceae	Ketobacter
4.89788748864335	9.0234767051471	3.54814101175956	0.00231990345751097	Patescibacteria	Microgenomatia	Candidatus_Woesebacteria	Candidatus_Woesebacteria	Candidatus_Woesebacteria
4.91393100683728	9.62326260472729	3.04604969498023	1.71062921846628e-07	Planctomycetota	Planctomycetes	Pirellulales	Pirellulaceae	Pir4_lineage
4.95187255025331	9.08892826700189	2.9533601070655	1.3227861502049e-05	Chloroflexi	Anaerolineae	SBR1031	SBR1031	SBR1031
4.96594149218457	9.00366030435878	2.91768532185871	9.58036706091047e-06	Planctomycetota	Planctomycetes	Planctomycetales	Gimesiaceae	uncultured
5.00317810200088	5.57388271122657	1.78125526961011	0.00037832925182597	Patescibacteria	ABY1
5.01715189157915	9.4706098780057	3.20457486227006	3.61534323943487e-05	Chloroflexi	Anaerolineae	SBR1031	SBR1031	SBR1031
5.01723301330084	9.40859672543336	3.26379333526591	0.000108530965954677	Hydrogenedentes	Hydrogenedentia	Hydrogenedentiales	Hydrogenedensaceae	YC-ZSS-LKJ63
5.01872269926837	9.6658508497448	3.04516430388639	1.10695241828677e-07	Planctomycetota	Planctomycetes	Pirellulales	Pirellulaceae	Pir4_lineage
5.03906792402388	9.24710741933519	3.00122597864471	1.51404251270636e-05	Desulfobacterota	Desulfobacteria	Desulfatiglandales	Desulfatiglandaceae	Desulfatiglans
5.06040896344447	8.5700182166605	2.91178897642831	6.0673537778494e-05	Proteobacteria	Alphaproteobacteria	Kiloniellales	Kiloniellaceae	uncultured
5.0790010802373	9.30702211304413	2.9933723394472	9.13844665170317e-06	Chloroflexi	Anaerolineae	Ardenticatenales	uncultured	uncultured
5.09369857805977	9.74575050319789	3.00432150826821	4.63581262469746e-09	Actinobacteriota	Thermoleophilia	Gaiellales	uncultured	uncultured
5.1007722329287	9.63435144350609	3.10300726656326	1.39882841353908e-06	Planctomycetota
5.11654139940935	9.18725978788861	3.48286049405968	0.00126813358431123	Planctomycetota	Phycisphaerae	MSBL9	SG8-4	SG8-4
5.11727858813613	-9.31311243455372	3.25630086574657	2.76045049383623e-05	Planctomycetota	vadinHA49	vadinHA49	vadinHA49	vadinHA49
5.15643597265413	9.2844491151339	2.84287273929204	1.43380008870295e-07	Bacteroidota	Bacteroidia	Cytophagales	Cyclobacteriaceae
5.17270926045492	9.6773189314019	3.07900181297801	5.14287658685608e-07	Chloroflexi	Anaerolineae	Anaerolineales	Anaerolineaceae	uncultured
5.19545285895909	9.02258379786419	3.26208063911431	0.000655092467139019	Chloroflexi	Anaerolineae	Anaerolineales	Anaerolineaceae	ADurb.Bin120
5.19872075988429	9.38113642208347	3.3433567745321	0.000292669757592679	Proteobacteria	Gammaproteobacteria	Chromatiales	Sedimenticolaceae
5.20024377728614	9.74333035841252	3.04046207208024	4.50304970104447e-08	Latescibacterota	Latescibacterota	Latescibacterota	Latescibacterota	Latescibacterota
5.22977651367037	9.27064870825323	2.94290241546701	4.23985986476895e-06	Bacteroidota	Bacteroidia	Flavobacteriales	Cryomorphaceae	Owenweeksia
5.23836118524145	4.17591513739478	1.18422294839894	0.000129608925639081	Latescibacterota	Latescibacterota	Latescibacterota	Latescibacterota	Latescibacterota
5.27404907317801	8.89509607453885	3.79340521271652	0.00627572177153676	Gemmatimonadota	BD2-11_terrestrial_group	BD2-11_terrestrial_group	BD2-11_terrestrial_group	BD2-11_terrestrial_group
5.28228521060343	9.86054995145327	2.96382936303699	2.65700084418908e-11	Zixibacteria	Zixibacteria	Zixibacteria	Zixibacteria	Zixibacteria
5.30594382488843	9.72663232187709	3.08730522535112	4.35158689648393e-07	NB1-j	NB1-j	NB1-j	NB1-j	NB1-j
5.31328741621595	9.2762762680301	2.78863354558656	1.05930042113465e-08	Planctomycetota	Planctomycetes	Pirellulales	Pirellulaceae	uncultured
5.31718294635156	9.24737509511449	3.49472624413524	0.00122507737596471	Proteobacteria	Gammaproteobacteria	EPR3968-O8a-Bc78	EPR3968-O8a-Bc78	EPR3968-O8a-Bc78
5.3296763825732	8.83624815412419	2.85254203614543	5.23202821875401e-06	Dadabacteria	Dadabacteriia	Dadabacteriales	Dadabacteriales	Dadabacteriales
5.33766544760637	8.92538248131622	3.78586675072607	0.00596171896728155	Spirochaetota	Spirochaetia	Spirochaetales	Spirochaetaceae	Sediminispirochaeta
5.37339593305825	9.71943441481513	3.10992146305239	1.01169171352044e-06	Actinobacteriota	Acidimicrobiia	Microtrichales	uncultured	uncultured
5.37885426281271	8.83974001773124	2.96518956388018	5.37801994681444e-05	Crenarchaeota	Bathyarchaeia	Bathyarchaeia	Bathyarchaeia	Bathyarchaeia
5.3795080676337	9.24915050186394	3.51168032205677	0.00133763699086359	Proteobacteria	Alphaproteobacteria	Rhodobacterales	Rhodobacteraceae
5.38933693245756	9.45575056917717	3.34054020621939	0.000235614279576032	Bacteroidota	Bacteroidia	Sphingobacteriales	Lentimicrobiaceae	Lentimicrobiaceae
5.41355328273551	9.46687731925284	3.3381709328541	0.000222893461740594	Spirochaetota	Spirochaetia	Spirochaetales	Spirochaetaceae	Spirochaeta_2
5.41649177304615	8.94250456556527	3.79659408248789	0.00601686989653149	Bacteroidota	Bacteroidia	Bacteroidales
5.43602544441389	9.55183795014051	3.27292819245616	7.81363223100208e-05	Proteobacteria	Gammaproteobacteria	Cellvibrionales	Spongiibacteraceae
5.43929735829053	9.91169793306078	2.96599716892081	1.35567170047496e-11	Actinobacteriota	Actinobacteria	Micromonosporales	Micromonosporaceae
5.44930270640217	9.51573390506195	2.98201646817209	2.1309704775547e-06	Bacteroidota	Bacteroidia	Chitinophagales	Saprospiraceae
5.45712542013256	9.54758473986374	3.28165512310868	8.91600323725695e-05	Patescibacteria	Parcubacteria	Candidatus_Kaiserbacteria	Candidatus_Kaiserbacteria	Candidatus_Kaiserbacteria
5.46702115101066	9.63186642089674	3.21332671654916	2.17487911768609e-05	Chloroflexi	Anaerolineae	Anaerolineales	Anaerolineaceae	uncultured
5.46803926987826	9.59968683120581	2.95972317086759	4.7290473629663e-07	Latescibacterota	Latescibacterota	Latescibacterota	Latescibacterota	Latescibacterota
5.477392550717	9.27253870104398	3.07414266369373	5.29794888828465e-05	Planctomycetota	Planctomycetes	Pirellulales	Pirellulaceae
5.47771654682304	9.82649009210533	3.05227627566635	3.78582551829158e-08	Desulfobacterota	Desulfomonilia	Desulfomonilales	Desulfomonilaceae	Desulfomonile
5.50753557274931	9.71984918063505	3.15316577313841	3.7621301770417e-06	Halanaerobiaeota	Halanaerobiia	Halanaerobiales	Halanaerobiaceae	Halocella
5.51213152457361	9.29452500365759	3.51397508228499	0.00125776327922344	Asgardarchaeota	Lokiarchaeia	Lokiarchaeia	Lokiarchaeia	Lokiarchaeia
5.54829202780508	9.07834353356625	3.14825443290467	0.000244416130997395	Bacteroidota	Bacteroidia	Cytophagales	Cyclobacteriaceae	uncultured
5.55886716254835	9.72601973533788	3.15902379513606	4.19614729387514e-06	Latescibacterota	Latescibacterota	Latescibacterota	Latescibacterota	Latescibacterota
5.56165968191844	9.90069624310367	3.01331505961	1.49332384691556e-09	Bacteroidota	Bacteroidia	Cytophagales
5.59242369957264	9.00405876733837	3.79437061478533	0.00559233610380719	Acidobacteriota	Vicinamibacteria	Subgroup_17	Subgroup_17	Subgroup_17
5.59532366784188	9.83082197953047	3.09578743406448	2.47533954090467e-07	Acidobacteriota	Subgroup_18	Subgroup_18	Subgroup_18	Subgroup_18
5.60561786881695	9.32868641027304	3.51319515790605	0.00118240347187289	Desulfobacterota	Desulfobacteria	Desulfatiglandales	Desulfatiglandaceae	Desulfatiglans
5.6128103833462	9.33942830156294	3.5064396842021	0.00111506269934089	Planctomycetota	Phycisphaerae	MSBL9	SG8-4	SG8-4
5.62187688004774	9.01560299724589	3.7938434155888	0.0055246592116738	Chloroflexi	Anaerolineae	Ardenticatenales	uncultured	uncultured
5.65223654445959	9.29767545557798	3.55177833681994	0.0015326211992392	Halanaerobiaeota	Halanaerobiia	Halanaerobiales	Halobacteroidaceae	Orenia
5.74301526126926	9.65964887690128	3.27073676841567	5.28842527182596e-05	Desulfobacterota	Desulfobacteria	Desulfobacterales	Desulfosarcinaceae
5.75389376199657	9.34507811157835	3.16151399888684	0.00012438305525384	Gemmatimonadota	BD2-11_terrestrial_group	BD2-11_terrestrial_group	BD2-11_terrestrial_group	BD2-11_terrestrial_group
5.77436073419815	9.45411986922583	2.91952482438782	8.44552263222179e-07	Planctomycetota
5.77475875052622	9.06754112908499	3.79518868775931	0.00523983082349566	Proteobacteria	Gammaproteobacteria	Arenicellales	Arenicellaceae
5.80508054260995	9.67106408290536	3.27758290310367	5.61702753774428e-05	Proteobacteria	Alphaproteobacteria	Tistrellales	Geminicoccaceae	uncultured
5.80874005351161	9.25747161256981	2.80510342274587	4.55160284086199e-08	Proteobacteria	Alphaproteobacteria
5.8287653805114	9.05727595004019	3.8200628942552	0.00563571327201848	Proteobacteria	Alphaproteobacteria	Rhizobiales
5.83252232116432	9.95720723923641	3.05101485997194	8.90070837379548e-09	Latescibacterota	Latescibacteria	Latescibacterales	Latescibacteraceae	Latescibacteraceae
5.84815784695116	9.09771360057582	3.78958736187042	0.00498931310912414	Proteobacteria	Gammaproteobacteria	Chromatiales	Chromatiaceae
5.84998427169534	8.93971516509158	2.82100407569694	1.19504920779228e-06	Latescibacterota	Latescibacteria	Latescibacterales	Latescibacteraceae	Candidatus_Latescibacter
5.90292415966159	9.97054305611862	3.06396087238504	1.48283585507878e-08	Zixibacteria	Zixibacteria	Zixibacteria	Zixibacteria	Zixibacteria
5.90652166514221	9.79306893227268	3.20472225685682	9.2171337483952e-06	Asgardarchaeota	Lokiarchaeia	Lokiarchaeia	Lokiarchaeia	Lokiarchaeia
5.91369398705128	9.08370330972083	3.82127262034266	0.00550901452501477	Calditrichota	Calditrichia	Calditrichales	Calditrichaceae	Caldithrix
5.92828605627663	9.79993059462572	3.2043640093448	8.84263628184299e-06	Bacteroidota	Bacteroidia	Chitinophagales	Saprospiraceae	uncultured
5.95869910701507	9.47467889305366	3.16249715036571	8.15580242468415e-05	Bacteroidota	Bacteroidia	Bacteroidales	Prolixibacteraceae	Prolixibacteraceae
5.98152378176041	9.12162652229911	3.80752413849382	0.00508829262936999	Desulfobacterota	Desulfobacteria	Desulfobacterales	Desulfosarcinaceae	Sva0081_sediment_group
5.98728993551089	9.7861380358117	2.80777781553132	2.75786847317526e-11	Firmicutes
5.99063632859318	6.10630353180832	1.19092323682118	2.18105174417315e-09	Desulfobacterota	Desulfuromonadia	Bradymonadales	Bradymonadaceae
6.02190634268748	9.89375487385249	3.14886466940465	1.24210112392674e-06	Bacteroidota	Bacteroidia
6.02749962839887	10.0444685371787	3.01908857759416	3.64498642557e-10	NB1-j	NB1-j	NB1-j	NB1-j	NB1-j
6.03122352446698	9.07577993446716	2.89803996327749	5.26383800820154e-06	Planctomycetota	OM190	OM190	OM190	OM190
6.03189867703437	5.94996105519564	1.65062615839114	7.18094914058347e-05	Chloroflexi	Anaerolineae	SBR1031	SBR1031	SBR1031
6.05073121356994	9.94916428746708	3.10889702909086	1.94339745262573e-07	Actinobacteriota	Acidimicrobiia	Microtrichales
6.06524584243361	9.76411957252356	3.27301531312077	3.82176319584647e-05	Asgardarchaeota	Lokiarchaeia	Lokiarchaeia	Lokiarchaeia	Lokiarchaeia
6.08355438542634	2.57821621140946	1.39036173833876	0.00437244859146721	Planctomycetota	Phycisphaerae	mle1-8	mle1-8	mle1-8
6.08698327397364	9.69329073287459	2.96126101081632	4.9126903593998e-07	Hydrogenedentes	Hydrogenedentia	Hydrogenedentiales	Hydrogenedensaceae	Hydrogenedensaceae
6.09899403048878	9.98502688811325	3.09336440012041	7.57495864917667e-08	Spirochaetota	Spirochaetia	Spirochaetales	Spirochaetaceae	Spirochaeta_2
6.13850797168808	9.93599787298795	3.1539817159586	1.07676679764222e-06	Bacteroidota	Bacteroidia	Chitinophagales	Saprospiraceae	Phaeodactylibacter
6.17435220693046	9.33129342042138	3.23291618993708	0.000281617513968988	Planctomycetota	OM190	OM190	OM190	OM190
6.18639815024314	9.36069898991992	3.29658778999679	0.000419110881361766	Chloroflexi	Anaerolineae	Anaerolineales	Anaerolineaceae	Thermomarinilinea
6.19087608525048	9.88528249869997	2.92571935654307	8.27538921104936e-09	Planctomycetota
6.25359705389955	9.60444100640684	3.09194854463141	1.9564653656574e-05	Chloroflexi	Anaerolineae	SBR1031	SBR1031	SBR1031
6.25776505121179	9.90370995540943	3.20328450406248	5.25949122927817e-06	Spirochaetota	Spirochaetia	Spirochaetales	Spirochaetaceae	Spirochaeta_2
6.2755108107692	9.96428155568444	3.15496590237406	1.0227538198614e-06	Proteobacteria	Gammaproteobacteria
6.29213320331628	9.48571920953104	2.90694589160634	5.20286343199193e-07	NB1-j	NB1-j	NB1-j	NB1-j	NB1-j
6.29287232182916	10.0793872887889	3.06216119561186	5.81080836214807e-09	Proteobacteria	Gammaproteobacteria
6.29778887266828	10.0352620679366	3.11466751339882	1.06165363752912e-07	Spirochaetota	Spirochaetia	Spirochaetales	Spirochaetaceae	Sediminispirochaeta
6.305389263841	9.937711626418	3.18468061715536	2.74876070127018e-06	Patescibacteria	Parcubacteria
6.31192320167367	5.33456841311019	1.54704662055435	6.92917579485937e-05	Acidobacteriota	Subgroup_26	Subgroup_26	Subgroup_26	Subgroup_26
6.32135425198412	10.0441252251733	3.10000117250569	6.53904414856216e-08	Planctomycetota	Pla3_lineage	Pla3_lineage	Pla3_lineage	Pla3_lineage
6.35359562889393	9.21348290731883	2.92696317388965	5.59096973621377e-06	Crenarchaeota	Bathyarchaeia	Bathyarchaeia	Bathyarchaeia	Bathyarchaeia
6.38487800166787	9.50495468263299	2.84206033294839	3.78582551829158e-08	Calditrichota	Calditrichia	Calditrichales	Calditrichaceae	Calditrichaceae
6.39317814059025	9.44260512732212	3.03534550461662	1.77989791343283e-05	Bacteroidota	Bacteroidia	Bacteroidales	Marinilabiliaceae
6.40713748382642	5.0959771263353	1.17870029702619	5.22509054708796e-06	Proteobacteria	Gammaproteobacteria	Ectothiorhodospirales	Ectothiorhodospiraceae	Thioalkalivibrio
6.41245026328115	9.45397387624527	3.1363271902758	7.57095421918724e-05	Spirochaetota	Spirochaetia	Spirochaetales	Spirochaetaceae	Spirochaeta
6.42074475584124	9.17180123472829	2.8993719205162	3.50060508389124e-06	Latescibacterota	Latescibacterota	Latescibacterota	Latescibacterota	Latescibacterota
6.42504877599294	10.1584868527245	3.02347943903263	1.06208998051595e-10	Patescibacteria	ABY1	Candidatus_Uhrbacteria	Candidatus_Uhrbacteria	Candidatus_Uhrbacteria
6.45500659547315	10.2231178557479	2.9768945997405	8.66455927652837e-14	Acidobacteriota	Subgroup_22	Subgroup_22	Subgroup_22	Subgroup_22
6.46133298811855	10.1314975074841	3.05420848886606	1.90307057957967e-09	Patescibacteria	Microgenomatia	Candidatus_Woesebacteria	Candidatus_Woesebacteria	Candidatus_Woesebacteria
6.46149871797884	9.26845761606977	3.80743414111067	0.00432624059014575	Verrucomicrobiota	Verrucomicrobiae	Pedosphaerales	Pedosphaeraceae
6.4696832116355	10.0351215657675	3.14584360359869	4.68199869766356e-07	Desulfobacterota	Desulfobacteria	Desulfobacterales	Desulfosarcinaceae	SEEP-SRB1
6.49066630004856	10.0040335260951	3.17940765812752	1.6700298117388e-06	Chloroflexi	Anaerolineae	SBR1031	A4b	A4b
6.49286602857541	9.82355017885923	2.92572937906104	5.92262113507404e-08	Chloroflexi	Anaerolineae	Caldilineales	Caldilineaceae	uncultured
6.50496287810483	9.97679582450407	3.20500492751998	3.88115922121263e-06	Proteobacteria	Gammaproteobacteria	Chromatiales	Sedimenticolaceae	uncultured
6.5149431562071	9.28199954204827	3.81089926304926	0.0043026292263304	NB1-j	NB1-j	NB1-j	NB1-j	NB1-j
6.52362349897077	10.0219915166999	3.17195071922642	1.20018173594418e-06	Bacteroidota	Bacteroidia	Bacteroidetes_VC2.1_Bac22	Bacteroidetes_VC2.1_Bac22	Bacteroidetes_VC2.1_Bac22
6.54434012604269	10.0427141996371	3.16235192134888	7.38274893317542e-07	Bacteroidota	Bacteroidia	Bacteroidales
6.562388818471	9.57013628745821	2.79118804012643	8.25737075549331e-10	Zixibacteria	Zixibacteria	Zixibacteria	Zixibacteria	Zixibacteria
6.61307743932372	10.2603257790379	2.98413292617199	1.19885930931551e-13	Patescibacteria	ABY1	Candidatus_Uhrbacteria	Candidatus_Uhrbacteria	Candidatus_Uhrbacteria
6.64110264445902	9.24579706697146	3.03650753678834	4.2448250365283e-05	Latescibacterota	Latescibacterota	Latescibacterota	Latescibacterota	Latescibacterota
6.64296542733399	5.90389592187092	1.46658291963269	4.39523512191765e-06	Bacteroidota	Bacteroidia	Flavobacteriales	Flavobacteriaceae	Muricauda
6.64864148209919	4.87393949923132	1.19024872173738	5.31438208443533e-06	Planctomycetota
6.67052379506168	9.0918048266202	2.98428753086734	3.27141913814147e-05	Proteobacteria	Gammaproteobacteria
6.70772877800277	10.1361634404949	3.12200032800696	7.34421645173477e-08	Actinobacteriota	Acidimicrobiia	Microtrichales	Microtrichaceae	Sva0996_marine_group
6.71307532989889	9.62224355982919	3.56125387661582	0.000929452331818063	Latescibacterota	Latescibacteria	Latescibacterales	Latescibacteraceae	Latescibacteraceae
6.71693443941126	10.1520848201833	3.10461042054963	3.24841180356181e-08	Chloroflexi	Anaerolineae	Ardenticatenales	uncultured	uncultured
6.72499381924819	9.34023055176009	3.81389274248864	0.00406510350513123	Planctomycetota	Planctomycetes	Pirellulales	Pirellulaceae
6.76505061120737	9.88693246767749	2.95380311437168	1.18637273141627e-07	Chloroflexi	JG30-KF-CM66	JG30-KF-CM66	JG30-KF-CM66	JG30-KF-CM66
6.77165192873995	-5.65907088385554	1.04185909700437	1.27947609729988e-09	Chloroflexi	Chloroflexia	Thermomicrobiales	AKYG1722	AKYG1722
6.78652573624642	9.65082538891722	3.04536101918958	8.48052318063959e-06	Proteobacteria	Gammaproteobacteria	Arenicellales	Arenicellaceae	Thiolapillus
6.83057769306383	9.55669078448014	3.28565189985103	0.000253684907524571	Myxococcota	Polyangia	Polyangiales	Sandaracinaceae	uncultured
6.84307987736357	9.38219221546722	2.78797444055916	8.14789214820082e-09	Planctomycetota
6.85670788145272	10.137677110056	3.15142939779986	2.83832558457607e-07	Verrucomicrobiota	Kiritimatiellae	WCHB1-41	WCHB1-41	WCHB1-41
6.8633996749866	10.2802671046216	3.0259961024441	2.12970040011834e-11	Bacteroidota	Bacteroidia	Cytophagales	Cyclobacteriaceae	uncultured
6.87661202190112	9.53141142184723	2.99607246979116	6.03071118579355e-06	Proteobacteria	Alphaproteobacteria	Rhodobacterales	Rhodobacteraceae
6.87943870973088	10.1933006537289	3.10889538014127	2.85111749048235e-08	Proteobacteria	Gammaproteobacteria	uncultured	uncultured	uncultured
6.88601798067467	9.16712995839534	2.85071897688174	9.81492972783534e-07	Acidobacteriota	Subgroup_22	Subgroup_22	Subgroup_22	Subgroup_22
6.88650596322976	9.77557872790969	3.11213998787921	1.4536361319465e-05	Patescibacteria	Parcubacteria	Candidatus_Kaiserbacteria	Candidatus_Kaiserbacteria	Candidatus_Kaiserbacteria
6.88816653827812	10.1594923236975	2.84277783219728	1.17139244332605e-13	Planctomycetota	Phycisphaerae	Pla1_lineage	Pla1_lineage	Pla1_lineage
6.89483075068231	10.2946225632431	3.02189633635398	1.04341679325107e-11	Chloroflexi	Dehalococcoidia	GIF3	GIF3	GIF3
6.96073083111441	9.43252462487892	3.29273261198161	0.000378042421374397	Acidobacteriota	Thermoanaerobaculia	Thermoanaerobaculales	Thermoanaerobaculaceae	Subgroup_10
6.9728768575445	9.60200822700729	3.06691465954892	1.70627993881884e-05	Latescibacterota	Latescibacterota	Latescibacterota	Latescibacterota	Latescibacterota
6.9811990767515	10.0219676975625	3.28180309403355	1.67065797360953e-05	Chloroflexi	Anaerolineae	Ardenticatenales	uncultured	uncultured
6.98564981796892	9.83185362804626	3.06436023021232	4.65499093816611e-06	Bacteroidota	Bacteroidia	Bacteroidales	Marinilabiliaceae	uncultured
7.01461459899928	9.63921026182536	3.02261055449169	6.201823987152e-06	Proteobacteria	Alphaproteobacteria	Rhizobiales	KF-JG30-B3	KF-JG30-B3
7.01795025045948	10.3217805316195	3.02366708320311	1.02202793219309e-11	Desulfobacterota	Desulfobacteria	Desulfatiglandales	Desulfatiglandaceae	Desulfatiglans
7.03460954469449	8.93211472404917	2.79719385427041	6.60422721923568e-07	Planctomycetota
7.0354954664476	9.69935831103441	3.00802024132556	3.33813366002088e-06	Acidobacteriota
7.04718041929356	9.62150533745035	3.17781691671209	7.66721269801697e-05	Desulfobacterota	Desulfuromonadia	Desulfuromonadia
7.04797203784845	4.39687403200994	1.2709017037365	6.28940756022174e-05	Chloroflexi	Anaerolineae	SBR1031	SBR1031	SBR1031
7.05731722947105	10.3169805504054	3.03960778000512	4.75908198672179e-11	NB1-j	NB1-j	NB1-j	NB1-j	NB1-j
7.07278936012572	10.1849765248017	3.16021218551862	2.9786038711342e-07	Proteobacteria	Gammaproteobacteria	EPR3968-O8a-Bc78	EPR3968-O8a-Bc78	EPR3968-O8a-Bc78
7.12504417889346	10.05298587589	3.28785891258587	1.66785182285117e-05	Proteobacteria	Gammaproteobacteria
7.12733363322209	9.46359585980539	3.14290173242177	8.85123985376868e-05	Proteobacteria	Alphaproteobacteria
7.13350699756682	10.2584926065505	3.11157431123701	1.82816210582908e-08	Proteobacteria	Alphaproteobacteria
7.14994578156865	10.2578878504881	3.11459086931103	2.13197398440638e-08	Latescibacterota	Latescibacteria	Latescibacterales	Latescibacteraceae	Latescibacteraceae
7.15406136266301	10.0720494580963	3.28027262140636	1.29723596077683e-05	Proteobacteria	Gammaproteobacteria	Nitrosococcales	Nitrosococcaceae	SZB85
7.2068611098655	10.2482349447312	3.16939527793594	1.74075764052334e-07	Latescibacterota	Latescibacteria	Latescibacterales	Latescibacteraceae	Latescibacteraceae
7.23750507888323	10.0350692410892	2.83995739218954	4.84259057297583e-11	Bacteroidota	Ignavibacteria	Ignavibacteriales	Ignavibacteriaceae	Ignavibacterium
7.25696022978207	10.1406605360293	3.24249280863895	4.20566619475293e-06	Gemmatimonadota	PAUC43f_marine_benthic_group	PAUC43f_marine_benthic_group	PAUC43f_marine_benthic_group	PAUC43f_marine_benthic_group
7.25843301596645	10.4114710406655	3.00327833497543	8.25895879360596e-14	Proteobacteria	Alphaproteobacteria
7.26242686388281	10.0093450034597	3.00771283478784	3.10039097195385e-07	Acidobacteriota	Vicinamibacteria	Vicinamibacterales	uncultured	uncultured
7.26520235191399	10.4243411934939	2.99184999429785	8.26625595565122e-15	Proteobacteria	Gammaproteobacteria	KI89A_clade	KI89A_clade	KI89A_clade
7.27944369888405	9.82077187141143	2.94415961128341	2.26521811083508e-07	Bacteroidota	Bacteroidia	Flavobacteriales	Crocinitomicaceae	Crocinitomix
7.28557914610492	10.3307082933716	3.08249191161893	1.44673261501372e-09	Acidobacteriota	Aminicenantia	Aminicenantales	Aminicenantales	Aminicenantales
7.31123207434049	10.2957443539638	3.12070130659742	2.11341807565589e-08	Desulfobacterota	Desulfobacteria	Desulfobacterales	Desulfosarcinaceae	Sva0081_sediment_group
7.33615716619648	9.99246314403851	3.38630924825527	8.99735088837473e-05	Bacteroidota	Bacteroidia	Chitinophagales	Saprospiraceae
7.42951375647434	9.7625863020001	2.89391762329469	5.90258767911988e-08	Myxococcota	Polyangia	Polyangiales	Eel-36e1D6	Eel-36e1D6
7.4376389355459	10.4029322390889	3.05126486074068	4.08427703063308e-11	Chloroflexi	Anaerolineae	SBR1031	SBR1031	SBR1031
7.45893562850401	10.0260173657168	3.38625457170561	8.15580242468415e-05	Chloroflexi	Anaerolineae	Ardenticatenales	uncultured	uncultured
7.50367255357938	10.4877302176298	2.99145722709348	1.34033626547748e-15	Bacteroidota	Bacteroidia	Chitinophagales	Saprospiraceae
7.52578471124323	10.3601646076832	3.1105821493313	6.56838922660064e-09	Zixibacteria	Zixibacteria	Zixibacteria	Zixibacteria	Zixibacteria
7.55391821972657	10.1481645510787	2.92276267462843	2.55051457202093e-09	Latescibacterota	Latescibacterota	Latescibacterota	Latescibacterota	Latescibacterota
7.5821749588906	10.4644960506196	3.02906765452625	1.18737653840174e-12	Desulfobacterota	Desulfobacteria	Desulfobacterales	Desulfosarcinaceae
7.61825046302361	10.1970455951944	3.2741683863064	6.795367177028e-06	Desulfobacterota	Desulfobacteria	Desulfobacterales	Desulfosarcinaceae	SEEP-SRB1
7.62922528368318	9.79434911837592	3.0743060516062	9.69970293685475e-06	Actinobacteriota	Thermoleophilia	Solirubrobacterales	67-14	67-14
7.69386189789482	4.89529661641424	1.15805454969724	1.10130234039671e-05	Acidobacteriota	Subgroup_18	Subgroup_18	Subgroup_18	Subgroup_18
7.69526606527692	9.5874616301856	2.78637127567142	8.91066834192453e-10	Planctomycetota	Planctomycetes	Planctomycetales
7.75272065411016	-10.4943659587336	3.13562584868184	9.84509201754219e-12	Calditrichota	Calditrichia	Calditrichales	Calditrichaceae	Caldithrix
7.76097414803754	10.2825989050452	3.23064530457832	1.55227576282788e-06	Myxococcota	Polyangia	Polyangiales	Sandaracinaceae	uncultured
7.77825190498323	10.1934606589898	3.30750175562068	1.35753476893371e-05	Patescibacteria	Microgenomatia	Candidatus_Woesebacteria	Candidatus_Woesebacteria	Candidatus_Woesebacteria
7.80840296758125	10.4720046242405	3.07347321722413	1.16299343429126e-10	Spirochaetota	Spirochaetia	Spirochaetales	Spirochaetaceae	Spirochaeta_2
7.88939297956388	-9.94826706293265	3.02920022665657	1.47125901849802e-12	Verrucomicrobiota	Omnitrophia	Omnitrophales	Omnitrophaceae	Candidatus_Omnitrophus
7.91893370077641	10.474974616969	3.09027017539353	4.64492235265545e-10	Proteobacteria	Alphaproteobacteria	Rhizobiales	Xanthobacteraceae
7.94517500833043	10.5506569341887	3.0309563952176	2.72911215482028e-13	Spirochaetota	Spirochaetia	Spirochaetales	Spirochaetaceae	Spirochaeta
7.9520585953847	9.49780358533614	2.81577896290864	1.85729148002791e-08	Bacteroidota	Bacteroidia
7.99850207843074	10.1227443939976	3.41509230667072	8.76295818607164e-05	Planctomycetota	Planctomycetes	Pirellulales	Pirellulaceae
8.01691506165713	10.1515223365245	2.8424486805805	2.08314227394422e-11	Planctomycetota	OM190	OM190	OM190	OM190
8.02040680430111	10.3492077340159	3.22581415550201	9.28733409216676e-07	Actinobacteriota	Acidimicrobiia	Microtrichales
8.03884161849727	10.5664614644724	3.03431821381137	3.11910016459626e-13	Myxococcota	bacteriap25	bacteriap25	bacteriap25	bacteriap25
8.12681900761908	10.3935035273196	2.9087923418999	9.69894172590474e-12	Latescibacterota	Latescibacterota	Latescibacterota	Latescibacterota	Latescibacterota
8.12721069362703	10.6195637692616	3.00375934452144	4.31916538108123e-16	Bacteroidota	Bacteroidia	Cytophagales	Cyclobacteriaceae	uncultured
8.13759307078972	10.4390530430845	3.16958057649135	6.71648671324615e-08	Proteobacteria	Gammaproteobacteria
8.16822019584179	10.5619033327335	3.06749304136758	1.74887053373604e-11	Gemmatimonadota	BD2-11_terrestrial_group	BD2-11_terrestrial_group	BD2-11_terrestrial_group	BD2-11_terrestrial_group
8.19822575884458	10.1584544160391	3.42699815443761	9.16239994552222e-05	Proteobacteria	Gammaproteobacteria	Chromatiales	Chromatiaceae
8.20147042874765	3.06355179672508	1.07303916447989	0.000601897872450712	Actinobacteriota	Acidimicrobiia	Actinomarinales	uncultured	uncultured
8.21935768750602	10.0351810042588	2.91869150435651	2.26845640508916e-08	Hydrogenedentes	Hydrogenedentia	Hydrogenedentiales	Hydrogenedensaceae	Hydrogenedensaceae
8.23045203755409	10.4546723219073	3.17620994849239	8.01148769367621e-08	Acidobacteriota	Subgroup_22	Subgroup_22	Subgroup_22	Subgroup_22
8.25967699612099	10.5211758784544	3.12259835593101	2.68560506832491e-09	Nanoarchaeota	Nanoarchaeia	Woesearchaeales	SCGC_AAA011-D5	SCGC_AAA011-D5
8.27618401304509	10.6139537053799	3.03994176813464	2.8212492795858e-13	Acidobacteriota	Aminicenantia	Aminicenantales	Aminicenantales	Aminicenantales
8.3555188319251	10.585894636281	3.08530098039621	7.07331010785073e-11	Sva0485	Sva0485	Sva0485	Sva0485	Sva0485
8.38734704591832	10.166508189866	3.10591218653838	2.46147844918582e-06	Chloroflexi	KD4-96	KD4-96	KD4-96	KD4-96
8.39859713681388	10.1834434078555	3.10333405370176	2.00713470124481e-06	Gemmatimonadota	BD2-11_terrestrial_group	BD2-11_terrestrial_group	BD2-11_terrestrial_group	BD2-11_terrestrial_group
8.50936336721591	9.73841885102591	3.17200516698404	6.0075804526859e-05	Asgardarchaeota	Odinarchaeia	Odinarchaeia	Odinarchaeia	Odinarchaeia
8.57500056062978	10.7153228294688	3.00831940986851	5.6543293576735e-17	Acidobacteriota	Subgroup_18	Subgroup_18	Subgroup_18	Subgroup_18
8.59767988526757	10.2430100563475	3.42872262186535	7.4496480455696e-05	Sva0485	Sva0485	Sva0485	Sva0485	Sva0485
8.6092569360448	10.0268780615869	3.11012538483397	7.50631863318501e-06	Spirochaetota	Spirochaetia	Spirochaetales	Spirochaetaceae	Sediminispirochaeta
8.63574431580122	10.646110127493	3.08364656616967	2.59729192052592e-11	Bacteroidota	Bacteroidia	Bacteroidales	Bacteroidetes_BD2-2	Bacteroidetes_BD2-2
8.70666984227629	9.78837025691488	3.85607329237107	0.00270831239452176	Desulfobacterota	Desulfobacteria	Desulfobacterales	Desulfosarcinaceae	Sva0081_sediment_group
8.75423552549987	10.0101451477638	3.01396655481965	1.00506354564139e-06	Halanaerobiaeota	Halanaerobiia	Halanaerobiales	Halobacteroidaceae	Orenia
8.76291289391832	10.7070720871249	3.05359239009045	2.71203964034429e-13	Gemmatimonadota	BD2-11_terrestrial_group	BD2-11_terrestrial_group	BD2-11_terrestrial_group	BD2-11_terrestrial_group
8.77294957151103	-9.86600019557943	3.06510605742468	2.70100842381156e-10	Proteobacteria	Gammaproteobacteria
8.80572720715328	10.3751550683318	2.92644104327861	5.97357004859355e-10	Proteobacteria	Alphaproteobacteria
8.83084069524125	10.6858448681079	3.08552360371435	1.7336512581999e-11	Gemmatimonadota	BD2-11_terrestrial_group	BD2-11_terrestrial_group	BD2-11_terrestrial_group	BD2-11_terrestrial_group
8.88021574787045	-10.4849359327985	3.13825573786335	1.51045969803467e-11	Bacteroidota	Bacteroidia	Bacteroidales	Marinilabiliaceae	uncultured
8.93379712023337	9.95513280866723	2.92891018043384	9.82349301908893e-08	Verrucomicrobiota	Kiritimatiellae	WCHB1-41	WCHB1-41	WCHB1-41
8.94712650547284	10.4691447571065	3.29857552633819	3.50060508389124e-06	Bacteroidota	Bacteroidia	Bacteroidales	Bacteroidetes_BD2-2	Bacteroidetes_BD2-2
9.10266387184307	10.4539247480837	2.89703281109251	2.86547527974475e-11	Acidobacteriota	Thermoanaerobaculia	Thermoanaerobaculales	Thermoanaerobaculaceae	Subgroup_23
9.13515216616336	9.95788418113394	2.81859128014807	1.82156586380135e-10	Modulibacteria	Moduliflexia	Moduliflexales	Moduliflexaceae	Moduliflexaceae
9.17978355995645	9.91908262291142	2.9689719314681	5.49675397558762e-07	Proteobacteria	Alphaproteobacteria	Sphingomonadales	Sphingomonadaceae
9.23311838957185	10.7587263305275	3.09233495323202	1.19031854635878e-11	Zixibacteria	Zixibacteria	Zixibacteria	Zixibacteria	Zixibacteria
9.29737225052055	-10.8142333690901	3.1580219962705	3.29977122633726e-13	Nanoarchaeota	Nanoarchaeia	Woesearchaeales	GW2011_GWC1_47_15	GW2011_GWC1_47_15
9.32034079961821	10.1878390977005	2.83637293411837	3.46383436325956e-11	Planctomycetota	Planctomycetes	Pirellulales	Pirellulaceae	Pir4_lineage
9.36287824287737	10.5849495846744	2.92837296098094	1.28254324152342e-11	Planctomycetota	Phycisphaerae
9.41516613366703	10.7927966988295	3.09566716835995	9.69894172590474e-12	Proteobacteria	Alphaproteobacteria
9.53338474267779	10.9002589611988	3.01594541160197	7.24132946077447e-19	Bacteroidota	Bacteroidia	Bacteroidales
9.55892426143286	10.4002548254437	2.90529838873809	3.0022400868278e-10	Chloroflexi	Anaerolineae	SBR1031	SBR1031	SBR1031
9.61921890204951	-4.82853607731587	0.909153770218347	4.55766417537828e-08	Planctomycetota	Planctomycetes	Isosphaerales	Isosphaeraceae	uncultured
9.6220683790168	10.5880211692621	3.31447561732084	2.9779461697849e-06	Chloroflexi	Anaerolineae	Anaerolineales	Anaerolineaceae	uncultured
9.70561962563615	-9.62449101779984	3.04430523356173	1.52652632370092e-09	Desulfobacterota	Desulfobacteria	Desulfobacterales	Desulfosarcinaceae
9.73246792803859	10.8279765384376	3.11874509472157	5.26799329326782e-11	Gemmatimonadota	BD2-11_terrestrial_group	BD2-11_terrestrial_group	BD2-11_terrestrial_group	BD2-11_terrestrial_group
9.75875449764731	10.8512934382967	3.10348402915742	8.7088350023851e-12	NB1-j	NB1-j	NB1-j	NB1-j	NB1-j
9.82730593870241	10.9048010369953	3.05963167841403	1.46755418841497e-14	Spirochaetota	Spirochaetia	Spirochaetales	Spirochaetaceae	Spirochaeta_2
9.82738450523608	10.5582182380474	3.37976339581995	1.23932752570759e-05	Nanoarchaeota	Nanoarchaeia	Woesearchaeales	Woesearchaeales	Woesearchaeales
9.92682219826338	10.2469875570947	3.11372746531542	3.71384689190826e-06	Proteobacteria	Alphaproteobacteria	Rhizobiales	uncultured	uncultured
9.94254449332241	-10.4220330845244	3.13283968621391	2.42105837054439e-11	Bacteroidota	Bacteroidia	Flavobacteriales	Crocinitomicaceae	Crocinitomix
10.0203057234412	-10.8992547687339	3.20514318292103	1.24517406745604e-11	Desulfobacterota	Desulfobacteria	Desulfobacterales	Desulfosarcinaceae	uncultured
10.0347176654134	10.6455253197191	3.33675631973178	3.70976412877042e-06	Zixibacteria	Zixibacteria	Zixibacteria	Zixibacteria	Zixibacteria
10.0558685455643	10.0727744023937	2.99407475552522	5.404279272445e-07	Nitrospirota	Thermodesulfovibrionia	uncultured	uncultured	uncultured
10.0939852445428	-6.98040644021524	1.14650008127503	2.16679104437864e-12	Actinobacteriota	Actinobacteria	Nitriliruptorales	Nitriliruptoraceae
10.1739318756711	10.7366549069277	2.88486838723324	2.2121288456046e-14	Proteobacteria	Alphaproteobacteria
10.1762755314541	10.0587679424791	3.87879493699346	0.00209308211748556	Chloroflexi	Anaerolineae	Ardenticatenales	uncultured	uncultured
10.2222308209969	5.94203400537406	1.13402887244599	9.57241286189197e-09	Planctomycetota	Planctomycetes	Pirellulales	Pirellulaceae	Rubripirellula
10.2421239803503	10.9102521208662	3.13308194462936	6.20599325803656e-11	Bacteroidota	Bacteroidia	Cytophagales	Cyclobacteriaceae	uncultured
10.3003849781918	10.1781255895016	2.98832778655754	2.29315948707418e-07	Planctomycetota	Planctomycetes	Pirellulales	Pirellulaceae
10.3367318159587	9.21353576378212	2.67621661571884	1.26856361150725e-11	CK-2C2-2	CK-2C2-2	CK-2C2-2	CK-2C2-2	CK-2C2-2
10.3767191308652	10.3885908282289	3.61491416247898	0.000312408809494769	Desulfobacterota	Desulfobacteria	Desulfatiglandales	Desulfatiglandaceae	Desulfatiglans
10.452780140909	5.18179084627027	1.14490846212667	1.35751408656068e-06	Bacteroidota	Bacteroidia	Chitinophagales	Saprospiraceae	uncultured
10.535341285042	11.0333645461693	3.06717917798436	1.31980208781882e-15	Bacteroidota	Bacteroidia	Bacteroidales	Bacteroidetes_BD2-2	Bacteroidetes_BD2-2
10.57869095419	10.2610964406778	2.99732898635302	1.91044128716557e-07	Proteobacteria	Gammaproteobacteria	Cellvibrionales	Porticoccaceae	C1-B045
10.5793057237399	11.0681176166021	3.03881925040747	9.66083665153442e-19	Acidobacteriota	Subgroup_26	Subgroup_26	Subgroup_26	Subgroup_26
10.5990517661272	10.2607991943427	3.0321242020547	5.67103458897585e-07	Acidobacteriota	Acidobacteriae
10.6118782100153	10.4208689243779	3.62377778480121	0.000313109022652222	Calditrichota	Calditrichia	Calditrichales	Calditrichaceae	Calditrichaceae
10.6297794787944	-10.8656262766505	3.16344441493915	2.42179208134716e-13	Planctomycetota	Phycisphaerae	Phycisphaerales	Phycisphaeraceae	uncultured
10.6337049574666	-10.4717344122867	3.12594864457565	5.59957904327528e-12	Planctomycetota	Planctomycetes	Planctomycetales	uncultured	uncultured
10.6506658018926	10.406764314368	3.64270122832976	0.000368582941643338	Planctomycetota	Phycisphaerae	MSBL9	SG8-4	SG8-4
10.6599410255732	-5.58261212694538	0.928192734453302	6.41380920898004e-10	Planctomycetota
10.7148304049907	10.2963407659439	3.06835653286549	1.15142283049437e-06	Latescibacterota	Latescibacteria	Latescibacterales	Latescibacteraceae	Latescibacteraceae
10.7470179499719	10.7632847476399	3.34303552992565	2.51435328140221e-06	Acidobacteriota	Thermoanaerobaculia	Thermoanaerobaculales	Thermoanaerobaculaceae	Subgroup_23
10.7631636880562	10.5571613789309	2.91576092194307	1.77246424081609e-10	Myxococcota	Polyangia	Polyangiales	Sandaracinaceae
10.8344559785965	10.943185919063	3.19760205171013	3.77962458586891e-09	Bacteroidota	Bacteroidia	Bacteroidales
10.8366018203643	10.9457615313538	3.19494086328437	3.07057844806248e-09	Acidobacteriota	Thermoanaerobaculia	Thermoanaerobaculales	Thermoanaerobaculaceae	Subgroup_23
10.8742113313661	11.0799991780395	3.07630596897413	2.2617368618113e-15	Bacteroidota	Bacteroidia	Bacteroidales	Prolixibacteraceae	uncultured
10.899518172347	-11.0538433288325	3.20769319293097	1.27002322027704e-12	Chloroflexi	Anaerolineae	Ardenticatenales	uncultured	uncultured
10.8999932648746	6.53749954233178	1.20945794373135	2.92456101493108e-09	Sumerlaeota	Sumerlaeia	uncultured	uncultured	uncultured
10.9150682428259	-5.66299194973726	0.966093666302986	2.61028987554172e-09	Chloroflexi	Dehalococcoidia	SAR202_clade	SAR202_clade	SAR202_clade
10.9322119108462	4.19036307126453	1.24133104365283	0.000108530965954677	Acidobacteriota	Subgroup_22	Subgroup_22	Subgroup_22	Subgroup_22
10.9456756365681	-11.0201402646531	3.2414011768347	5.06120351852456e-11	Chloroflexi	Anaerolineae	Anaerolineales	Anaerolineaceae	ADurb.Bin120
10.9711751786486	11.0472312695341	3.12116893388247	2.54020097254185e-12	Latescibacterota	Latescibacterota	Latescibacterota	Latescibacterota	Latescibacterota
10.9763335671312	11.0098993592657	3.15918002960704	1.41986796808319e-10	Bacteroidota	Bacteroidia	Bacteroidales	SB-5	SB-5
10.9881872538838	-4.77677863807449	0.891969089418658	4.23893220145776e-08	Bacteroidota	Bacteroidia	Cytophagales
10.9920577577931	-10.8448799984158	3.17075540156417	8.07772397539552e-13	Verrucomicrobiota	Verrucomicrobiae	Pedosphaerales	Pedosphaeraceae	SCGC_AAA164-E04
11.0236698206008	6.03714341783097	0.933230609740481	7.17475701920646e-12	Thermoplasmatota	Thermoplasmata	Thermoplasmata	Thermoplasmata	Marine_Group_III
11.0247389770997	10.4901313564358	3.62389956749105	0.00027429183124999	Chloroflexi	Anaerolineae	Ardenticatenales	uncultured	uncultured
11.0617688268655	11.0287615705911	3.15500980544331	8.0552849584937e-11	Chloroflexi	Anaerolineae	SBR1031	A4b	A4b
11.0739362689013	10.4942906871971	2.92009953329203	7.8632558601084e-10	Proteobacteria	Gammaproteobacteria	Chromatiales	Chromatiaceae	Candidatus_Thiobios
11.0845292815211	10.5829748385318	2.92750925721055	3.31475735083538e-10	Chloroflexi	JG30-KF-CM66	JG30-KF-CM66	JG30-KF-CM66	JG30-KF-CM66
11.1029799043668	11.1198112728207	3.07922641571983	1.06874675309648e-15	Desulfobacterota	Desulfuromonadia	Desulfuromonadia	Syntrophotaleaceae	Syntrophotalea
11.1172625704201	11.161345165303	3.03610303446313	9.82736387257315e-21	Bacteroidota	Bacteroidia	Chitinophagales	uncultured	uncultured
11.1545077836701	10.8839237358633	2.94278679138269	1.16759186143717e-12	Proteobacteria	Gammaproteobacteria	AT-s2-59	AT-s2-59	AT-s2-59
11.2005664103963	10.839865631752	2.98900911695192	1.3603436883456e-10	Actinobacteriota	Acidimicrobiia	Actinomarinales	uncultured	uncultured
11.2163510321277	-10.9066963785305	3.15429257848297	2.82208597837303e-14	Proteobacteria	Gammaproteobacteria	Thiohalorhabdales	Thiohalorhabdaceae	Thiohalorhabdus
11.2536960729044	10.6535707641959	2.97011229231997	1.92596964453455e-09	Asgardarchaeota	Lokiarchaeia	Lokiarchaeia	Lokiarchaeia	Lokiarchaeia
11.2629854413561	11.0586291861549	3.15599982208271	5.97861677882496e-11	Chloroflexi	Anaerolineae	Ardenticatenales	uncultured	uncultured
11.3049374124978	-3.48082795674416	0.824201373114303	5.5897088087983e-06	Verrucomicrobiota	Omnitrophia	Omnitrophales	Omnitrophaceae	Candidatus_Omnitrophus
11.3094222143286	-6.29669585196592	1.10871274169532	5.55619177389675e-09	Chloroflexi	Anaerolineae	Caldilineales	Caldilineaceae	uncultured
11.3344923180656	11.1340956739236	3.09577981005715	1.66142603339649e-14	Desulfobacterota	Syntrophobacteria	Syntrophobacterales	uncultured	uncultured
11.3396152115813	10.1339234573123	2.92871350928449	4.16697590420248e-08	Proteobacteria	Gammaproteobacteria
11.3907074328452	10.9434258724703	3.28515221175812	1.78955509315026e-07	Proteobacteria	Gammaproteobacteria	Oceanospirillales	Pseudohongiellaceae	Pseudohongiella
11.4095867066359	10.8618173512242	3.35540230504474	2.12130951604843e-06	Proteobacteria	Gammaproteobacteria	uncultured	uncultured	uncultured
11.4189151413237	10.1639283765495	3.23230266249554	4.08947201821429e-05	Desulfobacterota	Desulfobacteria	Desulfobacterales	Desulfosarcinaceae	uncultured
11.4231610247722	10.2870287352895	3.03417701834215	6.05034889405581e-07	Crenarchaeota	Bathyarchaeia	Bathyarchaeia	Bathyarchaeia	Bathyarchaeia
11.4427944596523	10.4577181833281	2.83431571577963	8.92853287810982e-13	Bacteroidota	Ignavibacteria	Ignavibacteriales	Melioribacteraceae	IheB3-7
11.4704618023577	10.2314719641367	3.55613161345469	0.000468431211732427	Latescibacterota	Latescibacteria	Latescibacterales	Latescibacteraceae	Latescibacteraceae
11.5383611771817	10.8919077845272	3.34600884740503	1.49180979821325e-06	Crenarchaeota	Bathyarchaeia	Bathyarchaeia	Bathyarchaeia	Bathyarchaeia
11.5870949226274	10.0080338032452	2.98225401891749	6.77045845646789e-07	Proteobacteria	Alphaproteobacteria	Rhodobacterales	Rhodobacteraceae
11.6273507119512	11.0989347631286	3.17311950041813	1.51163004531264e-10	Acidobacteriota	Subgroup_18	Subgroup_18	Subgroup_18	Subgroup_18
11.6275409100375	11.1526687777988	3.1240450652455	5.99999977509851e-13	Proteobacteria	Gammaproteobacteria
11.7106615009654	10.6003277188994	3.05700012934681	1.46350536484855e-07	Proteobacteria	Gammaproteobacteria	uncultured	uncultured	uncultured
11.7533062442763	10.4629694228221	2.95734299768081	1.03553801198352e-08	Proteobacteria	Gammaproteobacteria	Steroidobacterales	Woeseiaceae	Woeseia
11.7828222659133	6.20324443584927	1.2597397402537	4.17167856219848e-09	Desulfobacterota	Desulfobacteria	Desulfobacterales	Desulfosarcinaceae
11.7890006626738	11.2250093218152	3.07946106294636	9.69918509439272e-17	Crenarchaeota	Bathyarchaeia	Bathyarchaeia	Bathyarchaeia	Bathyarchaeia
11.8048254567144	-10.6936050760358	3.17016821639646	1.1613030228599e-11	Chloroflexi	Anaerolineae	SBR1031	SBR1031	SBR1031
11.8058510210961	11.1037543499497	3.19432436224059	6.41380920898004e-10	Crenarchaeota	Bathyarchaeia	Bathyarchaeia	Bathyarchaeia	Bathyarchaeia
11.8671672294655	10.4045922478489	2.89721416012609	6.71227697065175e-10	Desulfobacterota	Desulfobulbia	Desulfobulbales	Desulfocapsaceae
11.8855867533959	11.2724589100892	3.04706249986759	2.5572028161823e-21	NKB15	NKB15	NKB15	NKB15	NKB15
11.8881040211397	-10.5775462449037	3.1827235430764	1.77263201662735e-10	Planctomycetota	Planctomycetes	Pirellulales	Pirellulaceae	Rhodopirellula
11.9024382587255	10.9204784601509	2.97061936670779	3.18178372949678e-11	Chloroflexi	Anaerolineae	SBR1031	SBR1031	SBR1031
11.903836828798	11.2106584141536	3.11139772560811	3.59485473326254e-14	Planctomycetota	Planctomycetes	Pirellulales	Pirellulaceae
11.9549197000859	-10.7364926432088	3.19293388483554	4.98056638711794e-11	Bacteroidota	Rhodothermia	Balneolales	Balneolaceae	MAT-CR-P4-C12
12.010559029791	-10.9147287680879	3.21061158929881	1.60292991285327e-11	Spirochaetota	Spirochaetia	Spirochaetales	Spirochaetaceae	Spirochaeta_2
12.0109871776598	-9.2012817583033	3.03900978929192	1.21069886593321e-07	Chloroflexi	Anaerolineae	Anaerolineales	Anaerolineaceae	ADurb.Bin120
12.0342826249346	10.8024259532517	3.49722418156996	3.41192336991047e-05	Thermoplasmatota	Thermoplasmata	Marine_Benthic_Group_D_and_DHVEG-1	Marine_Benthic_Group_D_and_DHVEG-1	Marine_Benthic_Group_D_and_DHVEG-1
12.0457564966959	10.2863919701884	3.40372767563127	0.000161109296333058	Desulfobacterota	Desulfobacteria	Desulfatiglandales	Desulfatiglandaceae	Desulfatiglans
12.062081164623	11.2529108899109	3.0937677862485	7.47053926015934e-16	Myxococcota	Polyangia	Polyangiales	Sandaracinaceae	uncultured
12.0784994958033	11.2959867378165	3.05183930793058	6.15019108420359e-21	Bacteroidota	Bacteroidia	Chitinophagales	Saprospiraceae	uncultured
12.1376992749866	-11.0753240798855	3.18390564028446	4.57816107925035e-14	Patescibacteria	Gracilibacteria
12.1461793741284	11.2662204966504	3.09262413563918	4.19806780441596e-16	Planctomycetota	Phycisphaerae	MSBL9	4572-13	4572-13
12.1649210668947	11.135845421496	3.21366141257683	1.59421509426272e-09	Gemmatimonadota	BD2-11_terrestrial_group	BD2-11_terrestrial_group	BD2-11_terrestrial_group	BD2-11_terrestrial_group
12.1684156176094	-9.12241911243389	3.01693444702271	8.46419275240091e-08	Desulfobacterota	Desulfomonilia	Desulfomonilales	Desulfomonilaceae	Desulfomonile
12.173533768497	10.4181063186823	3.00347887897109	1.10234797782439e-07	Spirochaetota	Spirochaetia	Spirochaetales	Spirochaetaceae	Spirochaeta
12.1929180306317	10.5595907403701	3.00398106533997	3.61541405596881e-08	MBNT15	MBNT15	MBNT15	MBNT15	MBNT15
12.2303163042382	4.48725943387534	0.890745240217363	2.06276926915776e-07	Chloroflexi	Anaerolineae	SBR1031	A4b	A4b
12.3586326484746	4.77243322845437	1.33557713905506	1.37290479650868e-05	Proteobacteria	Gammaproteobacteria
12.400700082404	11.3367108613876	3.06186733188822	2.22832557108791e-20	Desulfobacterota	Desulfobacteria	Desulfobacterales	Desulfosarcinaceae	Desulfatitalea
12.4177366136748	-10.2175954623139	3.15633798696696	2.3439649450524e-09	Spirochaetota	Spirochaetia	Spirochaetales	Spirochaetaceae	Spirochaeta_2
12.5010789655987	10.8433872106751	3.52240146944969	4.22530239073904e-05	Proteobacteria	Gammaproteobacteria	Cellvibrionales	Halieaceae
12.5218456987803	11.3822957288218	3.06979735985941	1.80069740583145e-22	Bacteroidota	Bacteroidia	Chitinophagales	Saprospiraceae
12.560830197779	10.669295130883	3.68606332723614	0.000302671162868355	Bacteroidota	Bacteroidia	Bacteroidales
12.5792664761013	10.9508930392991	2.85681523086569	2.94793826147317e-16	Planctomycetota	Planctomycetes	Pirellulales	Pirellulaceae	Rhodopirellula
12.5845304481746	3.62544899867289	0.849050261468242	3.74043413478969e-06	Bacteroidota	Bacteroidia	Chitinophagales
12.5912502791735	11.3883727977429	3.07181900102015	4.0040663534752e-22	Bacteroidota	Bacteroidia	Bacteroidales
12.6049377983389	11.2823323415234	3.13798170096831	3.28080826077362e-13	Nitrospirota	Thermodesulfovibrionia	uncultured	uncultured	uncultured
12.60893750058	-10.8631090764287	3.22456501665916	1.05342219837191e-10	Planctomycetota	Planctomycetes	Pirellulales	Pirellulaceae	Pirellula
12.6289010165578	5.91720568023469	1.12130289623259	3.43252396416107e-08	Chloroflexi	Anaerolineae	Anaerolineales	Anaerolineaceae	uncultured
12.6656110540121	11.1030236941789	2.92780070993249	7.97042600735568e-15	Actinobacteriota	Acidimicrobiia	Actinomarinales	uncultured	uncultured
12.8132117610594	-9.32708123766494	3.07961062189521	2.37566790911324e-07	Bacteroidota	Bacteroidia	Cytophagales	Cyclobacteriaceae
12.8264499368794	-11.3014371995124	3.25726779193204	3.54289578841129e-12	Desulfobacterota	Desulfovibrionia	Desulfovibrionales
12.8549535074711	11.3607399044142	3.09892199483318	1.01356291114816e-16	Proteobacteria	Alphaproteobacteria	Caulobacterales	Parvularculaceae
12.8566153289688	7.33183333423788	1.03153890930714	1.50660530461931e-14	Actinobacteriota	Actinobacteria	Propionibacteriales	Propionibacteriaceae	uncultured
12.8935793935211	5.57900468769866	1.11780698522986	1.91044128716557e-07	Crenarchaeota	Bathyarchaeia	Bathyarchaeia	Bathyarchaeia	Bathyarchaeia
12.8957077620608	11.0956714450103	2.9917228963923	8.44395953452092e-12	Proteobacteria	Gammaproteobacteria
12.9273147199258	-10.2009996876633	3.12401054906043	2.90114709270488e-10	Spirochaetota	Spirochaetia	Spirochaetales	Spirochaetaceae	Spirochaeta_2
12.9406951806616	10.6443147618009	3.32247006429805	2.60986118808481e-05	Chloroflexi	Anaerolineae	SBR1031	SBR1031	SBR1031
12.9800947593517	-4.41306190249511	0.874919896469426	1.91044128716557e-07	Spirochaetota	Spirochaetia	Spirochaetales	Spirochaetaceae
13.0313625591349	11.3099981244379	3.17088336487416	8.00176164835083e-12	Proteobacteria	Gammaproteobacteria	Chromatiales	Chromatiaceae
13.0869038468976	-11.3723216873668	3.22876481400815	3.96556553226191e-14	Spirochaetota	Spirochaetia	Spirochaetales	Spirochaetaceae	Spirochaeta
13.0905249003592	11.3735928523482	3.1202494409847	4.33101824541081e-15	Verrucomicrobiota	Verrucomicrobiae	Pedosphaerales	Pedosphaeraceae	Pedosphaeraceae
13.1205684432358	10.4332753155155	3.97654174859837	0.00184706180984082	Crenarchaeota	Bathyarchaeia	Bathyarchaeia	Bathyarchaeia	Bathyarchaeia
13.1944026314241	-11.3008352794297	3.30145309334746	1.3125461403013e-10	Asgardarchaeota	Odinarchaeia	Odinarchaeia	Odinarchaeia	Odinarchaeia
13.2070662581716	11.131998849977	3.35540086098547	5.80341110235605e-07	Gemmatimonadota	BD2-11_terrestrial_group	BD2-11_terrestrial_group	BD2-11_terrestrial_group	BD2-11_terrestrial_group
13.3316923695209	11.0487697218933	3.00050497172695	1.55129794924608e-10	Proteobacteria	Gammaproteobacteria	Gammaproteobacteria_Incertae_Sedis	Unknown_Family	uncultured
13.3395707486234	11.1104755821451	3.38998052049463	1.60595739226487e-06	Bacteroidota	Rhodothermia	Rhodothermales	Rhodothermaceae	uncultured
13.4162238625257	-4.44549006421521	0.980059891948029	1.1902499898259e-06	Acidobacteriota	Thermoanaerobaculia	Thermoanaerobaculales	Thermoanaerobaculaceae	Subgroup_10
13.4661615550215	11.335300949141	3.20092645042741	7.69847922444625e-11	Patescibacteria	Microgenomatia	Candidatus_Woesebacteria	Candidatus_Woesebacteria	Candidatus_Woesebacteria
13.5146097780822	11.3717170348069	3.17366287007419	4.36558327137509e-12	Proteobacteria	Gammaproteobacteria	EPR3968-O8a-Bc78	EPR3968-O8a-Bc78	EPR3968-O8a-Bc78
13.5277336374224	11.4432584202126	3.10792579693782	7.46962260509213e-17	Proteobacteria	Alphaproteobacteria	Rhizobiales
13.5804788067047	11.0316641470614	3.0317290384988	1.49248788935303e-09	Acidobacteriota	Subgroup_22	Subgroup_22	Subgroup_22	Subgroup_22
13.5881803205433	-10.4677806720629	3.16111192430256	1.48256357199713e-10	Spirochaetota	Spirochaetia	Spirochaetales	Spirochaetaceae	Spirochaeta
13.6279779556131	-11.3305842619659	3.23196717144698	1.22974932353852e-13	Desulfobacterota	Desulfovibrionia	Desulfovibrionales
13.6866366232667	10.410124707269	3.00423810483319	1.52400113412324e-07	Desulfobacterota	Desulfobacteria	Desulfobacterales	Desulfosarcinaceae
13.7148578081022	11.5058203261368	3.06973783207241	2.49974735695174e-22	Planctomycetota	Brocadiae	SM23-32	SM23-32	SM23-32
13.7685580837683	11.0359395757918	3.51107176866009	1.99725330133457e-05	Chloroflexi	Anaerolineae	Anaerolineales	Anaerolineaceae	uncultured
13.8063556288974	11.4536229324714	3.13275971788026	6.42075897761976e-15	Gemmatimonadota	BD2-11_terrestrial_group	BD2-11_terrestrial_group	BD2-11_terrestrial_group	BD2-11_terrestrial_group
13.8757859087731	10.6295603604019	2.82392532820186	2.95953858610574e-14	Planctomycetota	Planctomycetes	Planctomycetales
13.8893285201641	11.3075779799714	3.27981519849704	1.24495419418224e-08	Calditrichota	Calditrichia	Calditrichales	Calditrichaceae	Calorithrix
13.894565785034	10.9513836464211	3.2553801539738	2.34546007938808e-06	Desulfobacterota	Desulfobacteria	Desulfobacterales	Desulfosarcinaceae
14.0179487102694	10.5493668103067	2.87632524231435	5.90186529521054e-11	Planctomycetota	OM190	OM190	OM190	OM190
14.0705060302418	10.7610312401947	3.22275914895704	4.74158839016684e-06	Desulfobacterota	Desulfobacteria	Desulfatiglandales	Desulfatiglandaceae	Desulfatiglans
14.0749126406364	10.8266176816509	2.99527111441192	7.46708751799904e-09	NB1-j	NB1-j	NB1-j	NB1-j	NB1-j
14.0901931439716	11.4290836796349	3.19345551851502	1.27851852320403e-11	Desulfobacterota	Desulfuromonadia	Bradymonadales	Bradymonadales	Bradymonadales
14.1716839573012	-10.8611318562276	3.22050863924234	8.23605783378961e-11	Planctomycetota	Planctomycetes	Planctomycetales	uncultured	uncultured
14.1828518904514	10.2103741447251	2.89801894505057	7.99932000058201e-09	Myxococcota	Polyangia	PS-B29	PS-B29	PS-B29
14.1903488209823	10.7126633632628	2.82250125978111	6.86966239185498e-15	Actinobacteriota	Acidimicrobiia	Microtrichales	Ilumatobacteraceae	Ilumatobacter
14.2178705293376	11.5307887912097	3.10571867314234	6.7219810681681e-18	Chloroflexi	Anaerolineae	Anaerolineales	Anaerolineaceae	uncultured
14.2514112563325	11.3071090473361	2.94196826457316	9.91987702012342e-16	Myxococcota	Polyangia	Haliangiales	Haliangiaceae	Haliangium
14.2844922234786	11.1869498864571	2.95080939255056	6.61084633351044e-13	Acidobacteriota	Aminicenantia	Aminicenantales	Aminicenantales	Aminicenantales
14.2975384737272	10.3426125626711	2.86039048375636	1.9973585051755e-10	Gemmatimonadota	Gemmatimonadetes	Gemmatimonadales	Gemmatimonadaceae	uncultured
14.3384747711896	5.15971027394638	1.17713347074161	2.5269327986055e-06	Desulfobacterota	Syntrophobacteria	Syntrophobacterales	uncultured	uncultured
14.3793417418744	10.9302023353299	2.83784730472986	1.18850402308083e-15	Crenarchaeota	Bathyarchaeia	Bathyarchaeia	Bathyarchaeia	Bathyarchaeia
14.4142897986307	11.1208124583174	3.51048266377291	1.51267367535457e-05	Proteobacteria	Gammaproteobacteria
14.4845836879937	4.73385862305838	0.975830494562661	6.97145554764933e-07	Gemmatimonadota	BD2-11_terrestrial_group	BD2-11_terrestrial_group	BD2-11_terrestrial_group	BD2-11_terrestrial_group
14.5328139287074	-11.0509781569209	3.11940218973306	1.93614089773509e-19	Planctomycetota	Planctomycetes	Planctomycetales	uncultured	uncultured
14.5706390149287	11.4552004459793	3.22509392578665	1.19493922626498e-10	Bacteroidota	Rhodothermia	Rhodothermales	Rhodothermaceae	uncultured
14.600811757178	3.03368457450776	1.0122139662073	0.000397686735808231	Acidobacteriota	Subgroup_22	Subgroup_22	Subgroup_22	Subgroup_22
14.6008696091038	10.8138230292484	2.86046647138885	1.79242111043441e-13	Bacteroidota	Bacteroidia	Bacteroidales	Bacteroidetes_BD2-2	Bacteroidetes_BD2-2
14.6042139661415	11.593216772558	3.09967816311724	8.62776458013957e-20	Proteobacteria	Alphaproteobacteria	Rhizobiales	Rhizobiales_Incertae_Sedis	Bauldia
14.6352853490051	-11.2175371404255	3.26956935761031	3.35720921107345e-11	Proteobacteria	Gammaproteobacteria	Ectothiorhodospirales	Ectothiorhodospiraceae	Halofilum
14.6439636816076	11.0853864365006	2.9465762047956	8.1776362595172e-12	Actinobacteriota	Acidimicrobiia	Microtrichales	Ilumatobacteraceae	Ilumatobacter
14.7138293260467	-11.4519886673853	3.28559388936881	5.04237924567501e-12	Chloroflexi	Anaerolineae	SBR1031	SBR1031	SBR1031
14.7369155082407	10.4800733529586	3.03005942009027	2.63436719978995e-07	Desulfobacterota	Desulfobacteria	Desulfobacterales	Desulfosarcinaceae	Desulfatitalea
14.8047005971885	10.6185934406374	2.78951978162269	3.31019073601316e-16	Chloroflexi	Anaerolineae	Anaerolineales	Anaerolineaceae	uncultured
14.8111448802804	10.1098382093125	2.95750409222093	2.19177712302943e-07	Desulfobacterota	Desulfobacteria	Desulfobacterales	Desulfosarcinaceae	Sva0081_sediment_group
14.9221857802068	4.43239983398529	0.83368349918132	4.6948986323763e-08	Planctomycetota	Phycisphaerae	CCM11a	CCM11a	CCM11a
14.9625301689813	10.7926614214112	3.39074399817244	4.28345136670583e-05	Proteobacteria	Gammaproteobacteria	EPR3968-O8a-Bc78	EPR3968-O8a-Bc78	EPR3968-O8a-Bc78
15.0285260115168	11.6718875648954	3.07260944534768	9.20597424399978e-26	Proteobacteria	Alphaproteobacteria
15.1031502621423	-10.7055231659942	3.24732919467282	2.94243273626209e-09	Bacteroidota	Bacteroidia	Chitinophagales	Saprospiraceae	Lewinella
15.1312405807523	-11.6291617933045	3.24270352170446	9.61969261128342e-16	Halobacterota	Halobacteria	Halobacterales	Halomicrobiaceae	Natronomonas
15.1597289829927	-11.6209682155474	3.25339661697924	5.93100881797595e-15	Proteobacteria	Gammaproteobacteria
15.2216240732371	11.0878627886609	2.98466386881408	1.804952118999e-10	Chloroflexi	Anaerolineae	SBR1031	SBR1031	SBR1031
15.2507394442896	-11.5581793064022	3.31422006094032	1.33458495686803e-11	Planctomycetota	Phycisphaerae	mle1-8	mle1-8	mle1-8
15.2672891584169	11.4003714204944	2.95926525995788	4.94055519349435e-15	Chloroflexi	Anaerolineae	Anaerolineales	Anaerolineaceae	ADurb.Bin120
15.281334882232	10.8689815108063	3.03937156068157	2.77533376150974e-08	Firmicutes	Bacilli	Bacillales	Bacillaceae	Halobacillus
15.453442710385	-9.5829837842576	3.13014083288815	2.41506052627838e-07	Spirochaetota	Spirochaetia	Spirochaetales	Spirochaetaceae	Spirochaeta
15.4791929642307	-11.5013552673888	3.33786978189153	1.5684998389695e-10	Bacteroidota	Rhodothermia	Rhodothermales	Rhodothermaceae	Salinibacter
15.5525005987947	11.3767167597336	2.94758698445319	1.46691847156819e-14	Desulfobacterota	Desulfobacteria	Desulfobacterales	Desulfosarcinaceae	SEEP-SRB1
15.6384081965773	-11.6020569791978	3.30173267121483	2.36961728042499e-12	Desulfobacterota	Desulfovibrionia	Desulfovibrionales
15.7435365136849	-11.3293928587429	3.30791112616829	1.51163004531264e-10	Spirochaetota	Spirochaetia	Spirochaetales	Spirochaetaceae	Spirochaeta
15.8130207925093	11.7568851082065	3.07917619654073	1.44714841566376e-26	Hydrogenedentes	Hydrogenedentia	Hydrogenedentiales	Hydrogenedensaceae	Hydrogenedensaceae
15.8869334580229	-11.0187039439285	3.2488148505265	9.36926350768923e-11	Spirochaetota	Spirochaetia	Spirochaetales	Spirochaetaceae	Sediminispirochaeta
15.971294496494	11.7780930945331	3.07552134865773	5.03594701276572e-28	Desulfobacterota	Desulfobacteria	Desulfobacterales	Desulfosarcinaceae
15.9722873472715	11.2513549077265	2.8732892570362	6.22341170132399e-17	Planctomycetota	OM190	OM190	OM190	OM190
15.9742433599915	11.0723790761456	3.10978702602509	7.88536200471675e-08	Planctomycetota
15.9925431903825	-11.3421392796472	3.28989259039207	3.35601948431033e-11	Desulfobacterota	Desulfuromonadia	Bradymonadales	Bradymonadales	Bradymonadales
16.0066630709607	11.7266250700135	3.13162264254548	3.86506667558112e-18	Proteobacteria	Alphaproteobacteria	uncultured	uncultured	uncultured
16.1104173827777	11.7891215586019	3.07871332706517	1.40512482294953e-27	Bacteroidota	Bacteroidia	Sphingobacteriales	Lentimicrobiaceae	Lentimicrobiaceae
16.1226669173967	11.743101165052	3.12711491904463	8.83042605220777e-19	Proteobacteria	Gammaproteobacteria	EPR3968-O8a-Bc78	EPR3968-O8a-Bc78	EPR3968-O8a-Bc78
16.2527942244287	-11.6293680260898	3.35366431686919	1.07046131913523e-10	Myxococcota	Polyangia	Polyangiales	Sandaracinaceae	uncultured
16.320100646548	10.9728077551917	3.02911308749012	9.67604910744007e-09	Chloroflexi	Anaerolineae	SBR1031	SBR1031	SBR1031
16.3411220380003	11.8050585479643	3.09350142792717	5.61178530641581e-25	Proteobacteria	Gammaproteobacteria
16.4464106014469	11.788221466923	3.11809882135908	1.51830745962827e-20	Proteobacteria	Alphaproteobacteria
16.5051178326889	11.3335132158334	3.54514335787529	1.28737215303985e-05	Desulfobacterota	Desulfobacteria	Desulfobacterales	Desulfosarcinaceae	SEEP-SRB1
16.5457360870858	11.7221788883331	3.19258634293856	1.24333604945024e-13	Planctomycetota	Phycisphaerae	CCM11a	CCM11a	CCM11a
16.7152654671648	11.8474038850955	3.08759093875976	3.8302797287392e-27	Bacteroidota	Bacteroidia	Bacteroidales
16.7891408049323	11.8486693718629	3.0965941187363	3.08720682853967e-25	Desulfobacterota	Desulfobacteria	Desulfobacterales	Desulfosarcinaceae
16.8091324761014	10.9066222784036	3.95821812812681	0.000939277134470624	Myxococcota	Polyangia	Polyangiales	Sandaracinaceae	uncultured
16.8691027858785	2.98197923904361	0.912935032677706	0.000139403811959993	Planctomycetota
16.9059345328129	11.5020004544821	3.00132548478616	5.44468632521734e-13	Acidobacteriota	Thermoanaerobaculia	Thermoanaerobaculales	Thermoanaerobaculaceae	Subgroup_10
16.9396210834444	11.7926751544365	3.16376164209576	4.14530578029274e-16	Myxococcota	Polyangia	UASB-TL25	UASB-TL25	UASB-TL25
17.0082424098238	11.2288736577402	3.17969435341404	2.26921357053335e-07	Chloroflexi	Anaerolineae	SBR1031	SBR1031	SBR1031
17.0711784624395	-4.14529152018567	1.06611071433613	1.79424056663976e-05	Proteobacteria	Gammaproteobacteria
17.1910373808138	11.3968728859423	3.09714165814808	2.439419341757e-09	Acidobacteriota	Subgroup_21	Subgroup_21	Subgroup_21	Subgroup_21
17.2285406543662	11.5243077995968	3.44261340293954	8.345800996119e-07	Chloroflexi	Anaerolineae	Ardenticatenales	uncultured	uncultured
17.2316941900507	11.2134196728315	3.27999685951431	2.0805282739023e-06	Nanoarchaeota	Nanoarchaeia	Woesearchaeales	SCGC_AAA011-D5	SCGC_AAA011-D5
17.374771300487	11.9075907845563	3.09776658949983	1.75248003518748e-26	Desulfobacterota	Desulfobulbia	Desulfobulbales	Desulfocapsaceae
17.3916942444379	-11.2170309694052	3.32782563872676	1.63877308409251e-09	Spirochaetota	Spirochaetia	Spirochaetales	Spirochaetaceae	Spirochaeta_2
17.404248365339	11.8915802599524	3.11845132338656	2.43582287261863e-22	Chloroflexi	Anaerolineae	SBR1031	SBR1031	SBR1031
17.5021097308075	11.5778370217321	3.4198350229769	3.5429419072587e-07	Desulfobacterota	Desulfobacteria	Desulfatiglandales	Desulfatiglandaceae	Desulfatiglans
17.513784729701	11.9275772151762	3.09334204867654	4.63173998481616e-28	Spirochaetota	Spirochaetia	Spirochaetales	Spirochaetaceae	Spirochaeta_2
17.7448981773836	2.77509727716644	0.95556299814513	0.00049140330196925	Myxococcota	Polyangia	Haliangiales	Haliangiaceae	Haliangium
17.8048905663796	-10.9248695995734	3.28487257804718	2.67528707057829e-09	Spirochaetota	Spirochaetia	Spirochaetales	Spirochaetaceae	Spirochaeta
17.872808091773	11.1663042590746	2.94889158141793	1.56234022911446e-11	Chloroflexi	Anaerolineae	SBR1031	SBR1031	SBR1031
17.9833869643722	11.381126162587	2.96906703005387	3.20854883876987e-12	Gemmatimonadota	BD2-11_terrestrial_group	BD2-11_terrestrial_group	BD2-11_terrestrial_group	BD2-11_terrestrial_group
18.0491670324564	11.6066899911543	2.96289861317705	3.41459247242555e-15	Planctomycetota	Phycisphaerae	Pla1_lineage	Pla1_lineage	Pla1_lineage
18.0574388816598	7.52559052521226	0.960241973758362	5.71549777318514e-20	Bacteroidota	Bacteroidia
18.0583112834537	11.9030915770134	3.16885123428123	7.43680886287549e-17	Proteobacteria	Alphaproteobacteria	Rhodobacterales	Rhodobacteraceae
18.0588906545451	11.965997474506	3.10643088477429	4.7134554531949e-26	Chloroflexi	Anaerolineae	SBR1031	SBR1031	SBR1031
18.0894127248007	11.9710667835041	3.10535464351262	1.74251021384361e-26	Actinobacteriota	Actinobacteria	Corynebacteriales	Mycobacteriaceae	Mycobacterium
18.1808482469069	11.0438768995722	3.97257051683623	0.00082000976885443	Proteobacteria	Gammaproteobacteria
18.2028923932033	-11.7812151690692	3.40495562704364	4.97818871367538e-10	Bacteroidota	Bacteroidia	Bacteroidales
18.2958426897508	11.6929666662924	2.96894776292163	2.10553853340396e-16	NB1-j	NB1-j	NB1-j	NB1-j	NB1-j
18.3124529925763	11.587895763561	3.06201038318355	3.83354118722403e-11	NB1-j	NB1-j	NB1-j	NB1-j	NB1-j
18.3592870644625	10.9488270303321	3.2453797228931	4.78469640179155e-06	Acidobacteriota	Vicinamibacteria	Vicinamibacterales	Vicinamibacteraceae	Vicinamibacteraceae
18.3917006340803	11.9484330947086	3.15800344862162	2.48308054198464e-18	Calditrichota	Calditrichia	Calditrichales	Calditrichaceae	Calditrichaceae
18.4551030177709	10.0579846339829	2.7445856549531	1.8281020721374e-13	Calditrichota	Calditrichia	Calditrichales	Calditrichaceae	Caldithrix
18.5201467286679	11.1343866511215	2.78775303859941	3.98588596033035e-23	Acidobacteriota	Vicinamibacteria	Subgroup_9	Subgroup_9	Subgroup_9
18.553406270518	12.0329993088413	3.14769168782028	5.2557977736403e-25	Chloroflexi	Anaerolineae	Anaerolineales	Anaerolineaceae	uncultured
18.5671888858627	7.21484467797198	1.32829996225087	3.66459246934984e-09	Chloroflexi	Anaerolineae	Anaerolineales	Anaerolineaceae	uncultured
18.5866010089112	11.9537538590934	3.17168142198414	3.46089359360236e-17	Desulfobacterota	Desulfobacteria	Desulfobacterales	Desulfosarcinaceae
18.5920411109582	-11.2515466474432	3.32428027186671	9.65702907685864e-10	Bacteroidota	Bacteroidia	Bacteroidales
18.6148989282684	11.4837279014427	2.90801557787105	3.66711617113734e-16	Asgardarchaeota	Lokiarchaeia	Lokiarchaeia	Lokiarchaeia	Lokiarchaeia
18.6670270222805	10.8940038603694	3.18330722456064	2.02321686718718e-06	Gemmatimonadota	BD2-11_terrestrial_group	BD2-11_terrestrial_group	BD2-11_terrestrial_group	BD2-11_terrestrial_group
18.6958082390836	11.3625783627453	2.90844021328714	1.10242257338592e-14	Latescibacterota	Latescibacteria	Latescibacterales	Latescibacteraceae	Latescibacteraceae
18.6966830011034	12.0299373484797	3.10697580929925	1.04895014470657e-27	Proteobacteria	Gammaproteobacteria
18.7007566266671	5.74361466829403	0.963896544822817	1.09128519225355e-09	Zixibacteria	Zixibacteria	Zixibacteria	Zixibacteria	Zixibacteria
18.767415722312	12.0330845440016	3.11022674006264	4.60605373063919e-27	Gemmatimonadota	BD2-11_terrestrial_group	BD2-11_terrestrial_group	BD2-11_terrestrial_group	BD2-11_terrestrial_group
18.9439056229985	-11.7401511597671	3.1837285475997	4.79389104753054e-24	Nanoarchaeota	Nanoarchaeia	Woesearchaeales	Woesearchaeales	Woesearchaeales
18.9799993790193	11.954443334119	3.20754961904201	1.2599794816496e-14	Desulfobacterota	Desulfobacteria	Desulfobacterales	Desulfosarcinaceae
19.1784446649142	12.0817501467486	3.10126531515674	8.60733325848885e-31	Bacteroidota	Bacteroidia	Bacteroidales	Bacteroidetes_BD2-2	Bacteroidetes_BD2-2
19.2345622930853	11.5549803305813	2.99539551838561	2.52576058994642e-12	Acidobacteriota	Subgroup_21	Subgroup_21	Subgroup_21	Subgroup_21
19.3028360761502	11.8341911223845	2.93968765866754	2.53631143805177e-21	Latescibacterota	Latescibacteria	Latescibacterales	Latescibacteraceae	Latescibacteraceae
19.421955032062	-11.6061680241003	3.36395461385247	2.66692718804608e-10	Desulfobacterota	Desulfovibrionia	Desulfovibrionales	Desulfovibrionaceae	Desulfovibrio
19.6158840402318	6.21082809881947	0.865205441386533	3.02635163215507e-13	Bacteroidota	Bacteroidia	Cytophagales	Cyclobacteriaceae	uncultured
19.6173383024617	10.6304593343638	2.7631136005209	1.08804601831428e-17	Planctomycetota	Phycisphaerae	mle1-8	mle1-8	mle1-8
19.6715842133076	12.1249812040303	3.10356546139275	1.17074896258165e-31	Proteobacteria	Gammaproteobacteria	uncultured	uncultured	uncultured
19.7195391241894	11.7124920715117	2.9468499152137	2.45738099738282e-16	Gemmatimonadota	Gemmatimonadetes	Gemmatimonadales	Gemmatimonadaceae
19.9198052669598	11.5104920308347	2.93247423525947	2.12382147637566e-14	Acidobacteriota	Vicinamibacteria	Vicinamibacterales	uncultured	uncultured
20.2839692869916	-11.0210308704231	3.11848229347838	7.81776537597989e-19	Bacteroidota	Bacteroidia	Cytophagales	Cyclobacteriaceae
20.2974695012808	12.0287889449135	3.25146268822137	7.33026457852847e-13	Spirochaetota	Spirochaetia	Spirochaetales	Spirochaetaceae	Spirochaeta
20.4323997619247	-11.6139245558666	3.20863178518119	8.68807248520677e-18	Bacteroidota	Bacteroidia	Sphingobacteriales	Lentimicrobiaceae	Lentimicrobiaceae
20.5059566040243	12.1492463208246	3.15347755546103	6.32979510361505e-22	Proteobacteria	Gammaproteobacteria	Chromatiales	Chromatiaceae	Candidatus_Thiobios
20.60034849552	12.1933964600539	3.11738152352953	6.13866221212711e-30	Acidobacteriota	Subgroup_21	Subgroup_21	Subgroup_21	Subgroup_21
20.664866606474	11.833861310462	3.0076774662411	1.39588260835939e-14	Proteobacteria	Alphaproteobacteria	Rhizobiales	Methyloligellaceae	Methyloceanibacter
20.7393514779942	11.8150635580466	2.98329586403099	3.05625537592546e-15	Proteobacteria	Alphaproteobacteria
20.8212862434036	11.7564354102342	2.98230598006745	2.06433553117924e-14	Acidobacteriota	Thermoanaerobaculia	Thermoanaerobaculales	Thermoanaerobaculaceae	Subgroup_23
20.9256562670691	-3.12234496947382	0.834449665155081	2.83268310249013e-05	Proteobacteria	Alphaproteobacteria	Kiloniellales
20.9458377183661	-11.9787856976403	3.43401294146576	3.78269190462746e-10	Dadabacteria	Dadabacteriia	Dadabacteriales	Dadabacteriales	Dadabacteriales
20.9632932147997	-11.9875691177322	3.41514690005903	1.14992138036885e-10	Desulfobacterota	Desulfobacteria	Desulfatiglandales	Desulfatiglandaceae	Desulfatiglans
21.1226228244492	11.6450166972031	2.86457314145243	3.26494543497866e-21	Acidobacteriota	Subgroup_22	Subgroup_22	Subgroup_22	Subgroup_22
21.1511946018336	3.87920674894703	0.684326143509781	8.93505025609361e-09	Zixibacteria	Zixibacteria	Zixibacteria	Zixibacteria	Zixibacteria
21.2007988035751	5.53094040234202	0.76374195510593	3.30822872289515e-13	Chloroflexi	Anaerolineae	Anaerolineales	Anaerolineaceae	uncultured
21.2265312493092	11.7171104544112	2.9102279742983	6.79142090277046e-18	Planctomycetota	OM190	OM190	OM190	OM190
21.3675206323417	11.3605663953187	2.97101651946125	2.00791399651145e-11	NB1-j	NB1-j	NB1-j	NB1-j	NB1-j
21.5617779519095	12.2674835234876	3.12247450069866	6.56438644821586e-31	Spirochaetota	Spirochaetia	Spirochaetales	Spirochaetaceae	Spirochaeta
21.5917800047533	12.2921476038258	3.14816715463428	2.45623537258217e-30	Proteobacteria	Gammaproteobacteria	Cellvibrionales	Halieaceae
21.6268182043925	12.171988023673	3.22370978965018	1.82474274017932e-15	Proteobacteria	Gammaproteobacteria	EPR3968-O8a-Bc78	EPR3968-O8a-Bc78	EPR3968-O8a-Bc78
21.6364291717237	-11.9406977569321	3.20462905056803	3.50949486802671e-25	Planctomycetota	Pla3_lineage	Pla3_lineage	Pla3_lineage	Pla3_lineage
21.6499441163939	12.2818059737447	3.11384765532261	7.5507175326472e-34	Crenarchaeota	Bathyarchaeia	Bathyarchaeia	Bathyarchaeia	Bathyarchaeia
21.8358511417665	11.9865818428311	3.4148952937582	3.00681261328681e-08	Bacteroidota	Bacteroidia	Bacteroidales	SB-5	SB-5
21.9651383644459	11.8407514168197	2.87696738486566	9.88404378488102e-23	Planctomycetota	Pla3_lineage	Pla3_lineage	Pla3_lineage	Pla3_lineage
22.1506544985902	12.3325818961907	3.14547992321751	2.52529336482244e-31	Calditrichota	Calditrichia	Calditrichales	Calditrichaceae	Calditrichaceae
22.3178011297402	11.842204898967	2.86269689183399	2.76850948123444e-25	Proteobacteria	Gammaproteobacteria
22.5599580658088	3.66545461356647	0.971243508026403	2.27937114869921e-05	Spirochaetota	Spirochaetia	Spirochaetales	Spirochaetaceae	Spirochaeta
22.5696665084081	11.8189250536864	2.9450706517395	2.52191571146192e-16	NB1-j	NB1-j	NB1-j	NB1-j	NB1-j
22.6954699479468	12.0742962200712	3.00541190426679	5.47873794182258e-18	Bacteroidota	Bacteroidia	Flavobacteriales	Flavobacteriaceae	Flavobacteriaceae
22.7411959409304	11.9520062768836	2.91929400898101	9.09712285335598e-21	Proteobacteria	Alphaproteobacteria
22.8952030870056	12.3420859032713	3.15508961454797	1.64682407179839e-25	Gemmatimonadota	PAUC43f_marine_benthic_group	PAUC43f_marine_benthic_group	PAUC43f_marine_benthic_group	PAUC43f_marine_benthic_group
23.030926616577	10.9010428054254	2.88547939572452	8.39690709221387e-12	Desulfobacterota	Desulfobacteria	Desulfatiglandales	Desulfatiglandaceae	Desulfatiglans
23.1071410222928	12.3978064628317	3.14580679029366	3.1809441229159e-32	Bacteroidota	Bacteroidia	Chitinophagales	Saprospiraceae	Phaeodactylibacter
23.1149195161372	3.61630962255649	0.779296151135098	1.15994973172563e-06	Proteobacteria	Alphaproteobacteria
23.128446371032	4.3187995239179	0.763189117462188	9.67604910744007e-09	Gemmatimonadota	Gemmatimonadetes	Gemmatimonadales	Gemmatimonadaceae	uncultured
23.169874253003	12.3093921821386	3.21081018201188	7.89461838358097e-18	Chloroflexi	Anaerolineae	SBR1031	SBR1031	SBR1031
23.3580504779828	-11.6259846810241	3.21832206358434	1.09404039696955e-17	Bacteroidota	Bacteroidia	Cytophagales	Cyclobacteriaceae	uncultured
23.6228281565709	10.9223336428219	2.78332167641627	1.04449245153076e-18	Sva0485	Sva0485	Sva0485	Sva0485	Sva0485
23.6431139931733	10.3116276105928	2.7709076948498	1.64760358403071e-13	Sumerlaeota	Sumerlaeia	uncultured	uncultured	uncultured
23.7580936075503	12.4501041382431	3.14724739130403	1.95081955629476e-34	Gemmatimonadota	BD2-11_terrestrial_group	BD2-11_terrestrial_group	BD2-11_terrestrial_group	BD2-11_terrestrial_group
23.9245490313009	11.9098710979608	2.99290893435009	3.46591975052312e-14	Gemmatimonadota
23.965857811475	12.1474048501192	2.98813321847514	4.52520882053154e-19	Planctomycetota	Planctomycetes	Pirellulales	Pirellulaceae	uncultured
23.9881412884641	-10.7028807424964	3.15346812343628	1.73678172917067e-12	Chloroflexi	Anaerolineae	SBR1031	SBR1031	SBR1031
24.2811171140042	11.8321936995469	2.96616395540598	1.49626844717685e-14	Hydrogenedentes	Hydrogenedentia	Hydrogenedentiales	Hydrogenedensaceae	Hydrogenedensaceae
24.2900600233241	11.7959686430345	2.88841679557371	7.90028042657662e-19	Bacteroidota	Ignavibacteria	Ignavibacteriales
24.3360914420766	12.4392334773623	3.1706492901073	6.29498879826388e-25	Proteobacteria	Gammaproteobacteria	Steroidobacterales	Woeseiaceae	Woeseia
24.3658542949516	1.88610900476555	0.828111688119544	0.00211103455837824	Chloroflexi	KD4-96	KD4-96	KD4-96	KD4-96
24.3674994822645	-12.3859217402289	3.31200303118333	4.49232779193688e-19	Spirochaetota	Spirochaetia	Spirochaetales	Spirochaetaceae
24.4307002600196	12.344937135604	3.26754630088396	2.95953858610574e-14	Campilobacterota	Campylobacteria	Campylobacterales	Sulfurovaceae	Sulfurovum
24.4975638342008	12.050727861564	3.0266284314131	3.35930382797686e-14	Proteobacteria	Alphaproteobacteria	Rhizobiales	Rhodomicrobiaceae	Rhodomicrobium
24.5010596302959	6.26274177891495	1.02021963352691	4.34814220855692e-10	Proteobacteria	Alphaproteobacteria	Rhodobacterales	Rhodobacteraceae
24.6739454892788	12.0848891502467	3.05082968951419	1.10253743319087e-13	Proteobacteria	Gammaproteobacteria	KI89A_clade	KI89A_clade	KI89A_clade
24.7415592883931	2.32836463201368	0.849962486482873	0.000703077173225482	Planctomycetota	Planctomycetes	Pirellulales	Pirellulaceae
24.8525443693034	12.4515380463796	3.19397579722277	1.70002001215373e-21	Bacteroidota	Ignavibacteria	Ignavibacteriales
24.9246921563023	11.546249372868	3.02433398469837	4.02788432413536e-80	Proteobacteria	Gammaproteobacteria	Gammaproteobacteria_Incertae_Sedis	Unknown_Family	uncultured
25.1191917003514	12.2492518297833	3.04292079409167	1.18333620988425e-17	Chloroflexi	Anaerolineae	SBR1031	SBR1031	SBR1031
25.1823339484382	11.2979217272009	3.16512133070068	4.83851540192822e-54	Proteobacteria	Gammaproteobacteria	Oceanospirillales	Pseudohongiellaceae	Pseudohongiella
25.2645093870643	12.3128586464047	3.01759276159045	5.4893228659297e-22	Proteobacteria	Gammaproteobacteria
25.3376163022286	-7.11313747118326	1.00812167354942	1.42676642593587e-14	Nanoarchaeota	Nanoarchaeia	Woesearchaeales	Woesearchaeales	Woesearchaeales
25.3736319439701	11.9287093781137	3.17160663889136	4.36137539968444e-09	Proteobacteria	Gammaproteobacteria	Chromatiales	Chromatiaceae	Candidatus_Thiobios
25.5038155112427	12.5352709945841	3.16028473163832	1.44769973609133e-29	Bacteroidota	Bacteroidia	Cytophagales	Cyclobacteriaceae	uncultured
25.5580646179178	2.77275972513494	0.713997809602739	2.15009898195739e-05	Proteobacteria	Gammaproteobacteria
25.8003964828293	12.5303665020091	3.18103267520359	6.78080607608686e-25	Acidobacteriota	Subgroup_21	Subgroup_21	Subgroup_21	Subgroup_21
25.9292893312449	12.5792193810401	3.14029247737343	7.51392447735403e-37	Gemmatimonadota	MD2902-B12	MD2902-B12	MD2902-B12	MD2902-B12
25.9638306030842	-11.7796629413278	3.1947417382177	3.98588596033035e-23	Desulfobacterota	Desulfovibrionia	Desulfovibrionales
26.0391101796774	12.1227033108856	2.99552742691677	7.5538952558935e-16	Bacteroidota	Bacteroidia	Bacteroidales	SB-5	SB-5
26.3469759209828	12.5947414611047	3.15251636256352	4.13992472246171e-33	Desulfobacterota	Desulfobacteria	Desulfobacterales	Desulfosarcinaceae	Sva0081_sediment_group
26.3623167692282	11.9034867254043	3.8135159499403	6.62631946737688e-05	Latescibacterota	Latescibacterota	Latescibacterota	Latescibacterota	Latescibacterota
26.4770057195991	12.1490150758609	3.0239212446982	1.26894390565087e-14	Proteobacteria	Gammaproteobacteria
26.8339750641101	7.00715604005796	0.978638854718904	1.39248956689289e-12	Gemmatimonadota	BD2-11_terrestrial_group	BD2-11_terrestrial_group	BD2-11_terrestrial_group	BD2-11_terrestrial_group
26.9431290151341	12.5823964229347	3.21343632610011	1.95410031608837e-21	Desulfobacterota	Desulfobacteria	Desulfobacterales	Desulfosarcinaceae
27.0180822310856	11.6886409323274	4.0565279097638	6.59605373142078e-26	Nitrospirota	Thermodesulfovibrionia	uncultured	uncultured	uncultured
27.0753225883227	-11.7060830839046	3.18795974296925	1.80069740583145e-22	Proteobacteria	Gammaproteobacteria	Granulosicoccales	Granulosicoccales	Methylohalomonas
27.2380823133973	-12.3501948819085	3.3196604085662	5.4251544494802e-18	Proteobacteria	Gammaproteobacteria
27.2475634463689	12.1829853631574	2.99787415630188	5.33978341300252e-16	NB1-j	NB1-j	NB1-j	NB1-j	NB1-j
27.3961224066168	-5.06796083076002	0.72523076523603	7.3594883314486e-12	Planctomycetota	Phycisphaerae	MSBL9	SG8-4	SG8-4
27.3981991811235	-12.2907229835324	3.32577912400705	3.90779183324598e-17	Planctomycetota	Phycisphaerae	Phycisphaerales	AKAU3564_sediment_group	AKAU3564_sediment_group
27.4327752353749	12.1424297617473	3.65794775351449	5.32601283850538e-06	Calditrichota	Calditrichia	Calditrichales	Calditrichaceae	Calditrichaceae
27.4509054478484	-11.6792343831647	3.21396218062924	6.42353984820811e-19	Desulfobacterota	Desulfuromonadia	Bradymonadales	Bradymonadaceae	Bradymonadaceae
27.4809235305503	11.8495147895556	3.00290138550847	1.55892443441117e-12	Proteobacteria	Gammaproteobacteria	Thiotrichales	Thiotrichaceae	uncultured
27.9892865178807	4.55162754490983	0.994096858756207	1.38182168700436e-06	Bacteroidota	Bacteroidia	Bacteroidales	SB-5	SB-5
28.1273406619813	-11.9400368608186	3.33488853479092	2.94754426738027e-13	Chloroflexi	Anaerolineae	SBR1031	SBR1031	SBR1031
28.1659181337129	-11.7660402716087	3.23135935293182	2.36057116954367e-18	Planctomycetota	Phycisphaerae	Phycisphaerales	Phycisphaeraceae
28.3958339447893	12.1077761015275	3.11265294053631	1.02613932108758e-10	Patescibacteria	Microgenomatia	Candidatus_Woesebacteria	Candidatus_Woesebacteria	Candidatus_Woesebacteria
28.46651572803	11.1638923513689	2.85925075898457	1.63651983110292e-14	Desulfobacterota	Desulfobacteria	Desulfobacterales
28.5849143499208	12.3754167034473	2.92017913787131	3.80180683305594e-27	Bacteroidota	Bacteroidia	Chitinophagales	Saprospiraceae	uncultured
28.9937257803372	12.5016958377885	2.98590643857723	6.2517658368189e-25	Spirochaetota	Spirochaetia	Spirochaetales	Spirochaetaceae	Spirochaeta
29.1612910781453	5.84890068616283	1.03865844389047	2.49175367036051e-09	Proteobacteria	Gammaproteobacteria
29.224454231054	12.2687266374247	2.99509274560897	1.91290988589363e-16	NB1-j	NB1-j	NB1-j	NB1-j	NB1-j
29.3452183666393	2.36656651389615	1.04081292446071	0.00203768822267712	Bacteroidota	Bacteroidia	Cytophagales	Cyclobacteriaceae	Fulvivirga
29.3803581764113	10.9836726789585	2.84004767968516	3.07322321480102e-14	Crenarchaeota	Nitrososphaeria	Nitrosopumilales	Nitrosopumilaceae
29.5885238041037	-12.1293194851058	3.32611007664608	3.36365890459617e-15	Desulfobacterota	Desulfobacteria	Desulfobacterales	Desulfococcaceae
29.8469277916423	12.7997732195307	3.17079539139029	6.90489326837001e-35	Crenarchaeota	Bathyarchaeia	Bathyarchaeia	Bathyarchaeia	Bathyarchaeia
29.8664178933482	12.0504961112974	2.89926850797473	6.33148431227186e-20	Chloroflexi	Anaerolineae	Anaerolineales	Anaerolineaceae	uncultured
29.8887699905091	12.7692844710691	3.20264285334736	4.28942957893446e-26	Desulfobacterota	Desulfobacteria	Desulfobacterales	Desulfosarcinaceae
29.9312650767477	12.2306397227374	2.93224245980372	2.54351867418632e-20	Calditrichota	Calditrichia	Calditrichales	Calditrichaceae	Calditrichaceae
30.0898214134562	-12.7372143910982	3.38410620284338	2.34128528702924e-17	Bacteroidota	Rhodothermia	Rhodothermales	Rhodothermaceae	uncultured
30.4050417779888	-12.5043510759819	3.30545034289516	1.02698616624506e-21	Halobacterota	Halobacteria	Halobacterales	Haloferacaceae	Halorussus
30.4920831107463	12.7962030150684	3.19849994164999	2.3225377553999e-26	Bacteroidota	Bacteroidia	Bacteroidales	SB-5	SB-5
30.5157872793145	11.7602564581657	3.23466780201347	1.90758934072479e-07	Proteobacteria	Gammaproteobacteria	BD7-8	BD7-8	BD7-8
30.5332207924965	-12.1275371086092	3.31908706255069	1.23784181027596e-15	Desulfobacterota	Desulfuromonadia	Bradymonadales	Bradymonadaceae	Bradymonadaceae
30.6402902490161	-12.5625239733272	3.28402808923985	6.37986163574594e-26	Zixibacteria	Zixibacteria	Zixibacteria	Zixibacteria	Zixibacteria
30.6542159030778	12.717197652605	3.30031342999892	3.05625537592546e-15	Firmicutes	Clostridia	Lachnospirales	Lachnospiraceae	Natranaerovirga
30.7767009490675	12.8585679555331	3.1666698994602	4.77997041654994e-39	Desulfobacterota	Desulfobacteria	Desulfobacterales	Desulfosarcinaceae	Sva0081_sediment_group
30.9929991281352	-12.073161262404	3.36583109210395	8.30890435194417e-13	Gemmatimonadota	BD2-11_terrestrial_group	BD2-11_terrestrial_group	BD2-11_terrestrial_group	BD2-11_terrestrial_group
31.0832321694436	12.5478603722938	2.95496914255877	4.84758064513496e-26	WS2	WS2	WS2	WS2	WS2
31.3002361970402	11.8245290945404	2.89660267842415	1.82795505272838e-17	Proteobacteria	Gammaproteobacteria	Steroidobacterales	Woeseiaceae	Woeseia
31.5741012832052	12.4166096641977	3.078394737393	1.13153389722534e-13	Proteobacteria	Gammaproteobacteria	Oceanospirillales	Pseudohongiellaceae	Pseudohongiella
31.665695615086	12.7056506713423	3.00657216703058	1.43414942872013e-30	Calditrichota	Calditrichia	Calditrichales	Calditrichaceae	Calorithrix
31.6788006026792	12.404990655555	3.03212914182083	2.34937580611102e-15	Actinobacteriota	Acidimicrobiia	Actinomarinales	uncultured	uncultured
31.7131390187478	-6.49376055656796	0.774716534233065	4.14530578029274e-16	Calditrichota	Calditrichia	Calditrichales	Calditrichaceae	Calorithrix
31.7174514377477	6.46841559546248	0.725626838787983	1.75969245801477e-18	Nitrospirota	Thermodesulfovibrionia	uncultured	uncultured	uncultured
31.8129431175095	-5.56845936078606	0.710109865311896	7.84339018472674e-15	Planctomycetota	Planctomycetes	Planctomycetales	uncultured	uncultured
31.9250177851507	2.86804280274244	1.14302854782142	0.00120088962997509	Proteobacteria	Gammaproteobacteria	KI89A_clade	KI89A_clade	KI89A_clade
32.012391228971	-12.4372734271402	3.34718760775269	7.33793951732576e-17	NB1-j	NB1-j	NB1-j	NB1-j	NB1-j
32.6116887454623	-2.94440135048376	1.00402679477463	0.000329310511119528	Desulfobacterota	uncultured	uncultured	uncultured	uncultured
32.7179246793217	-6.77068782982058	0.74946719341938	7.97288766058158e-19	Chloroflexi	Anaerolineae	Ardenticatenales	uncultured	uncultured
32.8327743852004	12.8964821071203	3.2431939478288	3.5203295477329e-22	Gemmatimonadota	BD2-11_terrestrial_group	BD2-11_terrestrial_group	BD2-11_terrestrial_group	BD2-11_terrestrial_group
32.9441951273272	-12.8436211175717	3.43434856752706	3.84670771184033e-15	Bacteroidota	Rhodothermia	Rhodothermales	Rhodothermaceae	uncultured
33.0632044898977	7.53881636898183	0.810413481963776	5.014750006966e-21	Latescibacterota	Latescibacteria	Latescibacterales	Latescibacteraceae	Latescibacteraceae
33.4303533469277	12.6413695993142	3.01810599022215	6.36532032658194e-20	Bacteroidota	Rhodothermia	Rhodothermales	Rhodothermaceae	uncultured
33.6001529758447	5.60448444858888	0.905954185934548	4.14275021315657e-10	Gemmatimonadota	BD2-11_terrestrial_group	BD2-11_terrestrial_group	BD2-11_terrestrial_group	BD2-11_terrestrial_group
33.6901381528071	-12.6667905731667	3.31962306478394	1.15779044990933e-22	Chloroflexi	Anaerolineae	SBR1031	SBR1031	SBR1031
33.6909853227716	12.9995028355194	3.18308370854686	1.45921389495229e-38	Proteobacteria	Gammaproteobacteria	Cellvibrionales	Halieaceae
33.7263917003704	13.0062979384801	3.1759247768433	2.7993116761147e-41	Proteobacteria	Gammaproteobacteria	Steroidobacterales	Woeseiaceae	Woeseia
33.8291762773627	9.06870240546778	0.977506482152123	6.24623888939766e-31	Acidobacteriota	Vicinamibacteria	Vicinamibacterales	Vicinamibacteraceae	Vicinamibacteraceae
33.868913980635	-4.8931304322375	0.832226296002864	3.66665563941211e-09	Proteobacteria	Gammaproteobacteria	Arenicellales	Arenicellaceae	Candidatus_Thiosymbion
33.9887326797132	-4.37356031949894	0.739553045147409	1.5142433691213e-09	Calditrichota	Calditrichia	Calditrichales	Calditrichaceae	Calorithrix
34.0509598705072	4.49615940784105	1.71207407677671	0.000620070872837939	Desulfobacterota	Desulfobacteria	Desulfobacterales	Desulfosarcinaceae	Desulfosarcina
34.3478081751326	12.1002446289571	4.08363160044336	3.07742585265436e-26	Desulfobacterota	Desulfobacteria	Desulfatiglandales	Desulfatiglandaceae	Desulfatiglans
34.4263074592443	5.19068698513851	1.58661950605618	0.00012438305525384	Desulfobacterota	Desulfobacteria	Desulfobacterales	Desulfosarcinaceae
34.4480942751034	-12.836714523594	3.30401172267959	2.35022907309268e-29	Proteobacteria	Alphaproteobacteria	Tistrellales	Geminicoccaceae	uncultured
34.5160444158716	-12.7168181575327	3.30955181501975	2.53175351538837e-25	Chloroflexi	Anaerolineae	SBR1031	SBR1031	SBR1031
34.5916519115376	13.0518154679182	3.17656069169279	6.50514239206516e-44	Desulfobacterota	Desulfobacteria	Desulfobacterales	Desulfosarcinaceae	SEEP-SRB1
34.7314321321765	12.6372859705486	3.00692809860721	1.80081072686457e-19	Acidobacteriota	Thermoanaerobaculia	Thermoanaerobaculales	Thermoanaerobaculaceae	Subgroup_10
34.9954464020109	12.5521941797531	3.04063414145042	1.21039555922698e-15	Gemmatimonadota	BD2-11_terrestrial_group	BD2-11_terrestrial_group	BD2-11_terrestrial_group	BD2-11_terrestrial_group
35.1190414573407	12.6506826955455	3.04752544574032	6.4221459718584e-17	Latescibacterota	Latescibacterota	Latescibacterota	Latescibacterota	Latescibacterota
35.2436291643104	1.53680606298042	0.471621016857968	0.000183028654057146	Planctomycetota
35.4627792360743	-12.3207724265938	3.2853263873802	5.5526812080822e-21	Proteobacteria	Gammaproteobacteria	Nitrococcales	Nitrococcaceae	Aquisalimonas
35.5832329103353	-4.78364677443081	0.92151250023959	5.28346125724017e-08	Halanaerobiaeota	Halanaerobiia	Halanaerobiales	Halobacteroidaceae	uncultured
35.705501025347	-12.9038155848703	3.30279567335392	1.99591940826383e-31	Desulfobacterota	Desulfovibrionia	Desulfovibrionales	Desulfohalobiaceae	Desulfovermiculus
35.7235416619103	-12.6176873622911	3.33393135519322	3.17542250194071e-20	Planctomycetota	Phycisphaerae	Phycisphaerales	AKAU3564_sediment_group	AKAU3564_sediment_group
36.0786010600452	13.1178036469031	3.18498725226166	4.65693385615994e-43	Proteobacteria	Gammaproteobacteria	Cellvibrionales	Halieaceae
36.1323762351375	13.0653422373919	3.2443263380027	3.50949486802671e-25	Patescibacteria	ABY1	Candidatus_Magasanikbacteria	Candidatus_Magasanikbacteria	Candidatus_Magasanikbacteria
36.1897396929347	13.0827384829075	3.22819507899447	2.48046501848841e-28	Bacteroidota	Bacteroidia	Bacteroidales	Bacteroidetes_BD2-2	Bacteroidetes_BD2-2
36.2548673228888	12.7775245062605	3.03105546495238	2.23343182309024e-20	Desulfobacterota	Desulfobacteria	Desulfatiglandales	Desulfatiglandaceae	Desulfatiglans
36.5204177214504	-3.32100442131553	0.996233331002219	0.000100880034810806	Gemmatimonadota	PAUC43f_marine_benthic_group	PAUC43f_marine_benthic_group	PAUC43f_marine_benthic_group	PAUC43f_marine_benthic_group
36.7658320438493	13.1477750984147	3.18586559352861	7.43550589049308e-44	Proteobacteria	Gammaproteobacteria	Nitrosococcales	Nitrosococcaceae
36.7792390387283	11.9152700520445	2.89559494202304	4.46945289205825e-18	Planctomycetota	Phycisphaerae	Phycisphaerales	Phycisphaeraceae	Urania-1B-19_marine_sediment_group
36.9506271678998	12.5937771288599	3.109650247361	8.70328236218211e-13	Chloroflexi	Anaerolineae	Anaerolineales	Anaerolineaceae	uncultured
36.9635796451124	2.22487154133157	0.716697337221137	0.000287555927577726	Proteobacteria	Alphaproteobacteria	Rhodobacterales	Rhodobacteraceae
37.0343509557633	4.77404413335038	1.11878100083409	4.21194381509964e-06	Proteobacteria	Gammaproteobacteria
37.0608811886841	13.1543583875711	3.19181952980672	4.12447532606709e-41	Proteobacteria	Gammaproteobacteria
37.6828218578436	12.4696182847899	3.24761839197485	5.54152880946804e-09	Gemmatimonadota	BD2-11_terrestrial_group	BD2-11_terrestrial_group	BD2-11_terrestrial_group	BD2-11_terrestrial_group
37.8814349527223	-12.7282911708279	3.3289424309198	1.7544758355854e-22	Desulfobacterota	Desulfobacteria	Desulfobacterales	Desulfosarcinaceae	Desulfosalsimonas
37.9501855694612	13.1959743688986	3.1930840719719	8.01778390361015e-43	Desulfobacterota	Desulfobulbia	Desulfobulbales	Desulfocapsaceae	uncultured
38.6536909082384	-4.38541034630102	0.855629804688361	8.16966719390855e-08	Bacteroidota	Bacteroidia	Bacteroidales	Bacteroidetes_BD2-2	Bacteroidetes_BD2-2
38.844785187684	13.1987369600105	3.23484168631326	1.32120801526545e-29	Gemmatimonadota	PAUC43f_marine_benthic_group	PAUC43f_marine_benthic_group	PAUC43f_marine_benthic_group	PAUC43f_marine_benthic_group
39.201724366406	11.9456549836424	2.83350264867733	1.76706366308678e-25	Spirochaetota	Spirochaetia	Spirochaetales	Spirochaetaceae	Spirochaeta_2
39.2418690735925	13.2290762549234	3.22208435754863	8.54385156796792e-34	Bacteroidota	Rhodothermia	Rhodothermales	Rhodothermaceae	uncultured
39.5858092214616	13.2655908580191	3.2007578965309	1.72944389184598e-43	Proteobacteria	Gammaproteobacteria
39.7701612883528	12.8457767764626	3.1146239249669	7.51814177035696e-15	Bacteroidota	Bacteroidia	Bacteroidales	Bacteroidetes_BD2-2	Bacteroidetes_BD2-2
39.9345646433412	-12.124419133496	3.23270174714378	1.0486759571584e-24	Bacteroidota	Bacteroidia	Cytophagales	Cyclobacteriaceae	uncultured
40.1909925782272	12.8661313084727	3.06701749087425	3.84057730612629e-17	Proteobacteria	Gammaproteobacteria
40.5290710215144	-2.30089310540459	0.681041022387904	9.40716129194455e-05	Zixibacteria	Zixibacteria	Zixibacteria	Zixibacteria	Zixibacteria
40.8371268926392	12.7655193429907	3.16667997652884	7.14972150198951e-12	Proteobacteria	Gammaproteobacteria	Gammaproteobacteria_Incertae_Sedis	Unknown_Family	uncultured
40.8842873065833	12.5122220693062	2.86861381450144	3.37219866091405e-32	Spirochaetota	Spirochaetia	Spirochaetales	Spirochaetaceae	uncultured
40.9741001781687	-12.2435827277739	3.30971830256611	1.5288696043216e-17	Bacteroidota	Bacteroidia	Bacteroidales	Bacteroidetes_BD2-2	Bacteroidetes_BD2-2
41.102591916495	13.3227577566013	3.21227427522781	2.7993116761147e-41	Desulfobacterota	Syntrophobacteria	Syntrophobacterales	uncultured	uncultured
41.3119878938719	2.8039649323934	0.57689172255195	3.77405270182941e-07	Chloroflexi	Anaerolineae	Anaerolineales	Anaerolineaceae	uncultured
41.343111731699	-13.1895480650809	3.42372919305491	2.13958234086268e-19	Chloroflexi	Anaerolineae	Ardenticatenales	Ardenticatenaceae	Ardenticatena
41.454827833864	13.3342278463153	3.21377203417363	9.18935928280922e-41	Bacteroidota	Bacteroidia	Cytophagales	Cyclobacteriaceae	uncultured
41.9440877202665	13.323171071347	3.24587745826341	2.43189872765104e-30	Chloroflexi	Anaerolineae	SBR1031	SBR1031	SBR1031
42.0731699156086	-13.3201600304837	3.41118651233687	1.64222415563068e-22	Gemmatimonadota	BD2-11_terrestrial_group	BD2-11_terrestrial_group	BD2-11_terrestrial_group	BD2-11_terrestrial_group
42.1016158467772	-13.025876661422	3.39559666749929	1.03965685531214e-19	Proteobacteria	Gammaproteobacteria	Ectothiorhodospirales	Ectothiorhodospiraceae	Halofilum
42.2325714231717	-12.9360198316488	3.38934671053748	4.36319795890681e-19	Spirochaetota	Spirochaetia	Spirochaetales	Spirochaetaceae	Spirochaeta_2
42.5342599873582	-13.2690540827978	3.41380806883428	1.70002001215373e-21	Desulfobacterota	Desulfovibrionia	Desulfovibrionales	Desulfovibrionaceae	Desulfovibrio
42.5691540423661	2.14464741122638	0.544559942968988	1.77214757939459e-05	Actinobacteriota	Acidimicrobiia	Actinomarinales	uncultured	uncultured
42.7059705809413	13.1689309167923	3.03166525794742	6.10715577588696e-33	Proteobacteria	Gammaproteobacteria
43.2286740723343	12.877938677858	3.0111963884774	2.95327386037665e-19	Chloroflexi	Anaerolineae	Anaerolineales	Anaerolineaceae	uncultured
43.3727511887496	4.68715455949169	0.786856939949439	1.13626895993567e-09	Desulfobacterota	Desulfobacteria	Desulfobacterales	Desulfosarcinaceae	Sva0081_sediment_group
43.800116710072	13.1447336279208	3.05820583806018	1.73999375761348e-24	Patescibacteria	ABY1	Candidatus_Falkowbacteria	Candidatus_Falkowbacteria	Candidatus_Falkowbacteria
44.1996590678402	13.4494194459016	3.20984238324138	2.24055019455696e-49	Bacteroidota	Bacteroidia	Bacteroidales	SB-5	SB-5
44.4397452156108	2.42589368495451	0.782446973417522	0.000283945544791046	Proteobacteria	Gammaproteobacteria	Nitrosococcales	Nitrosococcaceae
44.7025377115779	13.1931939954264	3.03503027376903	4.78129049187434e-28	Bacteroidota	Ignavibacteria	Ignavibacteriales
45.2920183790836	-7.60557015685414	0.958583362690381	1.15792641974335e-16	Bacteroidota	Bacteroidia	Chitinophagales	Saprospiraceae	uncultured
45.6792290864136	7.09188655494675	1.11044188543286	7.21886301107106e-11	Proteobacteria	Alphaproteobacteria	Sneathiellales	Sneathiellaceae	Sneathiella
45.7247790205659	8.45200422601041	0.97242937009858	6.15019108420359e-21	Chloroflexi	Anaerolineae	Ardenticatenales	uncultured	uncultured
46.4240633686498	6.53581340565599	1.00691019046401	3.12218211728845e-11	Chloroflexi	Anaerolineae	Anaerolineales	Anaerolineaceae	uncultured
46.6818188528265	-13.3860249858137	3.42831132463151	1.87164419286753e-21	Gemmatimonadota	PAUC43f_marine_benthic_group	PAUC43f_marine_benthic_group	PAUC43f_marine_benthic_group	PAUC43f_marine_benthic_group
46.8648502657512	13.2039842956681	2.99141755091218	4.01273864705232e-30	Proteobacteria	Alphaproteobacteria	Sphingomonadales	Sphingomonadaceae
46.9355987874881	-5.96539488793556	0.62646947329747	2.74618139917761e-20	Proteobacteria	Alphaproteobacteria	Kiloniellales	Fodinicurvataceae
47.2034595251976	4.31456544916818	1.17165288494038	4.16176681325266e-05	Proteobacteria	Alphaproteobacteria	uncultured	uncultured	uncultured
47.6064411401074	-13.3684117581285	3.41958493226839	3.37005873233891e-22	Gemmatimonadota	BD2-11_terrestrial_group	BD2-11_terrestrial_group	BD2-11_terrestrial_group	BD2-11_terrestrial_group
47.609157501802	3.71744186395557	0.762904798773172	3.9328738176759e-07	Gemmatimonadota	BD2-11_terrestrial_group	BD2-11_terrestrial_group	BD2-11_terrestrial_group	BD2-11_terrestrial_group
47.6678894556337	-4.41986611835811	0.71955112497467	4.99422398397418e-10	Proteobacteria	Gammaproteobacteria
47.7810341579643	-4.11623869719142	0.88135670656223	6.14746613363292e-07	Gemmatimonadota	BD2-11_terrestrial_group	BD2-11_terrestrial_group	BD2-11_terrestrial_group	BD2-11_terrestrial_group
48.1530143817624	13.1120940133398	3.05020345199642	3.92061029377132e-19	Acidobacteriota	Thermoanaerobaculia	Thermoanaerobaculales	Thermoanaerobaculaceae	Subgroup_23
50.3026394737658	-13.5769549026749	3.38722101865	3.1809441229159e-32	Chloroflexi	Anaerolineae	Ardenticatenales	uncultured	uncultured
50.7623119269718	13.2929526873328	3.06537475104702	2.91869204311762e-21	Desulfobacterota	Desulfobacteria	Desulfobacterales	Desulfosarcinaceae
50.9817957295569	12.9997082342743	2.94950359949083	2.79112512539851e-26	Chloroflexi	Anaerolineae	uncultured	uncultured	uncultured
51.3946903327791	12.4458813138643	2.91163604237968	3.23141871790593e-21	Bacteroidota	Rhodothermia	Balneolales	Balneolaceae	uncultured
51.468017684859	4.35616513971979	1.02104599139678	3.97412727975487e-06	Chloroflexi	Anaerolineae	SBR1031	SBR1031	SBR1031
51.7592963285113	-13.5464690983122	3.39900472689269	1.53965951060362e-28	Planctomycetota	Planctomycetes	Pirellulales	Pirellulaceae	uncultured
52.6276880315179	-13.3656571920272	3.43161438557249	3.45222680234744e-21	Proteobacteria	Gammaproteobacteria
52.811541587386	-13.5029529255218	3.36604413412947	2.34609083921728e-35	Chloroflexi	Anaerolineae	Anaerolineales	Anaerolineaceae	uncultured
53.8623851192693	5.30365387181041	1.48907600404859	5.27590317261417e-05	Acidobacteriota	Vicinamibacteria	Subgroup_9	Subgroup_9	Subgroup_9
54.0566768332373	13.7582388578511	3.25608475272908	1.19774627122298e-42	Bacteroidota	Bacteroidia	Bacteroidales	Marinilabiliaceae	uncultured
54.0694803378664	13.4792238458766	3.04211597384681	1.44769973609133e-29	Proteobacteria	Gammaproteobacteria	Ectothiorhodospirales	Thioalkalispiraceae	uncultured
54.4622932610053	13.7888258649177	3.23639579980428	1.04518402821165e-55	Desulfobacterota	Desulfobacteria	Desulfobacterales	Desulfosarcinaceae	Sva0081_sediment_group
54.4851518632834	13.7960963561062	3.24893682561702	1.20381500404544e-53	Latescibacterota	Latescibacteria	Latescibacterales	Latescibacteraceae	Latescibacteraceae
54.6568955949197	-13.3607873139431	3.40768629707048	1.57477741405496e-23	Spirochaetota	Spirochaetia	Spirochaetales	Spirochaetaceae	Spirochaeta_2
56.0167458296954	4.12695095352945	0.898043387603905	1.11370394012744e-06	Gemmatimonadota	PAUC43f_marine_benthic_group	PAUC43f_marine_benthic_group	PAUC43f_marine_benthic_group	PAUC43f_marine_benthic_group
56.2371707481538	13.8159619863669	3.26489534698441	3.1446604202752e-41	Chloroflexi	Anaerolineae	SBR1031	SBR1031	SBR1031
56.5409008783009	13.8413982973295	3.25344283772393	2.93462042418265e-49	Proteobacteria	Gammaproteobacteria
57.2492585404472	-13.5141972738259	3.40913868587571	2.83469946732021e-26	Bacteroidota	Bacteroidia	Chitinophagales	Saprospiraceae	uncultured
57.3374468998437	-5.86496101143825	0.885793277700692	1.77252348756928e-11	NB1-j	NB1-j	NB1-j	NB1-j	NB1-j
58.1080251481101	-13.4181410695455	3.35826239964067	2.55715060703118e-32	Bacteroidota	Bacteroidia	Bacteroidales	Prolixibacteraceae	uncultured
58.5166198234806	8.57117391253105	0.935096118722389	1.47672069621458e-26	Bacteroidota	Bacteroidia	Sphingobacteriales	Lentimicrobiaceae	Lentimicrobiaceae
60.238731262435	-6.78506822180719	0.70261087660787	1.32477657768023e-21	Spirochaetota	Spirochaetia	Spirochaetales	Spirochaetaceae	Spirochaeta
60.5307479670888	13.3443565604056	2.96591543945255	8.37357846328203e-29	Crenarchaeota	Bathyarchaeia	Bathyarchaeia	Bathyarchaeia	Bathyarchaeia
60.6547769335309	12.6495350188572	2.86189095475609	1.21213139776432e-29	Chloroflexi	Anaerolineae	SBR1031	SBR1031	SBR1031
60.8009029567699	13.9289229857398	3.29075884077087	2.87319634985605e-36	Desulfobacterota	Desulfobacteria	Desulfobacterales	Desulfosarcinaceae
61.3381180443306	-13.480976988251	3.39834692735355	5.27468647838215e-27	Spirochaetota	Spirochaetia	Spirochaetales	Spirochaetaceae	Spirochaeta_2
61.5729384217929	13.6571647921356	3.07783147048229	5.72579428602703e-26	Proteobacteria	Gammaproteobacteria	Steroidobacterales	Woeseiaceae	Woeseia
62.0701046713091	13.7409262574524	3.10358118826724	2.23553649495178e-29	Calditrichota	Calditrichia	Calditrichales	Calditrichaceae	Calditrichaceae
63.1969276442435	3.26548824097631	1.10629555029017	0.000392012578331703	Desulfobacterota	Desulfobacteria	Desulfobacterales	Desulfosarcinaceae	Sva0081_sediment_group
63.376068573212	13.5676041534392	3.14880780492704	9.53718054616257e-17	Proteobacteria	Gammaproteobacteria	Chromatiales	Chromatiaceae	Halochromatium
64.2668254252749	5.44236538374073	0.627677581116507	5.55757907522433e-18	Bacteroidota	Bacteroidia	Cytophagales	Cyclobacteriaceae	uncultured
65.1362291580623	12.1710111117967	2.83210027529279	2.05293951371585e-26	Spirochaetota	Spirochaetia	Spirochaetales	Spirochaetaceae	Spirochaeta
65.4128268005597	-4.41598570606784	0.651011374331167	8.08046517158255e-12	Gemmatimonadota	BD2-11_terrestrial_group	BD2-11_terrestrial_group	BD2-11_terrestrial_group	BD2-11_terrestrial_group
65.4645269561818	13.079688625798	2.89875769758088	1.65768219734947e-32	Chloroflexi	Anaerolineae	Anaerolineales	Anaerolineaceae	uncultured
65.4980400561527	13.2803859677408	3.00020617324046	1.05044289594746e-21	Desulfobacterota	Desulfobacteria	Desulfobacterales	Desulfosarcinaceae
65.5553242093519	2.77728343574584	0.662785089662678	6.72195747580967e-06	Proteobacteria	Gammaproteobacteria
65.7271913171685	-2.99195103613157	0.851856338705108	6.50370879700502e-05	Sva0485	Sva0485	Sva0485	Sva0485	Sva0485
65.8734663424054	13.8342213555627	3.07179365869991	4.62445287089407e-35	Calditrichota	Calditrichia	Calditrichales	Calditrichaceae	Calditrichaceae
66.4984274605543	-13.3947981598586	3.36140279297132	2.94704467837205e-32	Proteobacteria	Gammaproteobacteria	Ectothiorhodospirales	Ectothiorhodospiraceae	Halofilum
67.6690723502399	-13.5032190909222	3.40680016581903	4.96262646801896e-26	Proteobacteria	Alphaproteobacteria	Kiloniellales	Fodinicurvataceae	Rhodovibrio
68.0162951830326	-3.6510776802341	0.618280684522443	1.45362914473441e-09	Acidobacteriota	Thermoanaerobaculia	Thermoanaerobaculales	Thermoanaerobaculaceae	Subgroup_10
68.5523291773083	13.5582317741175	3.08842017679351	3.5768072667942e-18	Proteobacteria	Gammaproteobacteria	uncultured	uncultured	uncultured
70.453651996442	13.7234443585207	3.12886716735	2.14797661836693e-18	Chloroflexi	Anaerolineae	SBR1031	SBR1031	SBR1031
71.6169801410738	-1.80004540191622	0.673031664589753	0.000741469883926341	Gemmatimonadota	BD2-11_terrestrial_group	BD2-11_terrestrial_group	BD2-11_terrestrial_group	BD2-11_terrestrial_group
72.7887959406554	5.8214907736314	1.64828039423712	5.20502451890336e-05	Actinobacteriota	Acidimicrobiia	Actinomarinales	uncultured	uncultured
73.3296291601115	13.7404094350466	2.99939041359197	2.58822855320523e-30	Chloroflexi	Anaerolineae	Anaerolineales	Anaerolineaceae	uncultured
74.4517861708146	7.03071560693539	0.789067249033985	9.79860033604223e-19	Calditrichota	Calditrichia	Calditrichales	Calditrichaceae	Calorithrix
74.5361729906666	-5.74947874758367	0.822813512958442	1.55593458520656e-12	Chloroflexi	Anaerolineae
74.7624108276111	-4.17975984732583	0.715908621562144	1.49332384691556e-09	Gemmatimonadota	PAUC43f_marine_benthic_group	PAUC43f_marine_benthic_group	PAUC43f_marine_benthic_group	PAUC43f_marine_benthic_group
74.7902489219272	14.2789899262542	3.29886525825957	8.85549217102343e-48	Calditrichota	Calditrichia	Calditrichales	Calditrichaceae	Calditrichaceae
75.4286035116477	13.97660461975	3.09901307238624	2.49068605601609e-27	Chloroflexi	Anaerolineae	SBR1031	SBR1031	SBR1031
75.9175341265903	-14.1673279842708	3.56345023017905	4.96577272463507e-19	Chloroflexi	Anaerolineae	Anaerolineales	Anaerolineaceae	uncultured
76.066990898708	13.8955539261489	3.03449064669487	8.31897110913534e-30	Zixibacteria	Zixibacteria	Zixibacteria	Zixibacteria	Zixibacteria
77.2809823997994	-13.732756693473	3.38714957760606	8.18117414533613e-38	Spirochaetota	Spirochaetia	Spirochaetales	Spirochaetaceae	Sediminispirochaeta
77.9421944206489	14.3549920381125	3.27718825834741	2.99106575689898e-63	Bacteroidota	Bacteroidia	Bacteroidales	Bacteroidetes_BD2-2	Bacteroidetes_BD2-2
79.8078416761957	14.3901620546239	3.30253262936196	3.00967470429596e-53	Chloroflexi	Anaerolineae	Anaerolineales	Anaerolineaceae	uncultured
80.525903373247	1.11085865827696	0.687712276266772	0.00654124855045344	Spirochaetota	Spirochaetia	Spirochaetales	Spirochaetaceae	uncultured
80.9660972677813	-14.1178817755217	3.44481680627537	2.75313171380105e-34	NB1-j	NB1-j	NB1-j	NB1-j	NB1-j
81.3711825517651	-7.98688131559816	0.678623677348536	7.0871755381436e-29	Proteobacteria	Alphaproteobacteria	Tistrellales	Geminicoccaceae	uncultured
83.8455876803484	-5.24050143408721	0.852232691704345	3.52598432293111e-10	Proteobacteria	Alphaproteobacteria	Rhodobacterales	Rhodobacteraceae	uncultured
84.7547479599691	3.63416465689683	0.533526601326668	7.08232518174762e-12	Actinobacteriota	Acidimicrobiia	Actinomarinales	uncultured	uncultured
86.4796231111643	-13.9882260739478	3.43901535457989	3.38745772094419e-32	Proteobacteria	Alphaproteobacteria	Rhizobiales	Rhodomicrobiaceae	Rhodomicrobium
86.5821145606896	-14.186280221699	3.47056894312345	8.95458557051702e-31	Chloroflexi	Anaerolineae	Ardenticatenales	uncultured	uncultured
87.0632604047944	-13.7911220302628	3.46522537702789	2.82368886619403e-23	Chloroflexi	Chloroflexia	Chloroflexales	Chloroflexaceae
88.348404670984	9.16493306960856	0.723657335933399	4.45385879917628e-39	Proteobacteria	Gammaproteobacteria	Cellvibrionales	Microbulbiferaceae	Microbulbifer
88.363342559715	-13.4106105058722	3.404181151004	5.83973753238067e-25	Bacteroidota	Bacteroidia	Chitinophagales	Saprospiraceae
89.5035157871572	-3.09945600097611	0.608968767797939	9.27888842613352e-08	Bacteroidota	Rhodothermia	Rhodothermales	Rhodothermaceae	Rhodothermaceae
89.8235810379663	-2.24441807913547	0.790299050623662	0.000462625244365318	Chloroflexi	Anaerolineae	uncultured	uncultured	uncultured
90.7277294899213	-4.76815073954806	0.866096386724148	1.11291822349641e-08	Chloroflexi	Anaerolineae	Ardenticatenales	uncultured	uncultured
93.2079238600397	-13.8775502868651	3.43481386805837	4.01273864705232e-30	Bacteroidota	Rhodothermia	Balneolales	Balneolaceae	uncultured
93.5528258837244	-14.2945781312975	3.50304728802489	2.49068605601609e-27	Desulfobacterota	Desulfovibrionia	Desulfovibrionales	Desulfovibrionaceae	Desulfovibrio
93.9961131622068	-9.55582837153161	0.959860944722486	2.40574848190037e-29	Spirochaetota	Spirochaetia	Spirochaetales	Spirochaetaceae	Spirochaeta_2
94.7024899202237	3.51957239814555	0.923796423935741	2.76401826515084e-05	Bacteroidota	Bacteroidia	Cytophagales	Cyclobacteriaceae
95.2448263794903	1.98734953426623	0.534630912409136	3.99078401541032e-05	Myxococcota	Polyangia	Polyangiales	Sandaracinaceae	uncultured
96.163817551954	-13.9396416891709	3.45898120351284	3.53778611988456e-27	Actinobacteriota	Acidimicrobiia	Actinomarinales	uncultured	uncultured
97.3775826838394	-5.71272518922354	0.691749574770378	2.62399138341844e-16	Acidobacteriota	Subgroup_26	Subgroup_26	Subgroup_26	Subgroup_26
99.2864935861553	1.69608567344178	0.547325416726267	0.000286867264616599	Proteobacteria	Gammaproteobacteria	uncultured	uncultured	uncultured
99.6972193284047	-7.53386397046852	0.658807286722206	3.31405718346577e-29	Chloroflexi	Anaerolineae	SBR1031	SBR1031	SBR1031
101.64369882073	14.3859976612932	3.15612183683448	3.41421204456811e-23	Desulfobacterota	Desulfobacteria	Desulfobacterales	Desulfosarcinaceae
103.083204971191	13.8260862669323	2.93842443851705	1.00094844687497e-38	Desulfobacterota	Desulfobacteria	Desulfatiglandales	Desulfatiglandaceae	Desulfatiglans
104.114381457529	-14.3194995890337	3.4883357361404	2.5457570516258e-30	Chloroflexi	Anaerolineae	SBR1031	SBR1031	SBR1031
104.879151095709	-14.708154981679	3.64259447881465	9.79860033604223e-19	Nanoarchaeota	Nanoarchaeia	Woesearchaeales	Woesearchaeales	Woesearchaeales
105.974080893507	-14.4530436402623	3.44191643370615	2.8122686491245e-49	Gemmatimonadota	BD2-11_terrestrial_group	BD2-11_terrestrial_group	BD2-11_terrestrial_group	BD2-11_terrestrial_group
107.169999139774	-14.5304976609548	3.50238216065833	3.25964984563656e-33	Desulfobacterota	Desulfobacteria	Desulfobacterales
111.868975783381	-10.371113962377	1.03922989488333	3.33302139102023e-28	Chloroflexi	Anaerolineae	SBR1031	SBR1031	SBR1031
114.251090190718	14.9544106225272	3.35588436021553	1.07295928941544e-54	Gemmatimonadota	BD2-11_terrestrial_group	BD2-11_terrestrial_group	BD2-11_terrestrial_group	BD2-11_terrestrial_group
114.760759196956	-2.64204165834483	0.644946120979595	7.29838731469925e-06	Acidobacteriota	Subgroup_21	Subgroup_21	Subgroup_21	Subgroup_21
115.424822505564	-1.94558870393704	0.499398422623947	1.69605879092256e-05	Chloroflexi	Anaerolineae	Anaerolineales	Anaerolineaceae	uncultured
116.292833091626	-3.69194157091996	0.613390086322874	6.06672873236006e-10	Desulfobacterota	Desulfobacteria	Desulfobacterales	Desulfosarcinaceae
117.488288808301	3.05872526630701	0.570494073076629	3.20321299881782e-08	Spirochaetota	Spirochaetia	Spirochaetales	Spirochaetaceae	Spirochaeta
117.58474934524	-14.4508587777542	3.49063934632926	1.15523978247107e-33	Bacteroidota	Bacteroidia	Cytophagales	Cyclobacteriaceae	Imperialibacter
117.987001159448	14.2011500277036	3.66109400837271	1.08079330910511e-40	Proteobacteria	Gammaproteobacteria	Chromatiales	Chromatiaceae	Candidatus_Thiobios
121.564677956674	-14.9851838042044	3.48490107238761	8.84776344886888e-58	Chloroflexi	Anaerolineae	SBR1031	SBR1031	SBR1031
126.668205885025	15.133871896311	3.34931736041904	1.18875005806225e-73	Desulfobacterota	Desulfobacteria	Desulfobacterales	Desulfosarcinaceae	Sva0081_sediment_group
126.770923776804	15.1375818624886	3.34720369933431	1.02913654621478e-76	Bacteroidota	Bacteroidia	Bacteroidales	Bacteroidetes_BD2-2	Bacteroidetes_BD2-2
127.767975244863	4.67494418818214	0.711928131229993	3.23359541920055e-11	Acidobacteriota	Subgroup_21	Subgroup_21	Subgroup_21	Subgroup_21
127.795409070506	-9.51883800254712	0.845428681287713	6.41227801406536e-31	Chloroflexi	Anaerolineae	SBR1031	SBR1031	SBR1031
129.78819089755	14.7842862613416	3.16778297703378	3.1602923104636e-26	Proteobacteria	Alphaproteobacteria	Rhizobiales	Methyloligellaceae	Methyloceanibacter
131.765127423158	-4.88492258638987	0.963597546104399	1.00397436393644e-07	Desulfobacterota	Desulfobacteria	Desulfobacterales	Desulfosarcinaceae	uncultured
132.050401038672	15.199046406228	3.35673439596735	2.93350574731434e-73	Acidobacteriota	Vicinamibacteria	Subgroup_17	Subgroup_17	Subgroup_17
138.140577846432	-3.88506111948641	0.675346630986878	2.51957368688162e-09	Gemmatimonadota	PAUC43f_marine_benthic_group	PAUC43f_marine_benthic_group	PAUC43f_marine_benthic_group	PAUC43f_marine_benthic_group
138.165210308591	8.02140412551203	0.907159579676161	2.36665009539174e-18	Proteobacteria	Gammaproteobacteria	Nitrosococcales	Nitrosococcaceae	SZB85
145.46083446995	3.67258716586821	0.535345795316575	4.42772043912996e-12	Chloroflexi	Anaerolineae	Anaerolineales	Anaerolineaceae	uncultured
148.883804633872	-1.67731013157984	0.446693245786138	2.91903589537313e-05	Dadabacteria	Dadabacteriia	Dadabacteriales	Dadabacteriales	Dadabacteriales
150.704730561129	3.99616879112062	0.630020326289708	1.08501820948342e-10	Desulfobacterota	Desulfobaccia	Desulfobaccales	Desulfobaccaceae	Desulfobacca
161.44880830001	-15.3955801518099	3.60153364991269	8.1179849885486e-35	Bacteroidota	Bacteroidia	Cytophagales	Cyclobacteriaceae
172.215521769033	3.08999134236414	0.477587460599783	5.90186529521054e-11	Gemmatimonadota	PAUC43f_marine_benthic_group	PAUC43f_marine_benthic_group	PAUC43f_marine_benthic_group	PAUC43f_marine_benthic_group
172.626200971187	-15.4146765639121	3.55855704434045	7.02113165432251e-50	Calditrichota	Calditrichia	Calditrichales	Calditrichaceae	Calorithrix
190.241360702628	4.05139207921219	0.617583174500187	3.25046669376607e-11	Desulfobacterota	Desulfobacteria	Desulfobacterales	Desulfosarcinaceae
203.874317844653	4.09956430833594	0.410313370833705	3.8108977205045e-23	Proteobacteria	Gammaproteobacteria	Steroidobacterales	Woeseiaceae	Woeseia
205.154795404694	-15.8220160526032	3.60754869068113	8.78074627661497e-44	Desulfobacterota	Desulfobacteria	Desulfobacterales	Desulfosarcinaceae
207.828590802017	14.4339539398878	3.31733300876998	2.66174638011875e-61	Desulfobacterota	Desulfobacteria	Desulfobacterales	Desulfosarcinaceae	uncultured
212.931456472931	-14.9232491837456	3.54652592840804	1.18476598753537e-32	Chloroflexi	Anaerolineae	SBR1031	SBR1031	SBR1031
257.291566725277	-16.1235740073554	3.60538940291272	9.25044861389776e-73	Chloroflexi	Anaerolineae
333.423127463473	16.6669505071983	3.46824011525461	1.24857210408392e-109	Desulfobacterota	Desulfobacteria	Desulfobacterales	Desulfosarcinaceae	Sva0081_sediment_group
342.548862147366	-4.88555970546834	0.661071744535324	8.38198922283508e-14	Chloroflexi	Anaerolineae	SBR1031	SBR1031	SBR1031
356.457580174193	-6.65594452453452	0.566838909237887	5.41343557183608e-31	Chloroflexi	Anaerolineae	Anaerolineales	Anaerolineaceae	uncultured
362.73670571557	-4.17975243484119	0.720731050748521	2.07904169627357e-09	Bacteroidota	Bacteroidia	Cytophagales	Cyclobacteriaceae
402.321415867399	16.4035730237843	3.12923185695464	1.31159984245005e-42	Actinobacteriota	Acidimicrobiia	Actinomarinales	uncultured	uncultured
417.925688870431	-2.58968210527955	0.324428769219216	1.05736331615504e-15	Actinobacteriota	Acidimicrobiia	Actinomarinales	uncultured	uncultured
582.670808456309	-1.97373030534811	0.528071266516806	3.01089615117396e-05	Proteobacteria	Gammaproteobacteria	Nitrosococcales	Nitrosococcaceae
621.788850872486	-17.4945640858446	3.82710761378191	1.38774216348102e-39	Chloroflexi	Anaerolineae	SBR1031
