# Supplementary material for: Do restoration strategies in mangroves recover microbial diversity? A case study in the Yucatan peninsula
Source: PLoS One. 2024 Aug 16;19(8):e0307929. doi: 10.1371/journal.pone.0307929 (PMC11329136; doi:10.1371/journal.pone.0307929)
Supplement: S11 Table — The column “baseMean” are the normalized mean abundance of the ASV, “log2FoldChange” is the logarithmic abundance difference between the compared status, “lfcSE” is the standard error on the logarithmic scale, “padj” is the Benjamini-Hochberg adjusted p-value. (TXT) [file pone.0307929.s018.txt]

baseMean	log2FoldChange	lfcSE	padj	Phylum	Class	Order	Family	Genus
2.63759625773498	-8.15037090597042	3.08577681056164	0.000412144144356503	Chloroflexi	Anaerolineae	Ardenticatenales	Ardenticatenaceae	uncultured
3.03460233925885	4.54572539285541	1.95786376930735	0.00887653239723757	Acidobacteriota	Subgroup_21	Subgroup_21	Subgroup_21	Subgroup_21
3.22910674306827	8.40113211307362	3.38988856655387	0.00572663029325072	Bacteroidota	Bacteroidia	Chitinophagales	Saprospiraceae	uncultured
3.33315086614674	8.57960193881264	3.28831473384349	0.00240801394640241	Thermoplasmatota	Thermoplasmata	Marine_Benthic_Group_D_and_DHVEG-1	Marine_Benthic_Group_D_and_DHVEG-1	Marine_Benthic_Group_D_and_DHVEG-1
3.36193786497813	8.45014923893408	3.07657668427888	0.00109561660846712	Latescibacterota	Latescibacteria	Latescibacterales	Latescibacteraceae	Latescibacteraceae
3.79186466420329	8.72298803461058	3.38271530501986	0.00331654659982143	Bacteroidota	Bacteroidia	Bacteroidales
3.99255574180412	-8.94299746991629	3.12007585423665	3.18786609093881e-05	Acidobacteriota	Subgroup_22	Subgroup_22	Subgroup_22	Subgroup_22
4.54485373193607	8.59482132617678	3.51658443560705	0.00787139675893712	Desulfobacterota	Desulfovibrionia	Desulfovibrionales	Desulfohalobiaceae	Desulfovermiculus
4.94094840847467	4.89366716152436	1.22802249399216	4.5553662025029e-05	Bacteroidota	Bacteroidia	Flavobacteriales	Flavobacteriaceae	Zeaxanthinibacter
5.49719498843843	9.42726265114376	2.83275047611542	1.16419113800129e-07	Patescibacteria	Gracilibacteria	Candidatus_Abawacabacteria	Candidatus_Abawacabacteria	Candidatus_Abawacabacteria
5.55064091755064	9.49782732159783	3.36388964949828	0.000617381910560616	Chloroflexi	Anaerolineae	SBR1031	SBR1031	SBR1031
5.62839864305785	9.23491824613132	2.87455835689875	3.04340028527061e-06	Chloroflexi	Dehalococcoidia	FW22	FW22	FW22
5.97927640378093	9.82022186595436	3.20769452915633	2.64094332890239e-05	Thermoplasmatota	Thermoplasmata	Marine_Benthic_Group_D_and_DHVEG-1	Marine_Benthic_Group_D_and_DHVEG-1	Marine_Benthic_Group_D_and_DHVEG-1
6.01308741632037	9.82576485646115	3.21124590362457	2.75348479722918e-05	Verrucomicrobiota	Omnitrophia	Omnitrophales	Omnitrophaceae	Candidatus_Omnitrophus
6.44717647892736	3.30731600217474	1.67206540119279	0.0072115743149306	Proteobacteria	Gammaproteobacteria
6.48926142922804	5.07842163502401	1.52600310409796	0.000155995242389029	Proteobacteria	Alphaproteobacteria	Kiloniellales	Fodinicurvataceae
6.52167584567333	9.27305447157335	2.83096620792145	6.92641709640776e-07	Chloroflexi	Anaerolineae	SBR1031	SBR1031	SBR1031
6.565234676904	6.04603232086298	1.64730385259673	0.000302431235538207	Bacteroidota	Bacteroidia	Bacteroidales	Bacteroidetes_BD2-2	Bacteroidetes_BD2-2
6.66193744484283	4.05048385312659	1.55288163613954	0.00214989107524955	Nanoarchaeota	Nanoarchaeia	Woesearchaeales	Woesearchaeales	Woesearchaeales
6.67594354937536	10.0159907163484	3.22010720830601	1.4558470736658e-05	Verrucomicrobiota	Omnitrophia	Omnitrophales
6.86945862096951	9.9898528891369	3.28854795588737	5.94817465266973e-05	Sva0485	Sva0485	Sva0485	Sva0485	Sva0485
7.09527767038116	9.87529123790733	3.09545400883097	2.11325463688252e-05	Gemmatimonadota	BD2-11_terrestrial_group	BD2-11_terrestrial_group	BD2-11_terrestrial_group	BD2-11_terrestrial_group
7.20750121286834	9.98651908736764	3.36946538501875	0.000192602686712827	Thermoplasmatota	Thermoplasmata	Marine_Benthic_Group_D_and_DHVEG-1	Marine_Benthic_Group_D_and_DHVEG-1	Marine_Benthic_Group_D_and_DHVEG-1
7.28237523127495	9.89285557130277	3.15320873095663	4.99069130544553e-05	Latescibacterota	Latescibacteria	Latescibacterales	Latescibacteraceae	Latescibacteraceae
7.29996549307959	9.30290995439745	2.80428275357307	2.08176303687244e-07	Spirochaetota	Spirochaetia	Spirochaetales	Spirochaetaceae	Spirochaeta
7.32583768403239	4.05868004900721	1.53373022618111	0.00211002011878011	Verrucomicrobiota	Kiritimatiellae	WCHB1-41	WCHB1-41	WCHB1-41
7.44178128604847	4.32465442770104	1.6666606184686	0.00241468805144443	Proteobacteria	Alphaproteobacteria	Caulobacterales	Hyphomonadaceae	Oceanicaulis
7.52017983887852	10.1812905414451	3.27111636467703	2.11638739090205e-05	Spirochaetota	Spirochaetia	Spirochaetales	Spirochaetaceae	Spirochaeta
7.56000217704596	4.04481488915899	1.686446365658	0.00321418756202678	Nanoarchaeota	Nanoarchaeia	Woesearchaeales	SCGC_AAA011-D5	SCGC_AAA011-D5
7.56309584028017	9.91971559810077	3.17218928316244	6.32784133228373e-05	Chloroflexi	Dehalococcoidia	MSBL5	MSBL5	MSBL5
7.72688606624196	9.9061868607206	3.19770471337024	0.000101258287862373	Calditrichota	Calditrichia	Calditrichales	Calditrichaceae	Caldithrix
7.74439751969356	10.2203893144144	3.28486783648266	2.40481198312104e-05	Planctomycetota	Pla4_lineage	Pla4_lineage	Pla4_lineage	Pla4_lineage
7.89194553632274	10.1206310407499	3.40270003455607	0.000196657577873942	Proteobacteria	Gammaproteobacteria
8.06239627698318	10.2939677465012	3.28734761252274	1.86935891513195e-05	Proteobacteria	Gammaproteobacteria
8.18099820363605	6.0506953679858	1.63267546196506	3.87395949078199e-05	Thermoplasmatota	Thermoplasmata	uncultured	uncultured	uncultured
8.27364792360108	10.2082157904078	3.40338002639296	0.000155788144835047	Verrucomicrobiota	Omnitrophia	Omnitrophales	Omnitrophaceae	Candidatus_Omnitrophus
8.51455998482369	10.372609647494	3.30866827757786	2.07746938957457e-05	Thermoplasmatota	Thermoplasmata	uncultured	uncultured	uncultured
8.57694392265091	9.79706930693076	2.94136746769763	1.22170781214176e-06	Euryarchaeota	Thermococci	Methanofastidiosales	uncultured	uncultured
8.74686020975627	10.0374388226423	3.12756474498501	3.16289001539104e-05	Crenarchaeota	Bathyarchaeia	Bathyarchaeia	Bathyarchaeia	Bathyarchaeia
9.03287396197868	10.4684301082638	3.32319356754219	1.87195358453202e-05	Bacteroidota	Bacteroidia	Bacteroidales	SB-5	SB-5
9.03788109675973	10.5668819010307	3.22518022609011	9.64449833182485e-07	Bacteroidota	Bacteroidia	Cytophagales	Cyclobacteriaceae	uncultured
9.11501304058887	10.2277797164606	3.00257024369163	6.62530607772536e-07	Euryarchaeota	Thermococci	Methanofastidiosales	uncultured	uncultured
9.24779098538638	3.46577535635926	1.94841601562305	0.00783657941883081	Planctomycetota	Phycisphaerae	Phycisphaerales	AKAU3564_sediment_group	AKAU3564_sediment_group
9.28927815068553	10.5512179254078	3.29532251644838	6.90012729641081e-06	Verrucomicrobiota	Kiritimatiellae	WCHB1-41	WCHB1-41	WCHB1-41
9.39657644199728	10.6441468842201	3.23240326283813	6.86558531580453e-07	Bacteroidota	Bacteroidia	Bacteroidales
9.46097913144506	5.83187180098288	1.72312657118951	0.000311828883914168	Bacteroidota	Bacteroidia	Chitinophagales	Saprospiraceae
9.72377424544751	4.4977295902061	1.79857145992054	0.00300424776646936	Chloroflexi	Anaerolineae	SBR1031	SBR1031	SBR1031
9.88191333818991	10.4799666140228	3.45962704652726	0.000144962435651479	Chloroflexi	Anaerolineae	SBR1031	SBR1031	SBR1031
9.97175841506094	3.50505574282375	1.56128179029316	0.00389600559400027	Desulfobacterota	Desulfovibrionia	Desulfovibrionales	Desulfohalobiaceae	Desulfovermiculus
9.98611550013342	10.734303000413	3.25309008884152	7.85541276467243e-07	Asgardarchaeota	Odinarchaeia	Odinarchaeia	Odinarchaeia	Odinarchaeia
10.2324949919601	10.4952065068107	3.05197286312622	6.30523000867714e-07	Planctomycetota
10.3367318159587	9.94576456678368	2.73943328605108	3.09692388320967e-13	CK-2C2-2	CK-2C2-2	CK-2C2-2	CK-2C2-2	CK-2C2-2
10.6682514204162	5.078794609632	1.95429125970925	0.00271151347945007	Proteobacteria	Gammaproteobacteria	Steroidobacterales	Woeseiaceae	JTB255_marine_benthic_group
10.8606281477878	10.4777906696908	3.61749632703214	0.000621296911805955	Zixibacteria	Zixibacteria	Zixibacteria	Zixibacteria	Zixibacteria
11.0447928041725	10.186702757657	2.94326253039121	1.95281531135473e-07	Planctomycetota	Phycisphaerae	DG-20	DG-20	DG-20
11.136559930674	6.93668023044123	1.57512100948322	2.11638739090205e-05	Desulfobacterota	Desulfobacteria	Desulfatiglandales	Desulfatiglandaceae	Desulfatiglans
11.1937652656139	10.7193576996933	3.45466746050928	6.69513698900455e-05	Chloroflexi	Anaerolineae	Anaerolineales	Anaerolineaceae	uncultured
11.25990100445	7.53023120567116	1.65299466438545	2.56046470681675e-06	Zixibacteria	Zixibacteria	Zixibacteria	Zixibacteria	Zixibacteria
11.3049374124978	-2.05715187524775	0.928872166092426	0.003953556326094	Verrucomicrobiota	Omnitrophia	Omnitrophales	Omnitrophaceae	Candidatus_Omnitrophus
11.3978092042058	10.4552970163391	3.1840026264267	2.03907760933898e-05	Spirochaetota	Spirochaetia	Spirochaetales	Spirochaetaceae	Spirochaeta
11.5270489758028	10.5806756094701	3.62604101250611	0.000546465334117667	Desulfobacterota	Desulfobacteria	Desulfobacterales	Desulfosarcinaceae	uncultured
11.6302541115572	10.433445142871	3.38693538270153	0.000228979260144575	Latescibacterota	Latescibacteria	Latescibacterales	Latescibacteraceae	Latescibacteraceae
12.1023309968957	10.5829498066756	3.2581598757132	3.83773462804426e-05	Planctomycetota	Pla3_lineage	Pla3_lineage	Pla3_lineage	Pla3_lineage
12.1376992749866	-2.160313354344	1.04538342608609	0.0048943225915849	Patescibacteria	Gracilibacteria
12.1766129719686	10.6227048155327	2.93482242786856	3.03819809107268e-09	Spirochaetota	Spirochaetia	Spirochaetales	Spirochaetaceae	Spirochaeta_2
12.2612737218572	10.5086745411711	3.40463464076934	0.000228979260144575	Chloroflexi	Anaerolineae
12.3218861476138	10.8678100457214	3.06640509576442	8.57395672127336e-08	Fibrobacterota	Fibrobacteria	Fibrobacterales	MAT-CR-H6-H10	MAT-CR-H6-H10
12.366042865248	2.96564569863646	1.3133473959148	0.00434059327230057	Chloroflexi	Anaerolineae	SBR1031	SBR1031	SBR1031
12.4274946920054	11.01219446988	3.374817108137	5.12515539398679e-06	Acidobacteriota	Aminicenantia	Aminicenantales	Aminicenantales	Aminicenantales
12.448413676412	4.58219507242574	1.34999292945531	0.00032896466896567	Spirochaetota	Spirochaetia	Spirochaetales	Spirochaetaceae	Spirochaeta_2
12.5900258016481	2.8246708701724	1.36312236622459	0.00564706996355565	Bacteroidota	Bacteroidia	Chitinophagales	Saprospiraceae
12.6890566139603	10.7074257357482	3.29211006772157	3.75872619530878e-05	Asgardarchaeota	Lokiarchaeia	Lokiarchaeia	Lokiarchaeia	Lokiarchaeia
13.2383482374217	3.42201803482563	1.26290341850231	0.0014667085871579	Acidobacteriota	Thermoanaerobaculia	Thermoanaerobaculales	Thermoanaerobaculaceae	Subgroup_10
13.2483604158391	4.68700556247218	1.52969453212073	0.000124268629795591	Bacteroidota	Bacteroidia	Chitinophagales	Saprospiraceae	Phaeodactylibacter
13.2840710188877	5.36175237817055	1.27413752431797	1.32503012590415e-06	Proteobacteria	Gammaproteobacteria	Gammaproteobacteria_Incertae_Sedis	Unknown_Family	uncultured
13.2997543598967	3.71539942483215	1.71080494436621	0.00427318570349067	Spirochaetota	Spirochaetia	Spirochaetales	Spirochaetaceae	Spirochaeta_2
13.3536415986327	3.95410836958087	1.14681224496007	0.000249471418750391	Planctomycetota	Brocadiae	SM23-32	SM23-32	SM23-32
13.4692324485558	11.0115237056812	3.5012352932383	5.3884807240601e-05	Acidobacteriota	Subgroup_21	Subgroup_21	Subgroup_21	Subgroup_21
13.8682616400535	4.04516928892731	1.96565728234589	0.00444474605602312	Nanoarchaeota	Nanoarchaeia	Woesearchaeales	Woesearchaeales	Woesearchaeales
13.9098982296415	10.6724704253686	3.18217102831721	1.10208767133768e-05	Proteobacteria	Alphaproteobacteria	uncultured	uncultured	uncultured
13.9201440269987	6.75159718579065	1.62032328227805	3.61898858869745e-06	Bacteroidota	Bacteroidia	Bacteroidales	Bacteroidetes_BD2-2	Bacteroidetes_BD2-2
14.0368101644219	11.0719090383069	3.5172808683513	5.55240110619645e-05	Bacteroidota	Bacteroidia	Bacteroidales	SB-5	SB-5
14.0558704338094	4.52796995827526	1.95999459082585	0.003420322462689	Zixibacteria	Zixibacteria	Zixibacteria	Zixibacteria	Zixibacteria
14.1943361075104	3.211972973198	1.90125633695525	0.00843638460033425	Desulfobacterota	Desulfobacteria	Desulfatiglandales	Desulfatiglandaceae	Desulfatiglans
14.2701196749808	10.9370228971735	3.66370814808089	0.000355911587073386	Desulfobacterota	Syntrophobacteria	Syntrophobacterales	Syntrophobacteraceae	uncultured
14.3678165099716	5.5872044399443	1.96323619170568	0.000308501962285492	Micrarchaeota	Micrarchaeia	Micrarchaeales	Micrarchaeales	Micrarchaeales
14.4845836879937	5.06784880458329	0.970081648523003	4.82739255646813e-07	Gemmatimonadota	BD2-11_terrestrial_group	BD2-11_terrestrial_group	BD2-11_terrestrial_group	BD2-11_terrestrial_group
14.5350324394077	6.659037788787	1.43123430346814	6.6726825695557e-07	Thermoplasmatota	Thermoplasmata	Marine_Benthic_Group_D_and_DHVEG-1	Marine_Benthic_Group_D_and_DHVEG-1	Marine_Benthic_Group_D_and_DHVEG-1
14.5383572388838	11.3587521655308	3.31741375404867	1.63147001579481e-07	Planctomycetota	Phycisphaerae	Phycisphaerales	AKAU3564_sediment_group	AKAU3564_sediment_group
14.7186258638177	3.35521049591891	1.62054916017474	0.00534482576422316	Proteobacteria	Gammaproteobacteria	Cellvibrionales	BD2-7	BD2-7
14.7519992309387	10.9943016547004	3.66967782318309	0.000330895207781379	Desulfobacterota	Desulfobacteria	Desulfobacterales	Desulfosarcinaceae	uncultured
14.784945168438	-2.8898195472176	1.04425770714143	0.00114571462992137	Verrucomicrobiota	Verrucomicrobiae	Opitutales	Puniceicoccaceae	Verruc-01
14.8047005971885	9.6648508160557	2.70806545553294	4.39206609545668e-12	Chloroflexi	Anaerolineae	Anaerolineales	Anaerolineaceae	uncultured
15.1137665854625	10.9558209509871	3.74586332848209	0.000626928332281921	Chloroflexi	Anaerolineae
15.1262897892472	11.4525699473396	3.30625795999173	4.75339616174215e-08	Latescibacterota	Latescibacteria	Latescibacterales	Latescibacteraceae	Latescibacteraceae
15.3848840106154	10.8030618605098	3.41818536612613	0.000152473897102127	Desulfobacterota	Desulfobulbia	Desulfobulbales	Desulfocapsaceae
15.7434723170188	11.5552655073381	3.26968497290414	3.67156199202056e-09	Bacteroidota	Bacteroidia	Bacteroidales	Marinilabiliaceae	uncultured
15.9177017738019	-6.48419841382634	1.08427859780741	5.81344518665101e-10	Desulfobacterota	Desulfuromonadia	Bradymonadales
15.9231892593848	11.2916314530508	3.52872594339634	3.43957176689329e-05	Chloroflexi	Anaerolineae	SBR1031	SBR1031	SBR1031
16.22098693419	11.5760813690602	3.30906075120596	2.06617080791082e-08	Bacteroidota	Bacteroidia	Bacteroidales	Marinilabiliaceae	uncultured
16.2221496162099	-2.16748596542032	1.25934103014388	0.00771962705724978	Chloroflexi	Anaerolineae	SBR1031	SBR1031	SBR1031
16.2757080485943	11.5463017364907	3.3341275898005	9.11912743450789e-08	Chloroflexi	Anaerolineae
16.8691027858785	2.42194895320963	0.966768333845808	0.00233548140808931	Planctomycetota
17.0561997917686	11.2819155367993	2.94605269074655	6.04392666838437e-12	Acidobacteriota	Subgroup_21	Subgroup_21	Subgroup_21	Subgroup_21
17.0645433328292	-4.61226394709043	0.914500790460555	4.81330754508178e-07	Planctomycetota	Pla4_lineage	Pla4_lineage	Pla4_lineage	Pla4_lineage
17.1981658118865	5.83371378296677	1.44410943918597	3.83773462804426e-05	Proteobacteria	Alphaproteobacteria	Kiloniellales	Fodinicurvataceae	Fodinicurvata
17.4063024815131	10.9810723066432	3.05233844034166	1.22121656094379e-07	Desulfobacterota	Desulfobacteria	Desulfobacterales	Desulfosarcinaceae	SEEP-SRB1
17.6161005165682	11.2575026900956	3.01536066646979	1.94347282742348e-09	Planctomycetota	Phycisphaerae	Phycisphaerales	AKAU3564_sediment_group	AKAU3564_sediment_group
17.6862840296408	11.2889953975674	3.70261312905439	0.000246621193923796	Desulfobacterota	Desulfovibrionia	Desulfovibrionales	Desulfohalobiaceae	Desulfovermiculus
18.0822092989993	11.3370923035755	3.22745486008376	1.45374330716402e-06	Bacteroidota	Bacteroidia	Chitinophagales	Saprospiraceae
18.3289436331072	11.3577309975398	3.21556383342548	1.01651776056868e-06	TA06	TA06	TA06	TA06	TA06
18.4168328447706	-3.28714851838416	1.09163670414089	0.000617381910560616	Desulfobacterota	Desulfobacteria	Desulfobacterales	Desulfosarcinaceae	SEEP-SRB1
18.4551030177709	10.9354862291637	2.81862634143982	1.22133684137703e-15	Calditrichota	Calditrichia	Calditrichales	Calditrichaceae	Caldithrix
18.5201467286679	9.82769391155668	2.67600374987044	5.60122546150344e-16	Acidobacteriota	Vicinamibacteria	Subgroup_9	Subgroup_9	Subgroup_9
18.6043311032111	5.05191040013718	1.80628243717432	0.00122106142901772	Desulfobacterota	Desulfobacteria	Desulfatiglandales	Desulfatiglandaceae	Desulfatiglans
18.6205590069871	-3.03624324351335	1.07021666005188	0.000934142641111397	Myxococcota	Polyangia	Polyangiales	Sandaracinaceae
18.6282175865967	11.8693337972785	3.26018973391479	6.77578134116176e-11	Spirochaetota	Spirochaetia	Spirochaetales	Spirochaetaceae	Spirochaeta
18.8749110315992	11.0857600201845	3.39379845797988	6.65667567827606e-05	Bacteroidota	Bacteroidia	Bacteroidales	Bacteroidetes_BD2-2	Bacteroidetes_BD2-2
18.8807562235361	2.85815473197288	0.951749798463195	0.000844369187438624	Bacteroidota	Bacteroidia	Chitinophagales	Saprospiraceae
18.9207640033406	11.405443325029	3.71530487907975	0.000212155384850512	Spirochaetota	Spirochaetia	Spirochaetales	Spirochaetaceae	Sediminispirochaeta
18.9244128532327	3.94400892454025	2.02102000731674	0.00530626362665123	Proteobacteria	Alphaproteobacteria	Rhizobiales	Rhizobiales_Incertae_Sedis	Dichotomicrobium
18.94202809119	10.7140392018738	3.04114692271142	5.76197980585905e-07	Crenarchaeota	Nitrososphaeria	Nitrosopumilales	Nitrosopumilaceae	Candidatus_Nitrosopumilus
18.9439056229985	-1.44177980792956	0.764268143937401	0.00715867842500435	Nanoarchaeota	Nanoarchaeia	Woesearchaeales	Woesearchaeales	Woesearchaeales
19.18683461703	5.64990034703771	2.40945691604156	0.000984942448413619	Planctomycetota	Phycisphaerae	Phycisphaerales	AKAU3564_sediment_group	AKAU3564_sediment_group
19.2943295682055	2.36261424896806	1.31605473804613	0.00836004452340646	Calditrichota	Calditrichia	Calditrichales	Calditrichaceae	Calditrichaceae
19.4484481399338	11.2924348418758	3.0774018225792	4.35201059383501e-08	Thermoplasmatota	Thermoplasmata	uncultured	uncultured	uncultured
19.5070321996026	4.3820331936046	1.68677648533397	0.00181049087257757	Desulfobacterota	Desulfobacteria	Desulfatiglandales	Desulfatiglandaceae	Desulfatiglans
19.6158840402318	4.67880646147411	0.879007568440445	1.50332381958249e-07	Bacteroidota	Bacteroidia	Cytophagales	Cyclobacteriaceae	uncultured
19.6173383024617	10.7262980056875	2.77144749126558	3.78429763612186e-17	Planctomycetota	Phycisphaerae	mle1-8	mle1-8	mle1-8
19.9919818137153	11.4903866003719	3.01898664383182	4.38821801554815e-10	Proteobacteria	Gammaproteobacteria
20.15846938384	7.31052831890776	1.31393757738605	9.11912743450789e-08	Planctomycetota	Phycisphaerae	MSBL9	SG8-4	SG8-4
20.2095096421986	6.28869419248246	1.31090693924692	1.009514251502e-06	Chloroflexi	Anaerolineae	SBR1031	SBR1031	SBR1031
20.3924127107207	11.5278665803433	2.94559634079205	5.19432586734066e-13	Bacteroidota	Bacteroidia	Bacteroidales
20.5303117023659	-4.24791010384732	1.27397198394268	9.07957484230874e-05	Chloroflexi	Anaerolineae
20.9325093355436	5.39274032086126	1.06901442864284	6.32901698231427e-07	Chloroflexi	Anaerolineae
21.1067206244937	11.8748938403866	3.46841403027728	1.01490863158258e-06	Asgardarchaeota	Lokiarchaeia	Lokiarchaeia	Lokiarchaeia	Lokiarchaeia
21.1511946018336	2.47882424957025	0.722290906400385	0.000309123602106459	Zixibacteria	Zixibacteria	Zixibacteria	Zixibacteria	Zixibacteria
21.2007988035751	3.90838993843676	0.78229619483081	7.27785064030719e-07	Chloroflexi	Anaerolineae	Anaerolineales	Anaerolineaceae	uncultured
21.3982323243319	11.3349730538286	3.04665321859746	1.1282133089956e-08	Thermoplasmatota	Thermoplasmata	Marine_Benthic_Group_D_and_DHVEG-1	Marine_Benthic_Group_D_and_DHVEG-1	Marine_Benthic_Group_D_and_DHVEG-1
21.6364291717237	-1.32054276807213	0.80496939874631	0.0096861622066575	Planctomycetota	Pla3_lineage	Pla3_lineage	Pla3_lineage	Pla3_lineage
22.5599580658088	2.85601612705382	1.02472405030202	0.00114254579424985	Spirochaetota	Spirochaetia	Spirochaetales	Spirochaetaceae	Spirochaeta
22.7880755575238	4.48076670602127	1.38504748379487	0.000378621728844844	TA06	TA06	TA06	TA06	TA06
22.7887236319647	11.4204200500278	3.14568334063718	2.8264526195664e-07	Chloroflexi	Anaerolineae	SBR1031	SBR1031	SBR1031
23.030926616577	10.7461454984067	2.87344423979713	1.09405013110832e-10	Desulfobacterota	Desulfobacteria	Desulfatiglandales	Desulfatiglandaceae	Desulfatiglans
23.1149195161372	2.78439306648144	0.809041802167143	0.000278982515089812	Proteobacteria	Alphaproteobacteria
23.128446371032	3.995264338922	0.768121047051714	4.02149146790158e-07	Gemmatimonadota	Gemmatimonadetes	Gemmatimonadales	Gemmatimonadaceae	uncultured
23.6107923345133	12.0745904789485	3.47168431135563	4.37754188103319e-07	Chloroflexi	Anaerolineae	Anaerolineales	Anaerolineaceae	uncultured
23.6228281565709	11.0266646408332	2.79261855183818	3.94422244165673e-18	Sva0485	Sva0485	Sva0485	Sva0485	Sva0485
23.6431139931733	11.3893765042482	2.86006123483257	2.99241127898e-16	Sumerlaeota	Sumerlaeia	uncultured	uncultured	uncultured
23.8679915813549	6.30634370797624	1.60593400713866	5.41554070124071e-05	Chloroflexi	Anaerolineae	Anaerolineales	Anaerolineaceae	uncultured
24.4039938193898	8.27799512914973	1.55795160138819	9.37143302549687e-08	Chloroflexi	Anaerolineae	SBR1031	SBR1031	SBR1031
24.5275168100994	11.2380868112086	3.15373182973925	9.76893647086849e-07	Desulfobacterota	Desulfobacteria	Desulfobacterales	Desulfosarcinaceae
24.6812701141586	5.85180138500785	1.63143506523359	0.000167672446410084	Zixibacteria	Zixibacteria	Zixibacteria	Zixibacteria	Zixibacteria
24.734755652146	4.45782488112341	1.44665747969432	0.000705646412654202	Myxococcota	Myxococcia	Myxococcales	Myxococcaceae	P3OB-42
24.8967437754124	11.9338770444043	3.17112435934698	1.42361179522989e-08	Proteobacteria	Gammaproteobacteria
25.0156171867057	3.12288707873585	1.37024075556321	0.0041377350331962	Bacteroidota	Bacteroidia	Chitinophagales	Saprospiraceae
25.4506826816802	1.76419629187144	0.839938876883438	0.00587766583476137	Planctomycetota	Planctomycetes	Planctomycetales	Gimesiaceae	uncultured
25.8639542623481	11.8487590557827	3.34483396230567	2.64119181032664e-06	Chloroflexi	Anaerolineae	Anaerolineales	Anaerolineaceae	uncultured
25.9278988332037	-1.5912248030727	0.673567950465607	0.00321418756202678	Patescibacteria	Parcubacteria	Candidatus_Terrybacteria	Candidatus_Terrybacteria	Candidatus_Terrybacteria
26.8741132987962	11.6110112021909	3.68554514157303	0.000249434600984074	Chloroflexi	Anaerolineae	SBR1031	SBR1031	SBR1031
26.9396725839704	-7.82171618051568	1.11964112533153	1.66824677162309e-12	Bacteroidota	Bacteroidia
27.9892865178807	5.8611134776813	0.974115528645273	4.50832538056879e-09	Bacteroidota	Bacteroidia	Bacteroidales	SB-5	SB-5
28.3093975286884	5.38924982181555	2.22799385999395	0.000533929032302295	Micrarchaeota	Micrarchaeia	Micrarchaeales	Micrarchaeales	Micrarchaeales
28.4004520147645	12.4567173828284	3.42653887186654	7.51918711061781e-09	Chloroflexi	Anaerolineae	Ardenticatenales	uncultured	uncultured
28.46651572803	11.2549920384797	2.86666539832609	5.95203682166435e-14	Desulfobacterota	Desulfobacteria	Desulfobacterales
29.0197798033227	11.7327951937377	3.05180234980384	1.21922306495205e-09	Proteobacteria	Alphaproteobacteria	Kiloniellales	Kiloniellaceae	Pelagibius
29.3803581764113	11.5021038623552	2.88029602318758	4.83547009609947e-15	Crenarchaeota	Nitrososphaeria	Nitrosopumilales	Nitrosopumilaceae
29.8664178933482	9.93486775571477	2.73422298565756	9.77167662923263e-12	Chloroflexi	Anaerolineae	Anaerolineales	Anaerolineaceae	uncultured
30.0898214134562	-12.5136445757752	3.36212358644651	1.10181580512923e-15	Bacteroidota	Rhodothermia	Rhodothermales	Rhodothermaceae	uncultured
30.9970512693082	2.59390430808228	1.58852194977066	0.00940340567487229	Proteobacteria	Gammaproteobacteria	Nitrosococcales	Nitrosococcaceae	CI75cm.2.12
31.3002361970402	10.7424107149662	2.81046963823276	4.21378630894208e-13	Proteobacteria	Gammaproteobacteria	Steroidobacterales	Woeseiaceae	Woeseia
31.6788006026792	7.80104755984184	2.67564336870294	6.69513698900455e-05	Actinobacteriota	Acidimicrobiia	Actinomarinales	uncultured	uncultured
31.7174514377477	5.57300703175839	0.730110918181261	2.5340561029773e-13	Nitrospirota	Thermodesulfovibrionia	uncultured	uncultured	uncultured
31.7446351994038	2.92735987541902	1.02196209951943	0.00121682243433612	Acidobacteriota	Subgroup_21	Subgroup_21	Subgroup_21	Subgroup_21
32.8575666989686	-2.25169995939199	0.613930726826028	0.000112002945864001	Chloroflexi	Anaerolineae	SBR1031	SBR1031	SBR1031
32.9441951273272	-12.6202606978039	3.41408582527643	1.25658178015853e-13	Bacteroidota	Rhodothermia	Rhodothermales	Rhodothermaceae	uncultured
33.0632044898977	5.56040756652841	0.818360854622812	3.00328180051425e-11	Latescibacterota	Latescibacteria	Latescibacterales	Latescibacteraceae	Latescibacteraceae
33.9969111103568	5.92456272024801	1.52220498393657	5.41554070124071e-05	Spirochaetota	Spirochaetia	Spirochaetales	Spirochaetaceae	Spirochaeta
35.0655799543977	2.30012724854502	1.24534753200958	0.00798163843051552	Cyanobacteria	Cyanobacteriia	Cyanobacteriales	Rubidibacteraceae	Dactylococcopsis_PCC-8305
35.5369945456749	6.93796149131565	1.32939647800926	3.99538193501294e-07	Modulibacteria	Moduliflexia	Moduliflexales	Moduliflexaceae	Moduliflexaceae
35.6597828639108	-3.425088509416	1.8060274753486	0.00444474605602312	Spirochaetota	Spirochaetia	Spirochaetales	Spirochaetaceae	Spirochaeta_2
35.7598002325228	-12.593108779445	3.43923863429515	2.28378132915718e-12	Chloroflexi	Anaerolineae	SBR1031	SBR1031	SBR1031
36.7792390387283	11.2954603329574	2.84621550848753	4.6592806363314e-15	Planctomycetota	Phycisphaerae	Phycisphaerales	Phycisphaeraceae	Urania-1B-19_marine_sediment_group
36.9063491479375	6.40322158290277	2.42091395813456	0.00158801519629323	Thermoplasmatota	Thermoplasmata	Marine_Benthic_Group_D_and_DHVEG-1	Marine_Benthic_Group_D_and_DHVEG-1	Marine_Benthic_Group_D_and_DHVEG-1
36.9635796451124	1.54297644402135	0.822146966267848	0.00836051374254418	Proteobacteria	Alphaproteobacteria	Rhodobacterales	Rhodobacteraceae
37.5733982279925	12.4286008707971	2.98926115714104	1.21746181560393e-15	Desulfobacterota	Desulfobacteria	Desulfatiglandales	Desulfatiglandaceae	Desulfatiglans
39.201724366406	11.6268096630138	2.80907145805177	8.68352062497528e-23	Spirochaetota	Spirochaetia	Spirochaetales	Spirochaetaceae	Spirochaeta_2
40.1976307117591	-5.13787991251446	1.00805439020126	3.47506900154804e-07	Actinobacteriota	Actinobacteria	Euzebyales	Euzebyaceae	uncultured
40.8842873065833	10.8387474917624	2.72844042280532	1.43849485116907e-21	Spirochaetota	Spirochaetia	Spirochaetales	Spirochaetaceae	uncultured
41.3119878938719	1.7837659468333	0.619399438680174	0.00118483498515918	Chloroflexi	Anaerolineae	Anaerolineales	Anaerolineaceae	uncultured
42.0731699156086	-13.097653560912	3.38787134997716	1.67186131021275e-20	Gemmatimonadota	BD2-11_terrestrial_group	BD2-11_terrestrial_group	BD2-11_terrestrial_group	BD2-11_terrestrial_group
42.5342599873582	-3.93361343804214	0.881306215985423	5.16236609477894e-06	Desulfobacterota	Desulfovibrionia	Desulfovibrionales	Desulfovibrionaceae	Desulfovibrio
43.3727511887496	4.47819906349603	0.789674337783906	2.48683633613813e-08	Desulfobacterota	Desulfobacteria	Desulfobacterales	Desulfosarcinaceae	Sva0081_sediment_group
44.0424001997741	-2.81671648010626	0.78535212095936	0.00012924194648885	Chloroflexi	Anaerolineae	Anaerolineales	Anaerolineaceae	uncultured
45.1630430467493	7.01655624839791	1.42046556587845	9.3368147172962e-07	Thermoplasmatota	Thermoplasmata	Marine_Benthic_Group_D_and_DHVEG-1	Marine_Benthic_Group_D_and_DHVEG-1	Marine_Benthic_Group_D_and_DHVEG-1
45.1762176937203	7.8111150640329	1.08285248552813	6.44767692486401e-13	Calditrichota	Calditrichia	Calditrichales	Calditrichaceae	Calditrichaceae
45.7247790205659	6.23724438154286	0.980322357921979	2.8843199860681e-11	Chloroflexi	Anaerolineae	Ardenticatenales	uncultured	uncultured
46.4240633686498	6.56879999759354	1.0067818476983	1.32152894894923e-10	Chloroflexi	Anaerolineae	Anaerolineales	Anaerolineaceae	uncultured
47.2034595251976	3.41533967317735	1.23967203379007	0.00138778039768218	Proteobacteria	Alphaproteobacteria	uncultured	uncultured	uncultured
47.5729827238445	7.01197775298597	1.10529688738389	6.57649211100432e-10	Bacteroidota	Bacteroidia	Bacteroidales	Marinilabiliaceae	uncultured
47.609157501802	3.674188656098	0.76327312438671	1.76514597030212e-06	Gemmatimonadota	BD2-11_terrestrial_group	BD2-11_terrestrial_group	BD2-11_terrestrial_group	BD2-11_terrestrial_group
49.6754182811391	-4.0398162480481	0.817941587810607	6.7966797671605e-07	Bacteroidota	Rhodothermia	Rhodothermales	Rhodothermaceae	uncultured
50.514789428182	13.3836451458119	3.52371955719101	7.60143611693536e-10	Chloroflexi	Anaerolineae	SBR1031	SBR1031	SBR1031
50.7471164409893	6.04051533577127	1.57636972990385	5.62093077137112e-05	Thermoplasmatota	Thermoplasmata	Marine_Benthic_Group_D_and_DHVEG-1	Marine_Benthic_Group_D_and_DHVEG-1	Marine_Benthic_Group_D_and_DHVEG-1
50.8093590684952	13.0264937308377	3.8801627450537	2.75890154010458e-05	Chloroflexi	Anaerolineae	SBR1031	SBR1031	SBR1031
50.9817957295569	10.5278256091356	2.74736381565968	6.11909432543432e-15	Chloroflexi	Anaerolineae	uncultured	uncultured	uncultured
50.9982092171931	5.59613066973257	1.71520191134709	0.0003407711796491	Calditrichota	Calditrichia	Calditrichales	Calditrichaceae	Caldithrix
51.2647084828044	12.6033801968081	3.55520607862625	1.87074289268382e-35	Desulfobacterota	Desulfobacteria	Desulfobacterales	Desulfosarcinaceae
51.3946903327791	11.8480969180924	2.86314643519408	7.01807378674619e-18	Bacteroidota	Rhodothermia	Balneolales	Balneolaceae	uncultured
51.468017684859	4.97152603159325	1.00707799723509	7.31699795269981e-07	Chloroflexi	Anaerolineae	SBR1031	SBR1031	SBR1031
51.7592963285113	-2.90942960584091	0.747525874503012	4.17782144957797e-05	Planctomycetota	Planctomycetes	Pirellulales	Pirellulaceae	uncultured
52.97709704208	13.090335021467	3.88981464760202	2.64465285442284e-05	Thermoplasmatota	Thermoplasmata	Marine_Benthic_Group_D_and_DHVEG-1	Marine_Benthic_Group_D_and_DHVEG-1	Marine_Benthic_Group_D_and_DHVEG-1
54.0814104078813	7.47931654521918	1.61256145907688	3.921507669119e-06	Asgardarchaeota	Odinarchaeia	Odinarchaeia	Odinarchaeia	Odinarchaeia
55.5915589167494	-3.63553594091317	1.09692976604332	0.000250938809199234	Proteobacteria	Gammaproteobacteria	Chromatiales	Chromatiaceae
57.2237727306195	-4.13441696601964	0.986934001397102	1.57371539666182e-05	Chloroflexi	Anaerolineae	Ardenticatenales	Ardenticatenaceae	Ardenticatena
58.5166198234806	8.05245461023055	0.935122741605879	1.35859116916694e-22	Bacteroidota	Bacteroidia	Sphingobacteriales	Lentimicrobiaceae	Lentimicrobiaceae
59.1728061851311	13.4240160783065	3.76068497290482	1.22170781214176e-06	Proteobacteria	Gammaproteobacteria
60.5307479670888	10.4344420036637	2.73197886210627	5.0932544227844e-15	Crenarchaeota	Bathyarchaeia	Bathyarchaeia	Bathyarchaeia	Bathyarchaeia
60.6547769335309	12.275212979453	2.83552346518469	1.84717215801237e-26	Chloroflexi	Anaerolineae	SBR1031	SBR1031	SBR1031
63.1969276442435	4.11066015596199	1.0552683222801	5.62093077137112e-05	Desulfobacterota	Desulfobacteria	Desulfobacterales	Desulfosarcinaceae	Sva0081_sediment_group
64.2668254252749	3.056258813195	0.649843854358975	2.43152372591774e-06	Bacteroidota	Bacteroidia	Cytophagales	Cyclobacteriaceae	uncultured
65.1362291580623	12.9219892012992	2.89343893433114	1.61467265668954e-29	Spirochaetota	Spirochaetia	Spirochaetales	Spirochaetaceae	Spirochaeta
65.4645269561818	11.9084787334794	2.80706192158193	7.51656507640151e-25	Chloroflexi	Anaerolineae	Anaerolineales	Anaerolineaceae	uncultured
65.4980400561527	11.1336360181851	2.83700611247817	1.68060044075056e-13	Desulfobacterota	Desulfobacteria	Desulfobacterales	Desulfosarcinaceae
72.0715934544241	-4.33676662059765	1.03845530696005	1.49335478393449e-05	Planctomycetota	Phycisphaerae	mle1-8	mle1-8	mle1-8
72.1595252182971	3.30932139083983	1.01851483726577	0.00045976890079856	Desulfobacterota	Desulfuromonadia	Bradymonadales	Bradymonadaceae	Bradymonadaceae
74.4517861708146	6.19968801514036	0.792692730400954	4.2035257979727e-14	Calditrichota	Calditrichia	Calditrichales	Calditrichaceae	Calorithrix
75.9175341265903	-4.24256731886634	1.08741368753308	3.87395949078199e-05	Chloroflexi	Anaerolineae	Anaerolineales	Anaerolineaceae	uncultured
84.7547479599691	2.64385191405506	0.544728568107767	1.37386291327673e-06	Actinobacteriota	Acidimicrobiia	Actinomarinales	uncultured	uncultured
86.2266397821306	14.0396926592232	3.19008623902115	3.06623293410183e-16	Asgardarchaeota	Lokiarchaeia	Lokiarchaeia	Lokiarchaeia	Lokiarchaeia
89.3381908187819	14.1891960231447	3.72079930424391	1.52105082332233e-08	Chloroflexi	Anaerolineae	SBR1031	SBR1031	SBR1031
94.7024899202237	5.33384192970611	0.886336241967429	4.39374648828658e-09	Bacteroidota	Bacteroidia	Cytophagales	Cyclobacteriaceae
95.8542445241848	4.60962150197236	0.920423585716017	7.52682141922393e-07	Asgardarchaeota	Lokiarchaeia	Lokiarchaeia	Lokiarchaeia	Lokiarchaeia
98.2880420175803	8.35121986973826	1.09881442028253	1.69926912294054e-13	Desulfobacterota	Desulfobacteria	Desulfobacterales	Desulfosarcinaceae
102.956019067264	-1.84520265324085	0.650194519627237	0.0010549080469941	Bacteroidota	Bacteroidia	Chitinophagales	Saprospiraceae	Phaeodactylibacter
103.083204971191	12.5732739656742	2.83600845002508	1.08615705485415e-29	Desulfobacterota	Desulfobacteria	Desulfatiglandales	Desulfatiglandaceae	Desulfatiglans
104.879151095709	-7.70232028291186	1.14100624175401	5.12411137217179e-11	Nanoarchaeota	Nanoarchaeia	Woesearchaeales	Woesearchaeales	Woesearchaeales
105.974080893507	-1.07911641634775	0.642239542844277	0.00942210853265946	Gemmatimonadota	BD2-11_terrestrial_group	BD2-11_terrestrial_group	BD2-11_terrestrial_group	BD2-11_terrestrial_group
111.868975783381	-4.57225559091862	0.78301488778722	7.15254556434869e-09	Chloroflexi	Anaerolineae	SBR1031	SBR1031	SBR1031
116.832632307036	-4.90318581130436	1.34617886300694	7.64426105028616e-05	Bacteroidota	Rhodothermia	Rhodothermales	Rhodothermaceae	uncultured
119.250206991471	4.63286831015678	0.697844215534072	1.02923260030974e-10	Bacteroidota	Bacteroidia	Sphingobacteriales	Lentimicrobiaceae	Lentimicrobiaceae
120.53197411681	4.16582706696699	1.17273042482174	0.000167857701326941	Desulfobacterota	Desulfobacteria	Desulfobacterales	Desulfosarcinaceae
121.564677956674	-3.35325107169157	0.459670274317031	9.32260040545496e-13	Chloroflexi	Anaerolineae	SBR1031	SBR1031	SBR1031
123.977311392852	5.3129251548627	1.17834456594515	5.67883880041905e-06	Chloroflexi	Anaerolineae	SBR1031	SBR1031	SBR1031
127.767975244863	4.1674753522477	0.716677872482537	1.28892468821321e-08	Acidobacteriota	Subgroup_21	Subgroup_21	Subgroup_21	Subgroup_21
134.441242421742	8.71979648936169	0.852099462290613	5.57287991845945e-23	Crenarchaeota	Bathyarchaeia	Bathyarchaeia	Bathyarchaeia	Bathyarchaeia
150.704730561129	2.96102606478014	0.644080073401509	3.65935432186738e-06	Desulfobacterota	Desulfobaccia	Desulfobaccales	Desulfobaccaceae	Desulfobacca
151.58465879774	8.53649775943869	1.4551812880207	8.00363513702097e-09	Chloroflexi	Anaerolineae	SBR1031	SBR1031	SBR1031
185.662662717946	2.072902008481	0.51418713104199	3.78568779642448e-05	Chloroflexi	Anaerolineae	SBR1031	SBR1031	SBR1031
185.979654394106	-1.96904570444124	0.486322444589795	2.9114454570413e-05	Gemmatimonadota	BD2-11_terrestrial_group	BD2-11_terrestrial_group	BD2-11_terrestrial_group	BD2-11_terrestrial_group
190.241360702628	4.17110424918022	0.61648527604671	4.71793451684651e-11	Desulfobacterota	Desulfobacteria	Desulfobacterales	Desulfosarcinaceae
203.874317844653	1.8094043692127	0.429564098262738	1.9684017291906e-05	Proteobacteria	Gammaproteobacteria	Steroidobacterales	Woeseiaceae	Woeseia
205.154795404694	-3.83840567777502	0.681584562743019	2.33332585027495e-08	Desulfobacterota	Desulfobacteria	Desulfobacterales	Desulfosarcinaceae
207.828590802017	13.5678543975937	3.26098081650574	3.81758032567692e-57	Desulfobacterota	Desulfobacteria	Desulfobacterales	Desulfosarcinaceae	uncultured
247.847642121761	3.16989743880349	1.75164974943632	0.00731709322070093	Euryarchaeota	Thermococci	Methanofastidiosales	uncultured	uncultured
316.529424227916	1.31008527368551	0.576155683409005	0.00455528761831092	Thermoplasmatota	Thermoplasmata	Marine_Benthic_Group_D_and_DHVEG-1	Marine_Benthic_Group_D_and_DHVEG-1	Marine_Benthic_Group_D_and_DHVEG-1
339.483215063249	-3.28192689601389	0.686015106069138	1.27217616832029e-06	Chloroflexi	Anaerolineae	Ardenticatenales	uncultured	uncultured
402.321415867399	12.024437103833	2.82152088934468	2.42703614362042e-19	Actinobacteriota	Acidimicrobiia	Actinomarinales	uncultured	uncultured
417.925688870431	-1.42139004896435	0.337014596253369	1.70511915946674e-05	Actinobacteriota	Acidimicrobiia	Actinomarinales	uncultured	uncultured
621.788850872486	-2.8165520250612	0.960844544848158	0.000721937400288567	Chloroflexi	Anaerolineae	SBR1031
