# Supplementary material for: Do restoration strategies in mangroves recover microbial diversity? A case study in the Yucatan peninsula
Source: PLoS One. 2024 Aug 16;19(8):e0307929. doi: 10.1371/journal.pone.0307929 (PMC11329136; doi:10.1371/journal.pone.0307929)
Supplement: S12 Table — The column “baseMean” are the normalized mean abundance of the ASV, “log2FoldChange” is the logarithmic abundance difference between the compared status, “lfcSE” is the standard error on the logarithmic scale, “padj” is the Benjamini-Hochberg adjusted p-value. (TXT) [file pone.0307929.s019.txt]

baseMean	log2FoldChange	lfcSE	padj	Phylum	Class	Order	Family	Genus
1.56554791798445	7.02302597377908	2.97478742479238	0.00194638686748034	Latescibacterota	Latescibacterota	Latescibacterota	Latescibacterota	Latescibacterota
1.72626542026204	7.15538403143746	3.03224233532564	0.00218856233603667	Chloroflexi	Gitt-GS-136	Gitt-GS-136	Gitt-GS-136	Gitt-GS-136
1.74122131667677	7.18512941678029	3.02498198322998	0.00195942869100454	Acidobacteriota	Acidobacteriae	Subgroup_2	Subgroup_2	Subgroup_2
1.89677592928839	7.2453800078676	3.11486345379665	0.00302764287551901	Patescibacteria	Parcubacteria	Candidatus_Kaiserbacteria	Candidatus_Kaiserbacteria	Candidatus_Kaiserbacteria
1.93486017070011	7.40263972662644	3.02546805462308	0.00118974946422408	Planctomycetota	Phycisphaerae	Phycisphaerales	Phycisphaeraceae	uncultured
1.96179941463132	7.23291791581115	3.18394387117058	0.00436140668434378	Myxococcota	Polyangia	Polyangiales	Sandaracinaceae
1.99381396248757	7.25596435813419	3.19170393309369	0.00434255315738515	Planctomycetota	Pla4_lineage	Pla4_lineage	Pla4_lineage	Pla4_lineage
1.99704964082276	7.26666198449698	3.18764765185624	0.00420600929415145	Proteobacteria	Gammaproteobacteria
2.02967853034005	7.30593849649822	3.18073403056216	0.00380674875512735	Verrucomicrobiota	Kiritimatiellae	WCHB1-41	WCHB1-41	WCHB1-41
2.08384544392866	7.3773180930398	3.16814251840368	0.00316474919614705	Crenarchaeota	Nitrososphaeria	Nitrososphaerales	Nitrososphaeraceae	Candidatus_Nitrososphaera
2.08768610617809	7.47938701615651	3.08714855961652	0.00159200761590287	Verrucomicrobiota	Verrucomicrobiae	Pedosphaerales	Pedosphaeraceae	Pedosphaeraceae
2.10632411601625	7.49899138386998	3.08398805602234	0.00149291476819425	Chloroflexi	Dehalococcoidia	SAR202_clade	SAR202_clade	SAR202_clade
2.11028609580326	7.50891177667989	3.08325858515856	0.00145750467434578	Verrucomicrobiota	Omnitrophia	Omnitrophales
2.14765485679409	7.45479924248281	3.15593627289514	0.00257592273986121	Chloroflexi	Anaerolineae	SBR1031	A4b	A4b
2.19405673978437	7.5011553705773	3.15235583306723	0.00231730805503524	Proteobacteria	Alphaproteobacteria	Rhizobiales	Methyloligellaceae	uncultured
2.21269219212621	7.48692526389871	3.17775297684723	0.00273995185131161	Actinobacteriota	Rubrobacteria	Rubrobacterales	Rubrobacteriaceae	Rubrobacter
2.2290891579882	-8.76524769771362	3.18796144221078	6.83279282612217e-05	FCPU426	FCPU426	FCPU426	FCPU426	FCPU426
2.23415383850902	7.54676657891762	3.14642864225171	0.00205191551675491	Bacteroidota	Rhodothermia	Rhodothermales	Rhodothermaceae	uncultured
2.26006307098118	7.54411620739054	3.16535271056676	0.00230355916001313	Planctomycetota	Phycisphaerae	CCM11a	CCM11a	CCM11a
2.28426448865391	7.46516862016246	3.25042127977628	0.00403043605832815	Proteobacteria	Alphaproteobacteria
2.30321267720939	7.87727464338441	2.93281488763476	8.28991805089223e-05	Acidobacteriota	Subgroup_18	Subgroup_18	Subgroup_18	Subgroup_18
2.32038411091744	7.73722809377297	3.05561290861295	0.000667781487811466	Proteobacteria	Gammaproteobacteria
2.33083862988642	7.94427248208407	2.89844300101059	2.99434555301672e-05	Patescibacteria	Parcubacteria	Candidatus_Nomurabacteria	Candidatus_Nomurabacteria	Candidatus_Nomurabacteria
2.33807509440264	7.64271798001997	3.14741946929549	0.00169259867237476	Chloroflexi	Anaerolineae	Ardenticatenales	uncultured	uncultured
2.33902015336318	3.24231619144341	2.29385044103826	0.00666937801237296	Proteobacteria	Gammaproteobacteria	Cellvibrionales	Cellvibrionaceae	Marinimicrobium
2.36443925934484	7.55188525829396	3.23674757243446	0.00329229509399271	Actinobacteriota	Acidimicrobiia	Actinomarinales	uncultured	uncultured
2.38586384244708	7.93076422479161	2.94811654424727	8.7284277182157e-05	Nanoarchaeota	Nanoarchaeia	Woesearchaeales	Woesearchaeales	Woesearchaeales
2.42620942845115	7.61749471394015	3.22549322921557	0.00278757532210476	Fibrobacterota	Fibrobacteria	Fibrobacterales	Fibrobacteraceae	uncultured
2.42855423388359	7.82369955548075	3.05982838070814	0.00055202330186328	Planctomycetota	Phycisphaerae	Phycisphaerales	Phycisphaeraceae	Urania-1B-19_marine_sediment_group
2.42881402457257	7.98848999285241	2.93125691159251	4.94641854236817e-05	Hydrogenedentes	Hydrogenedentia	Hydrogenedentiales	Hydrogenedensaceae	Hydrogenedensaceae
2.43010396282459	7.98935793867398	2.93151473581704	4.95158535449917e-05	Bacteroidota	Rhodothermia	Rhodothermales	Rhodothermaceae	uncultured
2.44756723111342	7.62118580793977	3.23870391338883	0.00295836306133296	Bacteroidota	Bacteroidia	Chitinophagales	Saprospiraceae	uncultured
2.46571793240661	7.92592740721944	3.00254480156899	0.000204902366870554	Chloroflexi	Anaerolineae	SBR1031	SBR1031	SBR1031
2.47283707223021	7.94131581230767	2.99460995818165	0.000173401259972539	Verrucomicrobiota	Omnitrophia	Omnitrophales	Omnitrophaceae	Candidatus_Omnitrophus
2.47922928699446	7.6689848660778	3.21870589779282	0.00245729435330555	Proteobacteria	Gammaproteobacteria
2.47938440535674	7.65273769038303	3.23096393253627	0.00268974528797699	Nitrospirota	Nitrospiria	Nitrospirales	Nitrospiraceae	Nitrospira
2.51265330900491	8.06684116416251	2.92361034305886	2.86957312196474e-05	Sumerlaeota	Sumerlaeia	Sumerlaeales	Sumerlaeaceae	Sumerlaea
2.51503996599229	8.05894077598041	2.92959383217145	3.42006466969764e-05	Proteobacteria	Gammaproteobacteria
2.52041775162737	3.28820883111376	2.11371816771249	0.0064541617566441	Nanoarchaeota	Nanoarchaeia	Woesearchaeales	Woesearchaeales	Woesearchaeales
2.55035732521229	8.01283956057561	2.98724775813852	0.000120026516606257	Planctomycetota	Pla3_lineage	Pla3_lineage	Pla3_lineage	Pla3_lineage
2.55129435459765	7.83176071526273	3.13520333433912	0.00104224529975746	Proteobacteria	Gammaproteobacteria
2.56646885255756	7.74129918953272	3.21316091259538	0.00206226940554675	Chloroflexi	KD4-96	KD4-96	KD4-96	KD4-96
2.58171505291244	8.02393181358698	2.99743672139442	0.000134615949390125	NB1-j	NB1-j	NB1-j	NB1-j	NB1-j
2.59264379502292	8.05269105661371	2.98480028873377	0.000100247017680443	Bacteroidota	Bacteroidia	Flavobacteriales	Cryomorphaceae	Vicingus
2.5973696954094	8.04300859021725	2.99254423112013	0.000117006383463712	Chloroflexi	Anaerolineae
2.59894148588547	8.04963364463198	2.9891729960082	0.00010816817909976	Patescibacteria	Parcubacteria
2.60196674725279	7.74784884905182	3.23515224557879	0.00232911214919589	Dadabacteria	Dadabacteriia	Dadabacteriales	Dadabacteriales	Dadabacteriales
2.61725156189764	7.78403518658576	3.21543495777624	0.00195671939956288	Verrucomicrobiota	Verrucomicrobiae	Opitutales	Opitutaceae	Alterococcus
2.6175865831596	7.66706944564284	3.31269948932429	0.00381896815436655	Chloroflexi	Anaerolineae	Ardenticatenales	uncultured	uncultured
2.6290431534131	7.80291282148502	3.20766408829819	0.00180305733404346	NB1-j	NB1-j	NB1-j	NB1-j	NB1-j
2.63178009833304	7.90115653405925	3.12657992856203	0.000825673553315279	Proteobacteria	Gammaproteobacteria	Oceanospirillales	Pseudohongiellaceae	Pseudohongiella
2.6546237091096	7.9245375766475	3.12301486990436	0.000758966558996594	Chloroflexi	Anaerolineae	Caldilineales	Caldilineaceae	uncultured
2.66751320111003	7.70853980622261	3.30924925286507	0.00353091657148883	Bdellovibrionota	Bdellovibrionia	Bacteriovoracales	Bacteriovoracaceae	uncultured
2.67268094020761	7.71324071904594	3.30898387855513	0.00350680796379056	Gemmatimonadota	BD2-11_terrestrial_group	BD2-11_terrestrial_group	BD2-11_terrestrial_group	BD2-11_terrestrial_group
2.67382523107799	7.83914612498819	3.20635334289815	0.0016662627724859	Myxococcota	Polyangia	Polyangiales	Sandaracinaceae
2.6861238183226	7.71747872812051	3.31254618818332	0.00352983139308595	Planctomycetota	Planctomycetes	Pirellulales	Pirellulaceae	Blastopirellula
2.69180145941791	7.83576687186118	3.2212938908151	0.00183999643918257	Bacteroidota	Bacteroidia	Cytophagales	Cyclobacteriaceae	Fulvivirga
2.70174882538959	8.14480055604961	2.97766734148422	6.0523393728222e-05	Planctomycetota	OM190	OM190	OM190	OM190
2.70514696920757	8.03779088894636	3.06624494321294	0.000321603473788	Proteobacteria	Gammaproteobacteria
2.71253313337964	7.88454621371479	3.19244524511652	0.00139882951443697	Gemmatimonadota	BD2-11_terrestrial_group	BD2-11_terrestrial_group	BD2-11_terrestrial_group	BD2-11_terrestrial_group
2.72236642521637	7.88494992979441	3.19732461477873	0.00144216305121056	Acidobacteriota	Thermoanaerobaculia	Thermoanaerobaculales	Thermoanaerobaculaceae	Subgroup_10
2.72321514530262	7.87826594600451	3.20392170592214	0.00152519976931801	Chloroflexi	Dehalococcoidia	S085	S085	S085
2.73929910478317	8.00943640280289	3.1076178443566	0.000535625599038542	Proteobacteria	Alphaproteobacteria
2.74068643760043	7.8566826486218	3.23002510461809	0.0018521209436026	Actinobacteriota	Actinobacteria	Streptomycetales	Streptomycetaceae	Streptomyces
2.75394193032692	7.91652744520726	3.19177325378297	0.00130803774390745	Acidobacteriota	Acidobacteriae
2.75475135057021	8.08300124926006	3.05753943119695	0.000251085714095885	Chloroflexi	Anaerolineae	SBR1031	SBR1031	SBR1031
2.77437172870954	8.18918677783382	2.98290135938227	5.53996759150486e-05	Acidobacteriota	Subgroup_22	Subgroup_22	Subgroup_22	Subgroup_22
2.77651405359594	8.1251532413609	3.03613072747101	0.000165381951961617	Chloroflexi	Dehalococcoidia	SAR202_clade	SAR202_clade	SAR202_clade
2.78098457367278	8.11772325334444	3.0447329836688	0.000190363923055849	Bacteroidota	Rhodothermia	Rhodothermales	Rhodothermaceae	uncultured
2.78542069855957	8.04228648123091	3.10686516163599	0.000489316235549376	Myxococcota	Polyangia	Polyangiales	BIrii41	BIrii41
2.79241927641905	8.26214430231662	2.93447994904324	1.33724325024861e-05	Chloroflexi	Anaerolineae	SBR1031	SBR1031	SBR1031
2.80108762323611	7.95444007374185	3.1876082610018	0.00116936951834205	Bdellovibrionota	Bdellovibrionia	Bdellovibrionales	Bdellovibrionaceae	OM27_clade
2.80549146229712	8.05272864543729	3.11167351524048	0.000496133271245892	Chloroflexi	Dehalococcoidia	SAR202_clade	SAR202_clade	SAR202_clade
2.80796279124744	7.95236537347239	3.19287101571082	0.00121917408129507	Chloroflexi	Anaerolineae	Ardenticatenales	uncultured	uncultured
2.82377704700635	8.13433360226926	3.05419094474918	0.000203854183026866	Desulfobacterota	Desulfuromonadia	Bradymonadales	Bradymonadales	Bradymonadales
2.82430456218948	3.20166841365143	2.38163097177669	0.00411373022808688	Acidobacteriota	Subgroup_21	Subgroup_21	Subgroup_21	Subgroup_21
2.83615998013952	8.16242795448876	3.03980667471855	0.000153906359339122	Sumerlaeota	Sumerlaeia	Sumerlaeales	Sumerlaeaceae	Sumerlaea
2.84352328319116	7.97942495865376	3.19000485323806	0.00112862686249612	Calditrichota	Calditrichia	Calditrichales	Calditrichaceae	Calorithrix
2.84601437247849	7.87537321581031	3.27897457231227	0.00233812047431737	Planctomycetota	Phycisphaerae	Pla1_lineage	Pla1_lineage	Pla1_lineage
2.85631031501427	7.87065572396672	3.28918228933762	0.00247617262205966	Chloroflexi	Anaerolineae	Ardenticatenales	uncultured	uncultured
2.85632067798368	8.15630720376907	3.05588607957538	0.00019458062585326	Bacteroidota	Bacteroidia	Chitinophagales	Saprospiraceae
2.88136831657803	7.77159555253486	3.38921841110466	0.00439767031500087	Proteobacteria	Gammaproteobacteria
2.88329459872572	8.18041680984869	3.0526129120018	0.000171773725509389	Proteobacteria	Alphaproteobacteria	Tistrellales	Geminicoccaceae	uncultured
2.89294344237809	8.21565622146259	3.03212836421456	0.000113308443673069	Proteobacteria	Alphaproteobacteria
2.90240372848788	5.18040312074275	1.44705634941523	1.88277574679658e-05	Chloroflexi	Dehalococcoidia	Dehalococcoidales	Dehalococcoidaceae	Dehalogenimonas
2.9025511157481	8.03892465876153	3.17803138894116	0.000907891359129097	Acidobacteriota	Subgroup_21	Subgroup_21	Subgroup_21	Subgroup_21
2.90411831718961	8.02318798551985	3.19003281763723	0.00102417838754701	Bacteroidota	Rhodothermia	Balneolales	Balneolaceae	uncultured
2.90479261334603	8.27952503611577	2.98532770492548	3.92655056662e-05	Chloroflexi	Anaerolineae	Ardenticatenales	uncultured	uncultured
2.90516253607389	7.90605220345122	3.28602678567076	0.0022935049448475	Gemmatimonadota	Gemmatimonadetes	Gemmatimonadales	Gemmatimonadaceae	uncultured
2.94831396956155	8.2293592963018	3.04810615265503	0.000136767934478178	Spirochaetota	Spirochaetia	Spirochaetales	Spirochaetaceae	Spirochaeta
2.95982759282629	8.31498079445129	2.98606082077599	3.39017214660117e-05	Planctomycetota	Phycisphaerae	Phycisphaerales	Phycisphaeraceae	Urania-1B-19_marine_sediment_group
2.97735992258166	8.18512574977293	3.10041289754869	0.000304834742119865	Planctomycetota	Phycisphaerae	Phycisphaerales	Phycisphaeraceae	Urania-1B-19_marine_sediment_group
2.99596055806975	8.10847000790669	3.17294724047458	0.000745198369403827	Proteobacteria	Gammaproteobacteria	EPR3968-O8a-Bc78	EPR3968-O8a-Bc78	EPR3968-O8a-Bc78
3.0015350715842	8.11291543362363	3.17202162574897	0.00073361843525394	NB1-j	NB1-j	NB1-j	NB1-j	NB1-j
3.00354280241328	7.99425799559836	3.27157521746472	0.00182423475028679	Proteobacteria	Alphaproteobacteria	Rhizobiales
3.0141636616335	8.21623693807221	3.09832667315243	0.00027061414405745	Chloroflexi	Anaerolineae	SBR1031	A4b	A4b
3.02332491530872	8.3713469454008	2.97497216267573	2.04451517690852e-05	Myxococcota	Myxococcia	Myxococcales	Myxococcaceae	P3OB-42
3.03450055496459	8.22883386841119	3.09502672233152	0.00025325233265494	Bacteroidota	Rhodothermia	Rhodothermales	Rhodothermaceae
3.03768066072855	8.03190210111613	3.25911172543208	0.00158594877813318	Proteobacteria	Alphaproteobacteria
3.04553465584692	-9.17886253006226	3.34963499329216	0.000138927055124778	Nanoarchaeota	Nanoarchaeia	Woesearchaeales	GW2011	AR15
3.06540000652522	8.14366048133437	3.17985503684922	0.000725610465874806	Chloroflexi	Anaerolineae
3.06722394167911	8.05166204578776	3.25918952352793	0.00153085027707869	Proteobacteria	Gammaproteobacteria	Cellvibrionales	Spongiibacteraceae	uncultured
3.08249767264577	8.40833794202144	2.97580604074369	1.72576286256694e-05	Chloroflexi	Dehalococcoidia	SAR202_clade	SAR202_clade	SAR202_clade
3.08441822540692	8.24395183464648	3.10958646785207	0.000284117395141861	Gemmatimonadota	S0134_terrestrial_group	S0134_terrestrial_group	S0134_terrestrial_group	S0134_terrestrial_group
3.09190393148094	8.17639688688341	3.16814167327653	0.000610089338260237	Planctomycetota	BD7-11	BD7-11	BD7-11	BD7-11
3.0920571072705	8.2656287429715	3.09671086939507	0.00023040462871571	Chloroflexi	Dehalococcoidia	S085	S085	S085
3.10571145112074	8.41996123379802	2.97784447015815	1.71505823200681e-05	Proteobacteria	Alphaproteobacteria	Caulobacterales	Hyphomonadaceae	Henriciella
3.13217312393175	8.29544612807814	3.09330515740041	0.00020076000525124	Planctomycetota	OM190	OM190	OM190	OM190
3.13431327151689	-9.3240049759294	3.25387664574259	2.30358599789091e-05	Asgardarchaeota	Odinarchaeia	Odinarchaeia	Odinarchaeia	Odinarchaeia
3.13667844725848	-9.26096077705221	3.24804761734762	2.70126122780295e-05	Proteobacteria	Gammaproteobacteria	Chromatiales	Chromatiaceae
3.14763836461132	8.20961632035979	3.17154731510106	0.000578740095417768	Dadabacteria	Dadabacteriia	Dadabacteriales	Dadabacteriales	Dadabacteriales
3.15071900850358	8.19996785522917	3.17982723474887	0.000635258349342864	Myxococcota	Myxococcia	Myxococcales	Myxococcaceae	P3OB-42
3.15961378940779	8.3732445462288	3.04401286659287	7.63868672457601e-05	Acidobacteriota	Holophagae	Subgroup_7	Subgroup_7	Subgroup_7
3.16949733969467	8.11282366437609	3.26133379624325	0.00137893533421401	Planctomycetota	Planctomycetes	Pirellulales	Pirellulaceae
3.16987471168126	8.32051981567598	3.09323460936525	0.000185629072829074	Proteobacteria	Alphaproteobacteria
3.17424643065288	8.23123018325177	3.16635155912055	0.000523122636369557	Gemmatimonadota	BD2-11_terrestrial_group	BD2-11_terrestrial_group	BD2-11_terrestrial_group	BD2-11_terrestrial_group
3.18377251795136	8.33047101961005	3.09117097205428	0.000174851300174575	Chloroflexi	Anaerolineae	Caldilineales	Caldilineaceae	uncultured
3.19607091710572	8.51179515908635	2.95238293585028	5.31040356251015e-06	Bacteroidota	Bacteroidia	Cytophagales	Cyclobacteriaceae	Imperialibacter
3.20106061239808	8.61485581509626	2.86912345293659	7.67043994774813e-08	Patescibacteria	Microgenomatia	Candidatus_Woesebacteria	Candidatus_Woesebacteria	Candidatus_Woesebacteria
3.2014285356	8.3273131200511	3.10251814254256	0.000203480778051841	Patescibacteria	Parcubacteria	Candidatus_Yanofskybacteria	Candidatus_Yanofskybacteria	Candidatus_Yanofskybacteria
3.20589511239491	8.41541629069249	3.03392811617414	5.47208400548556e-05	Myxococcota	Polyangia	Polyangiales	BIrii41	BIrii41
3.21785852260348	8.26470732042261	3.16315906002597	0.00046717175896722	Patescibacteria	Parcubacteria	Candidatus_Yanofskybacteria	Candidatus_Yanofskybacteria	Candidatus_Yanofskybacteria
3.23134343928284	8.26956257237837	3.16592336752917	0.000474179824513765	Actinobacteriota	Acidimicrobiia	Actinomarinales	uncultured	uncultured
3.24489959657668	8.27634209925785	3.16746948724821	0.000474385874740409	Proteobacteria	Gammaproteobacteria	Gammaproteobacteria_Incertae_Sedis	Unknown_Family	uncultured
3.25971437338691	8.43649139858277	3.05291668668295	6.44771156683811e-05	Chloroflexi	Anaerolineae	Ardenticatenales	uncultured	uncultured
3.26857540019043	8.62259551301553	2.90137529263804	3.53914961961106e-07	Planctomycetota	Planctomycetes	Pirellulales	Pirellulaceae
3.2751118489741	8.28426625452977	3.17543923914651	0.000498594849377673	Proteobacteria	Gammaproteobacteria	Ectothiorhodospirales	Ectothiorhodospiraceae
3.2845098017546	7.86255891721201	3.53936581848458	0.0061258334368157	Acidobacteriota	Thermoanaerobaculia	Thermoanaerobaculales	Thermoanaerobaculaceae	Subgroup_10
3.29963153459292	-9.48056531513758	3.21217635984318	4.93842840043607e-06	Verrucomicrobiota	Kiritimatiellae	WCHB1-41	WCHB1-41	WCHB1-41
3.31477087770996	8.54033995387553	2.98486150589045	1.09742717534526e-05	Latescibacterota	Latescibacteria	Latescibacterales	Latescibacteraceae	Latescibacteraceae
3.31547044259482	8.54790626537788	2.98020850779918	9.26044703960335e-06	Planctomycetota	Pla3_lineage	Pla3_lineage	Pla3_lineage	Pla3_lineage
3.31581276022067	8.47981950374168	3.03658257981796	4.41401977745998e-05	Acidobacteriota	Subgroup_26	Subgroup_26	Subgroup_26	Subgroup_26
3.31632462008473	8.32821051390242	3.1594603066952	0.000381007013190797	NB1-j	NB1-j	NB1-j	NB1-j	NB1-j
3.32106920922799	8.54342860691924	2.98590918463866	1.10506082481095e-05	Acidobacteriota	Subgroup_26	Subgroup_26	Subgroup_26	Subgroup_26
3.32156325848572	8.54554408573761	2.98550131086707	1.07191418828732e-05	Planctomycetota	Pla3_lineage	Pla3_lineage	Pla3_lineage	Pla3_lineage
3.32815549121492	-9.45499282157374	3.19707233063406	3.90367690279774e-06	Latescibacterota	Latescibacterota	Latescibacterota	Latescibacterota	Latescibacterota
3.32874229464401	-9.57087602006405	3.18055098455116	1.30390026520563e-06	Nanoarchaeota	Nanoarchaeia	Woesearchaeales	Woesearchaeales	Woesearchaeales
3.32879020891705	8.55226015350412	2.98417726716592	9.75715790021281e-06	MBNT15	MBNT15	MBNT15	MBNT15	MBNT15
3.34110771796102	8.62570209488104	2.92903997000566	1.17952036835825e-06	Proteobacteria	Alphaproteobacteria	Rhodobacterales	Rhodobacteraceae
3.34953918319634	8.43057949828102	3.09253434673214	0.000128399552756252	Gemmatimonadota	PAUC43f_marine_benthic_group	PAUC43f_marine_benthic_group	PAUC43f_marine_benthic_group	PAUC43f_marine_benthic_group
3.36035363528643	8.58742374859745	2.97601802359012	6.38086510707442e-06	Planctomycetota	Planctomycetes	Pirellulales	Pirellulaceae
3.36181179467745	8.51946176673545	3.02684020582662	3.09210738976455e-05	NB1-j	NB1-j	NB1-j	NB1-j	NB1-j
3.36633650661943	8.58681418545682	2.97822506322771	6.76601675250385e-06	Planctomycetota	Planctomycetes	Pirellulales	Pirellulaceae
3.36675483593757	8.63464150428556	2.93968839626727	1.50307180137864e-06	Bacteroidota	Rhodothermia	Rhodothermales	Rhodothermaceae	uncultured
3.36709068708382	8.44572264895704	3.08822125504097	0.000114934636325545	Proteobacteria	Alphaproteobacteria
3.39104059305036	8.36863580547077	3.1622865238767	0.000351577910175077	NB1-j	NB1-j	NB1-j	NB1-j	NB1-j
3.41112457016848	8.7077744698124	2.89622066282275	1.32762564767127e-07	Planctomycetota	Planctomycetes	Pirellulales	Pirellulaceae
3.41375230520001	8.47261465167979	3.08831785591665	0.000105193620282253	Acidobacteriota	Subgroup_21	Subgroup_21	Subgroup_21	Subgroup_21
3.41844770879864	8.3002367230932	3.23230960801619	0.000767276017927522	Gemmatimonadota	BD2-11_terrestrial_group	BD2-11_terrestrial_group	BD2-11_terrestrial_group	BD2-11_terrestrial_group
3.43523121078551	8.28719441400154	3.25133254459782	0.000908424391742716	Bacteroidota	Bacteroidia	Cytophagales	Cyclobacteriaceae	Imperialibacter
3.43614686833574	8.53538589509096	3.04876128796767	4.40487681212478e-05	Bacteroidota	Bacteroidia	Cytophagales	Cyclobacteriaceae
3.43804683386727	8.31091923588019	3.23316253302001	0.000757198295654225	Proteobacteria	Gammaproteobacteria	Cellvibrionales	Porticoccaceae
3.44079651954468	8.53167491287919	3.05348928845699	4.83820625051372e-05	Planctomycetota	Pla3_lineage	Pla3_lineage	Pla3_lineage	Pla3_lineage
3.44494571359563	7.9111546020027	3.58013402215041	0.00641312035006103	Planctomycetota	Phycisphaerae	Phycisphaerales	Phycisphaeraceae	Urania-1B-19_marine_sediment_group
3.45048939171609	8.61908727057803	2.98919087633989	7.82413187550107e-06	Acetothermia	Acetothermiia	Acetothermiia	Acetothermiia	Acetothermiia
3.45603777257318	8.48341821725295	3.09887392059067	0.000117371781371947	Chloroflexi	Anaerolineae
3.47299882912826	8.31537615639577	3.24586890717809	0.000825481149355929	Proteobacteria	Gammaproteobacteria	Chromatiales	Chromatiaceae	Candidatus_Thiobios
3.47740894986538	8.5148869001954	3.08473316166679	8.60325312933278e-05	Proteobacteria	Gammaproteobacteria
3.48628598395428	5.07312673184008	1.51458296666024	0.000131074815362256	Chloroflexi	Anaerolineae	SBR1031	SBR1031	SBR1031
3.48917124324563	8.41675265732171	3.17097364055714	0.000338601914656368	Proteobacteria	Gammaproteobacteria
3.48954444896566	-9.68038460062772	3.16718064609478	4.04837643443071e-07	Bacteroidota	Bacteroidia
3.49205399114253	8.65718229795402	2.97495454882853	4.35428477827265e-06	Gemmatimonadota	Gemmatimonadetes	Gemmatimonadales	Gemmatimonadaceae
3.4923757184941	8.42339294759023	3.16588662123563	0.000315160146638315	Gemmatimonadota	BD2-11_terrestrial_group	BD2-11_terrestrial_group	BD2-11_terrestrial_group	BD2-11_terrestrial_group
3.51913510218493	8.53623643567806	3.08567602109551	8.05380573113499e-05	Planctomycetota	Planctomycetes	Planctomycetales	Gimesiaceae	uncultured
3.53347078696558	7.98574459725449	3.56234078729666	0.00565648934668741	Gemmatimonadota	Longimicrobia	Longimicrobiales	Longimicrobiaceae	Longimicrobiaceae
3.5336584427432	8.46149621269448	3.15523383919716	0.000253197976138815	Proteobacteria	Alphaproteobacteria	Rhizobiales	Hyphomicrobiaceae	Filomicrobium
3.53375561717262	7.99152429128423	3.55485898590238	0.00550604746962676	Chloroflexi	Dehalococcoidia	S085	S085	S085
3.55483197370327	8.67572554236015	2.99017239008221	5.81572342655254e-06	Chloroflexi	Dehalococcoidia	SAR202_clade	SAR202_clade	SAR202_clade
3.56596803705327	8.48057584916699	3.15254648170528	0.000231377919323122	Myxococcota	Polyangia	Polyangiales	Sandaracinaceae	uncultured
3.58037914462268	8.64623997688093	3.02531070439269	1.66457169134004e-05	Planctomycetota	Planctomycetes	Pirellulales	Pirellulaceae	Pir4_lineage
3.58360984142345	8.69866640961984	2.98362007528034	4.38636024015217e-06	Bacteroidota	Bacteroidia	Cytophagales	Cyclobacteriaceae	uncultured
3.5982859930899	8.55806944533491	3.10533997039921	0.000100356120465418	Latescibacterota	Latescibacterota	Latescibacterota	Latescibacterota	Latescibacterota
3.60521827601952	8.56985513668718	3.0976266629495	8.62579358081866e-05	Proteobacteria	Gammaproteobacteria
3.62798453626833	8.5947165745554	3.08637988883225	6.54434695173266e-05	Planctomycetota	OM190	OM190	OM190	OM190
3.64546911235356	8.73757030989645	2.97985188435738	3.08106887084751e-06	Actinobacteriota	Acidimicrobiia	Microtrichales	Microtrichaceae	Sva0996_marine_group
3.65380520543629	8.67822857050198	3.03181904548895	1.63587188267513e-05	Bacteroidota	Bacteroidia	Chitinophagales	Saprospiraceae	Phaeodactylibacter
3.65518517395273	8.79719294228856	2.94202718267936	4.54277567379638e-07	Planctomycetota	Planctomycetes	Pirellulales	Pirellulaceae
3.66374589956452	8.6045140751816	3.09441416094854	7.17974153217613e-05	Nanoarchaeota	Nanoarchaeia	Woesearchaeales	Woesearchaeales	Woesearchaeales
3.6941903807792	8.82123558244298	2.9355286230418	3.03588527007134e-07	Verrucomicrobiota	Verrucomicrobiae	Verrucomicrobiales	Rubritaleaceae	Haloferula
3.70711691493418	8.82197825237179	2.93837087385129	3.65328919034559e-07	Bacteroidota	Bacteroidia	Flavobacteriales	Flavobacteriaceae	Robiginitalea
3.71723133550622	8.7128011996469	3.02053359657695	1.15100193603686e-05	Planctomycetota	Planctomycetes	Pirellulales	Pirellulaceae
3.72045717558983	8.55889348293901	3.15755227529895	0.00019495893949562	Proteobacteria	Alphaproteobacteria
3.72648941879741	8.71121159872057	3.02926138100072	1.37489812625489e-05	Planctomycetota	Phycisphaerae	CCM11a	CCM11a	CCM11a
3.73117699968315	8.8696060380484	2.90907176310675	5.496840967364e-08	Proteobacteria	Alphaproteobacteria
3.73366535459134	8.77606687213025	2.98544190542944	2.86973890158957e-06	Planctomycetota	OM190	OM190	OM190	OM190
3.73528593730031	8.70118239893418	3.04858718777065	2.11734882888613e-05	Zixibacteria	Zixibacteria	Zixibacteria	Zixibacteria	Zixibacteria
3.74518599194365	3.47804623402372	1.5459197211795	0.00188266884942999	Gemmatimonadota	PAUC43f_marine_benthic_group	PAUC43f_marine_benthic_group	PAUC43f_marine_benthic_group	PAUC43f_marine_benthic_group
3.75225401578367	8.39021625563242	3.31175453910151	0.00110260349800304	Gemmatimonadota	BD2-11_terrestrial_group	BD2-11_terrestrial_group	BD2-11_terrestrial_group	BD2-11_terrestrial_group
3.75490864354404	8.58985674308159	3.14760441792553	0.000157895180158002	Chloroflexi	Anaerolineae	Ardenticatenales	uncultured	uncultured
3.76842922545874	8.90445068553858	2.89525525363544	1.62344204270346e-08	Proteobacteria	Alphaproteobacteria	Tistrellales	Geminicoccaceae	uncultured
3.76982678806104	8.80429924787273	2.97856896392019	1.92864522294187e-06	Planctomycetota	Phycisphaerae	Phycisphaerales	Phycisphaeraceae	SM1A02
3.79622999424468	8.61316892599034	3.14612958445403	0.000144255392010597	Myxococcota	Polyangia	Haliangiales	Haliangiaceae	Haliangium
3.79867521806893	-9.82658636966355	3.18372382695951	2.51850570969486e-07	Proteobacteria	Alphaproteobacteria
3.8046641635608	8.76498282352769	3.02585649414837	9.33562992669807e-06	Planctomycetota	OM190	OM190	OM190	OM190
3.80468299909639	8.81327882942845	2.98721713148521	2.39654750714207e-06	Planctomycetota	Pla4_lineage	Pla4_lineage	Pla4_lineage	Pla4_lineage
3.81238795386679	8.69795396743843	3.08366692918462	4.23173410278503e-05	Proteobacteria	Gammaproteobacteria	Alteromonadales	Marinobacteraceae	Marinobacter
3.86145963315635	8.83476105526272	2.99178329800537	2.4316240457219e-06	NB1-j	NB1-j	NB1-j	NB1-j	NB1-j
3.86663148754874	8.84153028693378	2.98664537560797	1.96215440829238e-06	Planctomycetota	Phycisphaerae	Phycisphaerales	Phycisphaeraceae	Urania-1B-19_marine_sediment_group
3.87245935792199	8.65791990128549	3.14104768291771	0.000117371781371947	Acidobacteriota	Subgroup_26	Subgroup_26	Subgroup_26	Subgroup_26
3.87592889031383	8.83696273347462	2.99602507996518	2.74561304830803e-06	Myxococcota	bacteriap25	bacteriap25	bacteriap25	bacteriap25
3.88086255864712	8.78500647285039	3.03932013768642	1.15811110008317e-05	MBNT15	MBNT15	MBNT15	MBNT15	MBNT15
3.88578129702577	8.85693491492345	2.98383308979642	1.63290621888742e-06	Acidobacteriota	Thermoanaerobaculia	Thermoanaerobaculales	Thermoanaerobaculaceae	Subgroup_10
3.8868436012183	8.45748803562485	3.31530461920573	0.000987423384422693	Planctomycetota	Planctomycetes	Planctomycetales	Gimesiaceae	uncultured
3.90122086376569	8.66232705960174	3.149707202502	0.00012902350671963	Planctomycetota	Pla3_lineage	Pla3_lineage	Pla3_lineage	Pla3_lineage
3.90356803291062	8.81423449665205	3.0383918033573	8.77306777996626e-06	Acidobacteriota	Subgroup_21	Subgroup_21	Subgroup_21	Subgroup_21
3.91114955401596	8.93082409376475	2.93459284915342	1.17519733880619e-07	Acidobacteriota	Thermoanaerobaculia	Thermoanaerobaculales	Thermoanaerobaculaceae	Subgroup_10
3.91116794128487	8.42910219144158	3.34822641266973	0.00127894653203812	Desulfobacterota	Desulfobacteria	Desulfobacterales	Desulfosarcinaceae	Sva0081_sediment_group
3.91856475994485	8.74958238765679	3.08678275554095	3.63742744727067e-05	Nitrospirota	Nitrospiria	Nitrospirales	Nitrospiraceae	Nitrospira
3.92102885006939	8.9719412885571	2.90297444587594	1.23542522107728e-08	Acidobacteriota	Vicinamibacteria	Vicinamibacterales
3.93804686290129	8.76220481133198	3.085460208904	3.29958583301525e-05	RCP2-54	RCP2-54	RCP2-54	RCP2-54	RCP2-54
3.94216068580487	8.98538392026865	2.90200586018455	9.92656404293424e-09	Latescibacterota	Latescibacterota	Latescibacterota	Latescibacterota	Latescibacterota
3.95459188549483	8.42999948502354	3.36642399020998	0.00141333303061038	Acidobacteriota	Thermoanaerobaculia	Thermoanaerobaculales	Thermoanaerobaculaceae	Subgroup_10
3.95560704733522	8.89002789490566	2.98911914054806	1.48311646748286e-06	Planctomycetota	Planctomycetes
3.96431517101856	8.69912048314562	3.14552304513707	0.000108896365511546	Crenarchaeota	Nitrososphaeria	Nitrosopumilales	Nitrosopumilaceae	Candidatus_Nitrosotenuis
3.97684501255261	8.46943755502854	3.34292599445291	0.00114743309350216	Bacteroidota	Rhodothermia	Rhodothermales	Rhodothermaceae	uncultured
3.98123610416394	8.4974620593148	3.320590475636	0.000948186159152668	Calditrichota	Calditrichia	Calditrichales	Calditrichaceae	Calorithrix
3.98853969019673	8.71359666337122	3.1443376603168	0.000102440385721467	Proteobacteria	Alphaproteobacteria	Rhizobiales	KF-JG30-B3	KF-JG30-B3
3.99364483025201	8.7842755059696	3.08855049424867	3.22836321356549e-05	Proteobacteria	Gammaproteobacteria	Nitrosococcales	Nitrosococcaceae	SZB85
3.99754374889323	8.70526824477713	3.15383543442469	0.0001186931766388	Chloroflexi	Anaerolineae	Ardenticatenales	uncultured	uncultured
4.00558131581888	9.01985889807851	2.90033260835582	5.67339603069027e-09	Verrucomicrobiota	Verrucomicrobiae	Pedosphaerales	Pedosphaeraceae	Pedosphaeraceae
4.02556651964589	8.20729420192292	3.59204598854625	0.00474926402290836	Actinobacteriota	Thermoleophilia	Solirubrobacterales	67-14	67-14
4.03169484093327	8.81227552867916	3.08057210500785	2.48984533063168e-05	Bacteroidota	Bacteroidia	Cytophagales	Cyclobacteriaceae	Fulvivirga
4.04264145552317	8.23914666677461	3.57154910934694	0.00431795113898398	Acidobacteriota	Thermoanaerobaculia	Thermoanaerobaculales	Thermoanaerobaculaceae	Subgroup_10
4.04875807700604	8.7338760603895	3.1512679207223	0.000105516579731144	Proteobacteria	Gammaproteobacteria	HOC36	HOC36	HOC36
4.04889692099494	8.73885497363918	3.14783792243916	9.90218304045741e-05	Proteobacteria	Gammaproteobacteria	Nitrosococcales	Nitrosococcaceae	AqS1
4.05042533269018	8.9710017503217	2.95723698931879	2.48514623751196e-07	Acidobacteriota	Thermoanaerobaculia	Thermoanaerobaculales	Thermoanaerobaculaceae	Subgroup_10
4.05502078451864	8.88856273782292	3.02930713938531	5.1415159757276e-06	Acidobacteriota	Thermoanaerobaculia	Thermoanaerobaculales	Thermoanaerobaculaceae	Subgroup_10
4.0629228378658	8.744068733349	3.14830768597103	9.78008847015521e-05	Crenarchaeota	Nitrososphaeria	Nitrosopumilales	Nitrosopumilaceae	Nitrosopumilaceae
4.06583673000217	8.99060073389085	2.94389625134211	1.19045013128725e-07	Chloroflexi	Anaerolineae	Anaerolineales	Anaerolineaceae	uncultured
4.07118737859777	8.75528232005766	3.14128699895095	8.57908172249725e-05	Bdellovibrionota	Bdellovibrionia	Bdellovibrionales	Bdellovibrionaceae	OM27_clade
4.07273213187526	8.51540492559509	3.34303452682959	0.00105043713883392	Proteobacteria	Alphaproteobacteria
4.07950075047979	8.89060226461157	3.03905426612799	6.40914878977496e-06	Gemmatimonadota	BD2-11_terrestrial_group	BD2-11_terrestrial_group	BD2-11_terrestrial_group	BD2-11_terrestrial_group
4.11698172578166	8.97584006406976	2.97903907637584	5.94470814610246e-07	Chloroflexi	Anaerolineae	Ardenticatenales	uncultured	uncultured
4.13459010734547	8.53406786217723	3.35204504517551	0.00107100398000133	NB1-j	NB1-j	NB1-j	NB1-j	NB1-j
4.14214382276803	8.97985595877485	2.98647692775559	7.62563965383267e-07	Gemmatimonadota	PAUC43f_marine_benthic_group	PAUC43f_marine_benthic_group	PAUC43f_marine_benthic_group	PAUC43f_marine_benthic_group
4.15902660337376	3.68673842383251	1.59182413365956	0.000959095622746432	Chloroflexi	JG30-KF-CM66	JG30-KF-CM66	JG30-KF-CM66	JG30-KF-CM66
4.16391062242063	8.27256035612897	3.59496156470667	0.00443751292495553	Proteobacteria	Alphaproteobacteria	Caulobacterales	Parvularculaceae	Hyphococcus
4.16628516582133	8.87981395212281	3.07783443860458	1.74013092851844e-05	Acidobacteriota	Vicinamibacteria	Vicinamibacterales
4.1817291553673	8.95081166913682	3.02571487957263	3.36314949041696e-06	Planctomycetota	Phycisphaerae	MSBL9	SG8-4	SG8-4
4.18830804936201	8.98030456931435	3.00356552713653	1.38844329360566e-06	Nanoarchaeota	Nanoarchaeia	Woesearchaeales	Woesearchaeales	Woesearchaeales
4.18908872108607	8.9470338536128	3.03094728931729	3.99706008119751e-06	Acidobacteriota	Vicinamibacteria	Vicinamibacterales	uncultured	uncultured
4.19949655234932	8.29939737963822	3.58486215712578	0.00417396986062525	Gemmatimonadota	Gemmatimonadetes	Gemmatimonadales	Gemmatimonadaceae	uncultured
4.20295234454823	5.31777764887795	1.17634634517499	5.98563672287505e-08	Chloroflexi	Anaerolineae	SBR1031	A4b	A4b
4.20540275946822	8.31597202284342	3.57098405187494	0.00391822150670522	Chloroflexi	Dehalococcoidia	SAR202_clade	SAR202_clade	SAR202_clade
4.21037161611972	9.00867002071536	2.98944505256698	6.92901579260332e-07	Bacteroidota	Bacteroidia	Chitinophagales	Saprospiraceae
4.21391405692031	8.95463292502506	3.04303108899897	4.79912093858729e-06	Nanoarchaeota	Nanoarchaeia	Woesearchaeales	Woesearchaeales	Woesearchaeales
4.21458003086105	9.13082472751582	2.88783630656275	4.06547095967676e-10	Dadabacteria	Dadabacteriia	Dadabacteriales	Dadabacteriales	Dadabacteriales
4.22242446295642	8.26892870227594	3.62142742210771	0.00479109715522081	Bacteroidota	Bacteroidia	Cytophagales	Cyclobacteriaceae	uncultured
4.22825023011201	8.31999465573132	3.57671303357274	0.00397236797012146	Bacteroidota	Bacteroidia	Bacteroidales	SB-5	SB-5
4.23607883090523	9.08045546655979	2.93927391944492	3.67675101307128e-08	Myxococcota	Polyangia	Haliangiales	Haliangiaceae	Haliangium
4.24058031518339	2.29049775467644	1.74432368165648	0.00569137856244913	Proteobacteria	Alphaproteobacteria
4.27660835358807	8.61520354050344	3.34298702699211	0.000865237861879318	Proteobacteria	Alphaproteobacteria
4.28784713576341	-9.538815912809	2.94202180983785	3.05816480554424e-14	Nanoarchaeota	Nanoarchaeia	Woesearchaeales	Woesearchaeales	Woesearchaeales
4.2934139088776	8.60363643673917	3.35966415522316	0.000984679369424924	Proteobacteria	Gammaproteobacteria	Nitrosococcales	Nitrosococcaceae	Cm1-21
4.30799080552733	8.98760338450729	3.04150748988969	4.2302018433866e-06	Gemmatimonadota	BD2-11_terrestrial_group	BD2-11_terrestrial_group	BD2-11_terrestrial_group	BD2-11_terrestrial_group
4.31172256572137	9.05955273899461	2.98463361308683	3.96080957176389e-07	Proteobacteria	Gammaproteobacteria
4.32342283771832	9.11845544468027	2.93931586915292	2.47703035482485e-08	Acidobacteriota	Thermoanaerobaculia	Thermoanaerobaculales	Thermoanaerobaculaceae	Subgroup_10
4.34600921582915	9.16879927424407	2.90478790030886	1.24210432185982e-09	Planctomycetota	Planctomycetes	Pirellulales	Pirellulaceae	Rhodopirellula
4.38705194576487	8.39846134366917	3.57469672108792	0.00356808562009476	Desulfobacterota	Desulfobacteria	Desulfobacterales
4.398729171417	8.33020581898455	3.64068554326211	0.00470188997159812	Gemmatimonadota	S0134_terrestrial_group	S0134_terrestrial_group	S0134_terrestrial_group	S0134_terrestrial_group
4.42579200554055	8.39197664074447	3.59471484921294	0.00382818230312575	Bacteroidota	Rhodothermia	Balneolales	Balneolaceae	uncultured
4.42968822345137	8.66065375818169	3.36090384603935	0.000892141835381712	Actinobacteriota	Acidimicrobiia	Microtrichales	Ilumatobacteraceae
4.43392106793731	8.99027685689572	3.08615669995498	1.25384931685061e-05	Planctomycetota	Pla3_lineage	Pla3_lineage	Pla3_lineage	Pla3_lineage
4.45257106840697	9.17296298351852	2.94365037902872	1.80042918310997e-08	Planctomycetota	OM190	OM190	OM190	OM190
4.45284627460911	8.84089192371783	3.21794477819331	0.000171938254102105	Planctomycetota	Pla3_lineage	Pla3_lineage	Pla3_lineage	Pla3_lineage
4.47914283964087	9.06792684858806	3.0418799277182	2.67681370201979e-06	Calditrichota	Calditrichia	Calditrichales	Calditrichaceae	Calditrichaceae
4.48631820562516	9.22697028083499	2.90726654168686	6.13704831733475e-10	Planctomycetota	Pla4_lineage	Pla4_lineage	Pla4_lineage	Pla4_lineage
4.48636971703126	9.0224712736059	3.08096264304759	9.42966816787423e-06	Proteobacteria	Gammaproteobacteria	Oceanospirillales	Pseudohongiellaceae	Pseudohongiella
4.48646072685108	9.18008790402779	2.94725168075453	2.10564204629927e-08	Proteobacteria	Gammaproteobacteria
4.49760431474489	8.83873677330469	3.23743616930702	0.000213788580768398	Chloroflexi	Anaerolineae	Anaerolineales	Anaerolineaceae	uncultured
4.50693637523352	8.42242360553642	3.59926703895902	0.00373861750854545	SAR324_clade(Marine_group_B)	SAR324_clade(Marine_group_B)	SAR324_clade(Marine_group_B)	SAR324_clade(Marine_group_B)	SAR324_clade(Marine_group_B)
4.51765722964932	9.01949648599143	3.09384225824753	1.28899708571872e-05	Dadabacteria	Dadabacteriia	Dadabacteriales	Dadabacteriales	Dadabacteriales
4.53936898991443	9.03967335225333	3.08415885363225	9.51271469981706e-06	Actinobacteriota	Acidimicrobiia	Microtrichales	Microtrichaceae	Sva0996_marine_group
4.54740505399186	9.1994883614518	2.95144510285189	2.27047242921415e-08	Planctomycetota	Phycisphaerae	Phycisphaerales	Phycisphaeraceae	Urania-1B-19_marine_sediment_group
4.57283395659602	8.9086401202182	3.20586362555078	0.000122259728608211	Proteobacteria	Gammaproteobacteria	uncultured	uncultured	uncultured
4.57917745291474	-10.3167444548417	3.05091532185609	2.49924635400558e-15	Planctomycetota	Planctomycetes	Pirellulales	Pirellulaceae
4.57970103596966	8.91239742165782	3.20463686500921	0.000118906117030836	Chloroflexi	Dehalococcoidia	SAR202_clade	SAR202_clade	SAR202_clade
4.58012557222851	4.5678482670342	1.74434245471713	0.000921678856716789	NB1-j	NB1-j	NB1-j	NB1-j	NB1-j
4.58902454639269	9.2353134326031	2.94084848211866	7.22225210454032e-09	Planctomycetota	Phycisphaerae	Phycisphaerales	Phycisphaeraceae	Urania-1B-19_marine_sediment_group
4.59200451630107	-10.2499801045315	3.04248180696551	3.48979676169287e-15	Nanoarchaeota	Nanoarchaeia	Woesearchaeales	Woesearchaeales	Woesearchaeales
4.59540296444986	8.93027520575061	3.19536628049935	0.000100425737614355	Desulfobacterota	Desulfobacteria	Desulfobacterales	Desulfosarcinaceae
4.63488839356906	9.08500252231202	3.07968981492747	6.82034836497112e-06	Proteobacteria	Alphaproteobacteria
4.64814368219129	8.76005328629264	3.35885700651923	0.000726677597661664	Proteobacteria	Alphaproteobacteria	Rhodospirillales	Magnetospiraceae	uncultured
4.65013246480723	9.10250882144181	3.07715514921388	5.54423026192887e-06	Proteobacteria	Gammaproteobacteria	EPR3968-O8a-Bc78	EPR3968-O8a-Bc78	EPR3968-O8a-Bc78
4.6851450693529	9.15231308586467	3.04233719206809	1.63607173563442e-06	Acidobacteriota	Subgroup_22	Subgroup_22	Subgroup_22	Subgroup_22
4.68528739697332	2.72957432197296	1.13486727471007	0.00113077899685058	SAR324_clade(Marine_group_B)	SAR324_clade(Marine_group_B)	SAR324_clade(Marine_group_B)	SAR324_clade(Marine_group_B)	SAR324_clade(Marine_group_B)
4.69420210240658	8.91844816228654	3.23889249878372	0.000173504757538376	NB1-j	NB1-j	NB1-j	NB1-j	NB1-j
4.69987128446163	9.31329685962978	2.91820628039725	3.61143645223374e-10	Chloroflexi	Anaerolineae	Ardenticatenales	Ardenticatenaceae	Ardenticatena
4.70300246435391	9.09862635555886	3.09339149023705	8.67628266304829e-06	Chloroflexi	Anaerolineae	Anaerolineales	Anaerolineaceae	uncultured
4.7338779543267	9.18364869549671	3.03257050640521	9.69288055606084e-07	Gemmatimonadota	BD2-11_terrestrial_group	BD2-11_terrestrial_group	BD2-11_terrestrial_group	BD2-11_terrestrial_group
4.75728001200901	8.98426298859539	3.20762140204536	9.9667651853575e-05	Proteobacteria	Alphaproteobacteria
4.76043176286272	9.37236008069715	2.88467580148098	3.73558370427715e-12	Nanoarchaeota	Nanoarchaeia	Woesearchaeales	Woesearchaeales	Woesearchaeales
4.77610966769631	9.14901993357683	3.08683445410648	5.26504088137576e-06	NB1-j	NB1-j	NB1-j	NB1-j	NB1-j
4.81012532956507	8.95924019629333	3.24517767787518	0.000166468894469222	Bacteroidota	Rhodothermia	Rhodothermales	Rhodothermaceae	Salinibacter
4.81070649260647	8.80613775037267	3.37532620819922	0.000736886214745725	Verrucomicrobiota	Verrucomicrobiae	Pedosphaerales	Pedosphaeraceae
4.81083761508394	8.8132087361657	3.36982023912838	0.000702201162306437	Desulfobacterota	Desulfobacteria	Desulfobacterales	Desulfosarcinaceae	Sva0081_sediment_group
4.82366820684853	-8.55733303190368	2.85000369457864	6.77135260115369e-10	Nanoarchaeota	Nanoarchaeia	Woesearchaeales	Woesearchaeales	Woesearchaeales
4.82617597371324	8.55703105683144	3.60040831556584	0.00316778694521598	Planctomycetota	Phycisphaerae	Phycisphaerales	Phycisphaeraceae	Urania-1B-19_marine_sediment_group
4.83972709793577	9.2695023935576	2.99615461939867	1.20489430841618e-07	Acidobacteriota	Subgroup_22	Subgroup_22	Subgroup_22	Subgroup_22
4.84167742396015	3.56141568628433	2.31108330872542	0.00510679322888928	Desulfobacterota	Desulfuromonadia
4.84239810865345	-8.69380979670805	2.8436586921793	1.94682665678728e-11	Patescibacteria	Gracilibacteria	Candidatus_Abawacabacteria	Candidatus_Abawacabacteria	Candidatus_Abawacabacteria
4.87913942900169	9.29435045030121	2.98891868965154	6.84836276014449e-08	Chloroflexi	Dehalococcoidia	S085	S085	S085
4.88034540323194	4.18455948847941	1.25643836712641	0.000126352025486436	Planctomycetota	OM190	OM190	OM190	OM190
4.89185872799378	9.2441935809155	3.03567853375537	7.37111882763168e-07	Gemmatimonadota	BD2-11_terrestrial_group	BD2-11_terrestrial_group	BD2-11_terrestrial_group	BD2-11_terrestrial_group
4.90019526946318	2.60458824501988	1.56408399180511	0.00369039231779894	Proteobacteria	Gammaproteobacteria	Nitrosococcales	Nitrosococcaceae	CI75cm.2.12
4.90289905317124	9.24949707250685	3.0339827931458	6.67042360712821e-07	Acidobacteriota	Subgroup_22	Subgroup_22	Subgroup_22	Subgroup_22
4.90927398565073	9.39618374480639	2.91271297977341	6.98691699449198e-11	Planctomycetota	Pla3_lineage	Pla3_lineage	Pla3_lineage	Pla3_lineage
4.9275749250874	4.40381749774415	1.22889184914929	5.88816407318682e-05	Acidobacteriota	Subgroup_26	Subgroup_26	Subgroup_26	Subgroup_26
4.94155027048815	8.5820655530347	3.61844260941013	0.00325419276703913	Bacteroidota	Bacteroidia	Chitinophagales	Saprospiraceae	uncultured
4.95048397720964	9.27557769080813	3.02876592046481	4.50989564242182e-07	Proteobacteria	Alphaproteobacteria	Tistrellales	Geminicoccaceae	uncultured
4.96162416571922	9.37312514994454	2.94948265725333	2.7264258666032e-09	Acidobacteriota	Vicinamibacteria	Vicinamibacterales	uncultured	uncultured
4.98393862382231	9.26895546452701	3.04566834783823	8.82715295507882e-07	Acidobacteriota	Subgroup_5	Subgroup_5	Subgroup_5	Subgroup_5
4.98766990790189	9.01793773353994	3.25590238069804	0.000159248601048375	Proteobacteria	Gammaproteobacteria	Vibrionales	Vibrionaceae	Photobacterium
4.99496546196394	9.45194772678198	2.89305127515749	2.17523914294972e-12	Gemmatimonadota	PAUC43f_marine_benthic_group	PAUC43f_marine_benthic_group	PAUC43f_marine_benthic_group	PAUC43f_marine_benthic_group
4.99819535251012	9.34282219526388	2.9875032635266	4.04067301947633e-08	NB1-j	NB1-j	NB1-j	NB1-j	NB1-j
5.00920340046504	9.36291000584641	2.97463768345982	1.66779800839778e-08	Bacteroidota	Rhodothermia	Balneolales	Balneolaceae	uncultured
5.01537713434466	9.46210152024569	2.89139208897959	1.40666659403472e-12	Planctomycetota	Phycisphaerae	CCM11a	CCM11a	CCM11a
5.02719719143484	9.30325091759937	3.02978754001605	3.87718539909334e-07	Myxococcota	bacteriap25	bacteriap25	bacteriap25	bacteriap25
5.03765097630422	9.43927852885418	2.91981610195189	6.35710024406511e-11	Planctomycetota	Planctomycetes	Planctomycetales	Gimesiaceae	uncultured
5.06904015153286	8.88571833857591	3.395055669652	0.000721307380841077	Bacteroidota	Bacteroidia	Chitinophagales	Saprospiraceae	uncultured
5.07029642870216	8.89729935505816	3.38687152061516	0.00066622623079776	Proteobacteria	Alphaproteobacteria	Rhizobiales	uncultured	uncultured
5.07986384974033	8.91155173705315	3.37735370590523	0.000605216921782347	NB1-j	NB1-j	NB1-j	NB1-j	NB1-j
5.09082594697775	9.40951198412964	2.95988505319873	3.71200984744404e-09	Proteobacteria	Alphaproteobacteria
5.09253838193093	9.4897907985956	2.89200579269879	8.66051452227003e-13	Planctomycetota	OM190	OM190	OM190	OM190
5.09759815627129	9.381807002688	2.98829800465416	2.85547982211314e-08	Acidobacteriota	Acidobacteriae	PAUC26f	PAUC26f	PAUC26f
5.12220879435124	9.38047542951218	2.99408087815385	4.21044885503572e-08	Proteobacteria	Alphaproteobacteria	Kiloniellales	Kiloniellaceae
5.16494315153942	9.3752691790862	3.01476149153437	1.15679835329212e-07	Proteobacteria	Alphaproteobacteria	Kiloniellales	Kiloniellaceae	uncultured
5.17719329888076	5.85306568974573	1.36470716087013	2.32084182039557e-06	Bacteroidota	Bacteroidia	Cytophagales	Cyclobacteriaceae	uncultured
5.20637075687821	8.93586288988279	3.39491630861502	0.000652883745373896	Elusimicrobiota	Lineage_IIb	Lineage_IIb	Lineage_IIb	Lineage_IIb
5.2180295658456	-7.85919077986487	2.77081870610285	4.75063917256783e-08	Cloacimonadota	Cloacimonadia	Cloacimonadales	MSBL8	MSBL8
5.239862894534	9.32127945056796	3.08040570605382	1.95676336838074e-06	Proteobacteria	Gammaproteobacteria	EPR3968-O8a-Bc78	EPR3968-O8a-Bc78	EPR3968-O8a-Bc78
5.24648295145327	9.51374953391702	2.92160551917616	2.53957904674432e-11	Proteobacteria	Alphaproteobacteria	Rhizobiales
5.25556203399248	9.40844369999618	3.01418362798891	8.71668675196703e-08	Gemmatimonadota	Gemmatimonadetes	Gemmatimonadales	Gemmatimonadaceae
5.25614770794727	9.14275288648066	3.2364281337393	8.75193146985522e-05	Proteobacteria	Alphaproteobacteria	Tistrellales	Geminicoccaceae	uncultured
5.27214895072614	9.15881340052154	3.22926017376567	7.59596958907857e-05	Crenarchaeota	Nitrososphaeria	Nitrosopumilales	Nitrosopumilaceae	Candidatus_Nitrosopumilus
5.27224186618705	9.34170193113546	3.09060601751817	1.84113160256895e-06	Planctomycetota	OM190	OM190	OM190	OM190
5.30585241408766	8.95009599181137	3.41700271457777	0.000731661797111941	Acidobacteriota	Subgroup_26	Subgroup_26	Subgroup_26	Subgroup_26
5.30815829845956	-10.5869042330542	3.09529449892038	3.92398142150796e-15	Bacteroidota	Rhodothermia	Rhodothermales	Rhodothermaceae	Salinibacter
5.34354097846728	9.45304426503018	3.00463949402098	3.54089108210188e-08	Gemmatimonadota	BD2-11_terrestrial_group	BD2-11_terrestrial_group	BD2-11_terrestrial_group	BD2-11_terrestrial_group
5.34666086872631	9.3848278831908	3.0618023597407	7.19051483622893e-07	Gemmatimonadota	BD2-11_terrestrial_group	BD2-11_terrestrial_group	BD2-11_terrestrial_group	BD2-11_terrestrial_group
5.35980340753055	9.35530463808141	3.0899356003817	2.0899315660296e-06	Planctomycetota	Phycisphaerae	Phycisphaerales	Phycisphaeraceae	uncultured
5.3639050076403	8.94680075846749	3.43818500000784	0.00083956098067203	Proteobacteria	Gammaproteobacteria	Oceanospirillales	Nitrincolaceae
5.36671512529344	9.47242095784132	2.99468214746031	1.71616619642339e-08	Actinobacteriota	Acidimicrobiia	Microtrichales	Microtrichaceae	Sva0996_marine_group
5.3732623364384	9.55350398761566	2.92648123782404	2.19626626808123e-11	Bacteroidota	Bacteroidia	Chitinophagales	Saprospiraceae
5.37905398743042	9.53818305856868	2.94116246436899	1.34182450146268e-10	Verrucomicrobiota	Verrucomicrobiae	Opitutales	Puniceicoccaceae
5.41074271743643	9.30797657756549	3.14524401490537	1.04210342353269e-05	Desulfobacterota	Desulfuromonadia	Desulfuromonadia	Geothermobacteraceae	Geothermobacter
5.44615489468975	9.64003788363715	2.87427623167306	3.16079190470439e-16	Planctomycetota	Pla4_lineage	Pla4_lineage	Pla4_lineage	Pla4_lineage
5.46275297595499	4.10408513908407	1.33465222970936	0.000239704903719421	Chloroflexi	Dehalococcoidia	SAR202_clade	SAR202_clade	SAR202_clade
5.48217153983766	8.75612959793918	3.64564623171324	0.00284176089242544	Gemmatimonadota	BD2-11_terrestrial_group	BD2-11_terrestrial_group	BD2-11_terrestrial_group	BD2-11_terrestrial_group
5.48918401035951	-9.97338678052517	3.00364744573672	7.95789754614058e-15	Proteobacteria	Gammaproteobacteria	EC3	EC3	EC3
5.51346762935357	9.63486826881921	2.89808254524129	5.92970750800134e-14	NB1-j	NB1-j	NB1-j	NB1-j	NB1-j
5.5183563838054	9.60594888370837	2.92498285448903	6.93345695164642e-12	Latescibacterota	Latescibacterota	Latescibacterota	Latescibacterota	Latescibacterota
5.54863741238742	8.80890841784011	3.61949384727789	0.00242083876232232	Gemmatimonadota	BD2-11_terrestrial_group	BD2-11_terrestrial_group	BD2-11_terrestrial_group	BD2-11_terrestrial_group
5.56105675428907	5.81442246491191	1.14980211098024	5.95558142508222e-08	Bacteroidota	Bacteroidia	Chitinophagales	Saprospiraceae	uncultured
5.5828536195263	6.61094618252599	1.14898743486811	2.46786043303534e-13	Acidobacteriota	Subgroup_22	Subgroup_22	Subgroup_22	Subgroup_22
5.59037787996508	9.03171420653673	3.43451769326098	0.000700623492599208	NB1-j	NB1-j	NB1-j	NB1-j	NB1-j
5.59872765652286	9.5453568598144	3.0000988464435	1.12458611751877e-08	Proteobacteria	Gammaproteobacteria
5.61586666816	9.5898322769417	2.96751556803608	6.74851119227e-10	NB1-j	NB1-j	NB1-j	NB1-j	NB1-j
5.62005904061439	9.19277866547217	3.30632594322302	0.000170343026182861	Proteobacteria	Gammaproteobacteria	MBMPE27	MBMPE27	MBMPE27
5.63686290215399	9.67185500752893	2.90119780907944	4.23017712932151e-14	Calditrichota	Calditrichia	Calditrichales	Calditrichaceae	Calorithrix
5.63719347997965	9.55197018878144	3.00592336980967	1.46961413981317e-08	Proteobacteria	Alphaproteobacteria	Rhodospirillales	Magnetospiraceae	uncultured
5.63855568033522	9.41205875963769	3.12489025251582	3.95364578715058e-06	Proteobacteria	Alphaproteobacteria
5.66548919390813	9.08431936550893	3.41286417429595	0.000543758240220024	Proteobacteria	Alphaproteobacteria	Rhizobiales	Hyphomicrobiaceae
5.66582074780205	8.83191639546162	3.63461346700034	0.00247617262205966	Proteobacteria	Alphaproteobacteria	Rhodobacterales	Rhodobacteraceae
5.70200402878133	9.61525514158487	2.96986164083579	5.82451590901065e-10	Bacteroidota	Rhodothermia	Rhodothermales	Rhodothermaceae	uncultured
5.70516362955369	-10.5574021347863	3.09372944791953	7.07244246013844e-15	Planctomycetota	Pla4_lineage	Pla4_lineage	Pla4_lineage	Pla4_lineage
5.71752115351999	9.1264563742473	3.39062395826472	0.000423216582636091	Acidobacteriota	Acidobacteriae	PAUC26f	PAUC26f	PAUC26f
5.73336662210024	-10.7056083090478	3.09477102286048	9.69965282912508e-17	Nanoarchaeota	Nanoarchaeia	Woesearchaeales	Woesearchaeales	Woesearchaeales
5.75562064306886	9.44314794511683	3.1320222578005	4.01871623180746e-06	Planctomycetota	Planctomycetes	Pirellulales	Pirellulaceae	Pir4_lineage
5.76487121781225	9.55458236764453	3.04034461279264	8.64154731811821e-08	Desulfobacterota	Desulfobacteria	Desulfobacterales	Desulfosarcinaceae	Sva0081_sediment_group
5.77618048572638	9.68660431009056	2.9314149360634	3.19893919734207e-12	Chloroflexi	Anaerolineae
5.79068359369235	9.59737795174545	3.01194658698478	1.30552856925057e-08	Proteobacteria	Alphaproteobacteria
5.79338269433264	-6.57771565419933	0.921740707583975	1.78145955998219e-14	Zixibacteria	Zixibacteria	Zixibacteria	Zixibacteria	Zixibacteria
5.82758333030825	9.75297270686373	2.8868463787913	1.53576711293239e-16	Crenarchaeota	Nitrososphaeria	Nitrososphaerales	Nitrososphaeraceae	Candidatus_Nitrocosmicus
5.8277881447989	9.72671755427358	2.91052979202623	5.34815353003265e-14	Bacteroidota	Bacteroidia	Cytophagales	Cyclobacteriaceae	uncultured
5.82782856706084	-10.7466585077162	3.0919197963839	1.24148344923331e-17	Patescibacteria	Microgenomatia	Candidatus_Woesebacteria	Candidatus_Woesebacteria	Candidatus_Woesebacteria
5.83861407970628	-6.95458830348001	2.69872999223566	1.5845150632374e-05	Actinobacteriota	Acidimicrobiia	Microtrichales	Microtrichaceae	Sva0996_marine_group
5.84516816717642	-10.1106148055914	3.03285289348486	3.06637893025856e-14	Chloroflexi	Anaerolineae	SBR1031	A4b	A4b
5.8458162706267	8.89525086392335	3.6312699599215	0.00224996615083712	Dadabacteria	Dadabacteriia	Dadabacteriales	Dadabacteriales	Dadabacteriales
5.84837454344662	9.1438895176815	3.41262722122181	0.000481803871331683	Chloroflexi	Dehalococcoidia	S085	S085	S085
5.86003447399927	9.71947252213164	2.92812526147396	9.33638687562707e-13	Bacteroidota	Rhodothermia	Rhodothermales	Rhodothermaceae	uncultured
5.87886270126825	-10.7660948713583	3.10946597118242	3.3793739942635e-16	Chloroflexi	Anaerolineae	Ardenticatenales	Ardenticatenaceae	Ardenticatena
5.87889844330648	9.34176218517566	3.25242796437002	5.76037695317838e-05	Chloroflexi	Anaerolineae	SBR1031	SBR1031	SBR1031
5.88103814763281	9.58104776935349	3.06654043909428	1.7124361698381e-07	Planctomycetota	OM190	OM190	OM190	OM190
5.89128688835345	9.4635450533738	3.1532251281228	6.01929828568826e-06	Gemmatimonadota	BD2-11_terrestrial_group	BD2-11_terrestrial_group	BD2-11_terrestrial_group	BD2-11_terrestrial_group
5.89288825910927	9.72203178819126	2.93296515156183	1.95381562268372e-12	Chloroflexi	Anaerolineae	Ardenticatenales	uncultured	uncultured
5.89872277156195	9.72258476737679	2.93447101352763	2.3221692616816e-12	Bacteroidota	Bacteroidia	Chitinophagales	Saprospiraceae	uncultured
5.91303694798281	9.46165404413506	3.1597271881637	7.10649297297644e-06	Myxococcota	Polyangia	Haliangiales	Haliangiaceae	Haliangium
5.91512580279481	9.48654655187433	3.14079551010103	4.01180499648987e-06	Planctomycetota	Planctomycetes	Pirellulales	Pirellulaceae	Rhodopirellula
5.93535222711345	-9.79530055452551	3.00035207786368	4.79020352786594e-13	Planctomycetota	Phycisphaerae	Phycisphaerales	Phycisphaeraceae	Urania-1B-19_marine_sediment_group
5.93565779429912	9.68911201062078	2.97386310919161	2.86275008113335e-10	Acidobacteriota	Subgroup_5	Subgroup_5	Subgroup_5	Subgroup_5
5.95701168079665	-8.2280187281678	2.85558382827103	1.24213078525022e-07	Planctomycetota	Pla4_lineage	Pla4_lineage	Pla4_lineage	Pla4_lineage
5.95751275171103	-9.38168339192005	2.93786665469781	1.02289097766055e-12	Spirochaetota	Spirochaetia	Spirochaetales	Spirochaetaceae	Spirochaeta
5.95880121801463	-10.7834437101907	3.11391967353335	4.79168585381473e-16	Bacteroidota	Bacteroidia	Chitinophagales	Saprospiraceae	Phaeodactylibacter
5.98238649193699	9.75001485765147	2.93271493348951	9.67669430907286e-13	Chloroflexi	Dehalococcoidia	S085	S085	S085
5.98839205385619	9.74970726670868	2.93292624735866	1.15491122136054e-12	NB1-j	NB1-j	NB1-j	NB1-j	NB1-j
6.00208975930975	9.71809735620606	2.96446036484288	8.3141556727637e-11	Planctomycetota	Planctomycetes	Pirellulales	Pirellulaceae
6.00416350750468	-5.13619457156217	2.53304076613515	0.00521071482315046	Nanoarchaeota	Nanoarchaeia	Woesearchaeales	Woesearchaeales	Woesearchaeales
6.01779835673997	9.35799832700222	3.27898868723476	7.7584411082578e-05	Proteobacteria	Gammaproteobacteria	EPR3968-O8a-Bc78	EPR3968-O8a-Bc78	EPR3968-O8a-Bc78
6.02038388063685	9.70175045008189	2.98379173406304	5.71273310530935e-10	Bacteroidota	Bacteroidia	Chitinophagales	Saprospiraceae	uncultured
6.0615352270613	9.75108878352429	2.95463604781663	1.64865243274156e-11	Proteobacteria	Gammaproteobacteria	Cellvibrionales	Cellvibrionaceae	Aestuariicella
6.08182909619296	-10.8100676842933	3.12792244536551	2.97687119803126e-15	Nanoarchaeota	Nanoarchaeia	Woesearchaeales	Woesearchaeales	Woesearchaeales
6.0934983681703	9.21552369015648	3.41943362873316	0.000436092877845601	Gemmatimonadota	Gemmatimonadetes	Gemmatimonadales	Gemmatimonadaceae	uncultured
6.09359583641085	-10.7990511940983	3.13799363078958	2.08831178229948e-14	Thermoplasmatota	Thermoplasmata	uncultured	uncultured	uncultured
6.09594413945408	9.65346487568905	3.04747118846592	5.2886761975305e-08	Proteobacteria	Alphaproteobacteria
6.0992855709052	9.74008943240349	2.97233350419502	1.27847230057722e-10	Bacteroidota	Rhodothermia	Balneolales	Balneolaceae	uncultured
6.12181090963448	9.77702281310606	2.94754076025524	4.38948131408209e-12	Acidobacteriota	Subgroup_21	Subgroup_21	Subgroup_21	Subgroup_21
6.13170349131863	9.23568536634548	3.41286979312	0.000396783574703858	NB1-j	NB1-j	NB1-j	NB1-j	NB1-j
6.13783751654974	9.52024153252933	3.17173402519388	7.05832419799669e-06	Crenarchaeota	Nitrososphaeria	uncultured	uncultured	uncultured
6.13784735365543	-10.8215429373548	3.12948177653536	2.84681006455476e-15	Spirochaetota	Spirochaetia	Spirochaetales	Spirochaetaceae
6.18028985046837	9.76471732994947	2.97570526850009	1.06322015114772e-10	Planctomycetota	Phycisphaerae	Phycisphaerales	Phycisphaeraceae	Urania-1B-19_marine_sediment_group
6.18538357585122	-7.61644648700738	2.7517455474684	3.06459812919885e-07	Spirochaetota	Spirochaetia	Spirochaetales	Spirochaetaceae	Spirochaeta_2
6.20209040057859	9.77381979546547	2.97113785493591	6.70695030977435e-11	Planctomycetota	Planctomycetes	Pirellulales	Pirellulaceae	Pir4_lineage
6.21191698388968	9.42695806413905	3.27594128411141	5.91342827268644e-05	Proteobacteria	Gammaproteobacteria
6.22404598416043	9.81936298857764	2.93739129293446	4.61068209456864e-13	Bacteroidota	Rhodothermia	Rhodothermales	Rhodothermaceae	uncultured
6.25054912394771	9.73630485255742	3.01568879713702	3.9323900457386e-09	Proteobacteria	Alphaproteobacteria	Defluviicoccales	uncultured	uncultured
6.27492230475248	9.7504603479903	3.01096019527579	2.43824473704469e-09	Acidobacteriota	Vicinamibacteria	Subgroup_17	Subgroup_17	Subgroup_17
6.27630239540923	9.4455692033297	3.27632894275576	5.61270448798538e-05	Proteobacteria	Alphaproteobacteria	Rhodobacterales	Rhodobacteraceae	uncultured
6.27975960508896	9.70585956926224	3.04965511047749	3.73818458499953e-08	Myxococcota	Polyangia	Polyangiales	BIrii41	BIrii41
6.28494991556357	9.2844998379697	3.41286195706865	0.000356990394658883	Proteobacteria	Gammaproteobacteria	EPR3968-O8a-Bc78	EPR3968-O8a-Bc78	EPR3968-O8a-Bc78
6.29247014909349	9.74330408713025	3.02226466214473	5.59213343083937e-09	Proteobacteria	Alphaproteobacteria
6.29557541665509	9.76272656116919	3.00571594779804	1.44906884262518e-09	Acidobacteriota	Vicinamibacteria	Vicinamibacterales	Vicinamibacteraceae	Luteitalea
6.31195234685566	-10.8554775624657	3.14534450324525	1.64983088497584e-14	Proteobacteria	Gammaproteobacteria	Alteromonadales	Marinobacteraceae	Marinobacter
6.32474445379824	9.7224872637774	3.04775497485621	2.93741851219841e-08	Desulfobacterota	Desulfobacteria	Desulfobacterales	Desulfosarcinaceae
6.32848043728173	9.9119633863728	2.8841325720886	8.37079157129565e-20	Proteobacteria	Alphaproteobacteria	Caulobacterales	Parvularculaceae	Amphiplicatus
6.33897991801878	-7.06774105356918	2.7108922345214	9.51344570486043e-06	Patescibacteria	Gracilibacteria	Absconditabacteriales_(SR1)	Absconditabacteriales_(SR1)	Absconditabacteriales_(SR1)
6.33934153071231	2.73182203106337	2.22084661575893	0.0053945268512157	Desulfobacterota	Desulfobaccia	Desulfobaccales	Desulfobaccaceae	Desulfobacca
6.34652938193273	9.65524786092643	3.11207867641651	6.90029369899615e-07	Proteobacteria	Gammaproteobacteria
6.35764035454058	-8.74397906483903	2.86920361529129	1.67771455872678e-10	Nanoarchaeota	Nanoarchaeia	Woesearchaeales	Woesearchaeales	Woesearchaeales
6.36019885571024	9.60576546010476	3.15973272366752	3.48688768044653e-06	Proteobacteria	Gammaproteobacteria
6.38221311668276	9.46395751507182	3.28292025872789	5.88200346810314e-05	Bacteroidota	Rhodothermia	Rhodothermales	Rhodothermaceae	uncultured
6.38243760701705	9.84019223879376	2.95956924590333	5.67462811522613e-12	Planctomycetota	Planctomycetes	Pirellulales	Pirellulaceae
6.38826859878646	-10.8696540640457	3.1522900439598	3.27960261887597e-14	Planctomycetota	Planctomycetes	Pirellulales	Pirellulaceae
6.39036725982081	-8.02393255586327	2.82595614595772	2.24381962685939e-07	Chloroflexi	Chloroflexia	Chloroflexales	Chloroflexaceae	Candidatus_Chloroploca
6.39395136224314	9.2978980672299	3.43029677785587	0.000396326820221399	Proteobacteria	Gammaproteobacteria	EPR3968-O8a-Bc78	EPR3968-O8a-Bc78	EPR3968-O8a-Bc78
6.39439045624146	9.86130710146686	2.94602196701926	6.17465244121536e-13	Proteobacteria	Alphaproteobacteria
6.39555123701696	9.89941579852691	2.91233574453059	4.74612248102018e-16	Planctomycetota	Planctomycetes	Gemmatales	Gemmataceae	uncultured
6.41168811554461	9.31700859989643	3.4171510567992	0.000344455292161997	Proteobacteria	Gammaproteobacteria	JTB23	JTB23	JTB23
6.41704725730022	9.74796571168256	3.04936121421444	2.53324123231426e-08	Proteobacteria	Alphaproteobacteria	uncultured	uncultured	uncultured
6.45791804887808	9.74886384461922	3.05959941203813	4.24418782258591e-08	Gemmatimonadota	BD2-11_terrestrial_group	BD2-11_terrestrial_group	BD2-11_terrestrial_group	BD2-11_terrestrial_group
6.47420343418142	9.91487727078958	2.92028278331667	1.75113469791501e-15	Planctomycetota	OM190	OM190	OM190	OM190
6.4880281648423	5.36681872595551	1.07562594840131	1.06417513755331e-07	Bacteroidota	Bacteroidia	Cytophagales	Cyclobacteriaceae	uncultured
6.48936299825038	9.88669574703036	2.9492884030462	5.84653506785064e-13	Planctomycetota	Planctomycetes	Pirellulales	Pirellulaceae	uncultured
6.49005219559698	9.87925475781986	2.95515182238012	1.5052471926934e-12	Actinobacteriota	Acidimicrobiia	Microtrichales	Ilumatobacteraceae	Ilumatobacter
6.4998671827215	-10.936559245943	3.12545211143793	4.52967896515487e-17	Proteobacteria	Alphaproteobacteria	Thalassobaculales	uncultured	uncultured
6.50230388304508	-10.8775486637742	3.15516420778837	4.49826282260322e-14	Bacteroidota	Bacteroidia	Chitinophagales	Saprospiraceae
6.54346427156518	9.92856340699184	2.92566790864644	3.74572290869123e-15	Gemmatimonadota	Gemmatimonadetes	Gemmatimonadales	Gemmatimonadaceae	uncultured
6.54379768294057	-10.8792225145926	3.15580818767913	4.54278231450713e-14	Planctomycetota	Phycisphaerae	MSBL9	SG8-4	SG8-4
6.55051408555454	9.45411150206768	2.80988822624261	1.31309817496667e-09	Chloroflexi	Chloroflexia	Thermomicrobiales	AKYG1722	AKYG1722
6.55320371384355	-9.84178248301069	3.03041415646499	9.89874060913439e-12	Chloroflexi	Anaerolineae	SBR1031	SBR1031	SBR1031
6.55748430900982	-9.78100870582658	3.00404242830123	1.08679552714475e-12	Zixibacteria	Zixibacteria	Zixibacteria	Zixibacteria	Zixibacteria
6.5619606118272	9.91261613375202	2.9447329132148	1.64606534332156e-13	Entotheonellaeota	Entotheonellia	Entotheonellales	Entotheonellaceae	Entotheonellaceae
6.56563945812959	9.82428180900517	3.02301277399946	2.42322330559031e-09	Proteobacteria	Gammaproteobacteria	UBA10353_marine_group	UBA10353_marine_group	UBA10353_marine_group
6.58593572369158	9.91078011177038	2.95076555859278	4.98105146179279e-13	NB1-j	NB1-j	NB1-j	NB1-j	NB1-j
6.60802601578607	9.67808469246319	3.15847045710424	2.35455012139902e-06	Chloroflexi	Dehalococcoidia	S085	S085	S085
6.60990050029226	9.84295650708319	3.0158416398564	1.15670495372539e-09	Planctomycetota	Pla3_lineage	Pla3_lineage	Pla3_lineage	Pla3_lineage
6.62198457140058	-10.9189796450982	3.12461590194951	6.31049893839148e-17	Verrucomicrobiota	Kiritimatiellae	WCHB1-41	WCHB1-41	WCHB1-41
6.62243967831309	9.83779802837732	3.02369584226532	2.1612602595335e-09	Planctomycetota	OM190	OM190	OM190	OM190
6.62450361055925	3.43085764506507	1.91746159500522	0.00289615267599372	Calditrichota	Calditrichia	Calditrichales	Calditrichaceae	Calorithrix
6.6264896269683	9.94447939259953	2.93131218246195	6.97818481649275e-15	Acidobacteriota	Vicinamibacteria	Vicinamibacterales	Vicinamibacteraceae	Vicinamibacteraceae
6.64024071370713	9.8094856474901	3.05237179120349	1.68611513059733e-08	Desulfobacterota	Desulfobacteria	Desulfobacterales	Desulfosarcinaceae	Sva0081_sediment_group
6.65350167270685	9.65823717440839	3.18521708231292	5.0509796647138e-06	Nitrospirota	Nitrospiria	Nitrospirales	Nitrospiraceae	Nitrospira
6.66562919999772	9.86284279613436	3.01292491203414	7.25756703332033e-10	Acidobacteriota	Subgroup_21	Subgroup_21	Subgroup_21	Subgroup_21
6.684059275557	-9.96275550990321	3.02014895085818	1.63792378279604e-13	Nanoarchaeota	Nanoarchaeia	Woesearchaeales	Woesearchaeales	Woesearchaeales
6.68861596149203	9.93360485597332	2.9570615345581	6.62925390045145e-13	Bacteroidota	Rhodothermia	Balneolales	Balneolaceae	Aliifodinibius
6.69037238538594	-7.17412078619398	2.72026124389731	5.87945436749834e-06	Bdellovibrionota	Bdellovibrionia	Bdellovibrionales	Bdellovibrionaceae	Bdellovibrio
6.6966924217389	9.86751172873768	3.01573795124558	8.5339506487459e-10	Proteobacteria	Gammaproteobacteria	Nitrosococcales	Nitrosococcaceae	MSB-1D1
6.70499013959722	-9.76056695407283	2.99088091227821	2.84478219915851e-13	Verrucomicrobiota	Kiritimatiellae	WCHB1-41	WCHB1-41	WCHB1-41
6.70705792116659	-10.9605336076186	3.15657916919773	7.73464962314848e-15	Proteobacteria	Gammaproteobacteria
6.73328571593567	-3.99327115835375	0.695158674219396	3.98260131959372e-09	Halanaerobiaeota	Halanaerobiia	Halanaerobiales	Halobacteroidaceae	Halanaerobacter
6.73375151270068	-10.9763372905774	3.13478004848993	9.42966358245484e-17	Bacteroidota	Bacteroidia	Cytophagales	Cyclobacteriaceae	Ekhidna
6.73894952635472	9.37346629407785	3.45269113670027	0.000399164507910676	Proteobacteria	Alphaproteobacteria	Rhizobiales	Hyphomicrobiaceae	Pedomicrobium
6.75191686911063	9.9281607401052	2.97763774336169	1.00104270693164e-11	Gemmatimonadota	PAUC43f_marine_benthic_group	PAUC43f_marine_benthic_group	PAUC43f_marine_benthic_group	PAUC43f_marine_benthic_group
6.75219555973011	9.56284054142274	3.29246097030628	4.88932085599399e-05	Acidobacteriota	Vicinamibacteria	Subgroup_17	Subgroup_17	Subgroup_17
6.75319356875424	-10.6311393773674	3.10554360477681	7.26774646700311e-15	Poribacteria	Poribacteria	Poribacteria	Poribacteria	Poribacteria
6.75980867608426	9.65162866299917	3.21449978199937	9.93909680536961e-06	Chloroflexi	Anaerolineae	SBR1031	SBR1031	SBR1031
6.76389941278707	9.58115997615867	3.2801943414542	3.84809376907176e-05	Planctomycetota	Pla3_lineage	Pla3_lineage	Pla3_lineage	Pla3_lineage
6.79176102869182	9.89032797206269	3.02060751855383	9.30273163986019e-10	Planctomycetota	Pla3_lineage	Pla3_lineage	Pla3_lineage	Pla3_lineage
6.79240488666649	9.99745910945418	2.92668109593221	5.60809675362211e-16	Gemmatimonadota	Gemmatimonadetes	Gemmatimonadales	Gemmatimonadaceae	uncultured
6.8236783177108	-6.57303465569118	2.67529003443755	0.000108518982596651	Firmicutes	Clostridia	Peptostreptococcales-Tissierellales	Peptostreptococcales-Tissierellales	Clostridiisalibacter
6.83410129267602	9.89520633524723	3.02646749530925	1.31709128329689e-09	Proteobacteria	Alphaproteobacteria
6.8375748963727	9.43624208560821	3.42439262909384	0.000278605502133303	Proteobacteria	Gammaproteobacteria	Chromatiales	Chromatiaceae	Candidatus_Thiobios
6.84120073831496	9.89724052950784	3.02753653632698	1.39423133929243e-09	Gemmatimonadota	Gemmatimonadetes	Gemmatimonadales	Gemmatimonadaceae	uncultured
6.85284668425131	10.0094820561211	2.93029906745559	8.59831724287161e-16	Proteobacteria	Gammaproteobacteria	Ectothiorhodospirales
6.85881278844372	9.95040117643641	2.98453513452772	1.47698882584552e-11	Chloroflexi	Dehalococcoidia	S085	S085	S085
6.86632494947677	9.86684936605849	3.05928458817854	1.41226761691889e-08	Proteobacteria	Gammaproteobacteria	Gammaproteobacteria_Incertae_Sedis	Unknown_Family	uncultured
6.86980376191988	9.98406321981306	2.95570647621751	1.77528921965825e-13	Planctomycetota	Planctomycetes	Planctomycetales	Rubinisphaeraceae	Planctomicrobium
6.87552525415837	9.1936838271063	3.64739206116616	0.0015804994060197	Crenarchaeota	Nitrososphaeria	Nitrosopumilales	Nitrosopumilaceae	Nitrosopumilaceae
6.88394773563409	10.0622407573546	2.88950950895149	2.71330470875759e-22	Chloroflexi	Dehalococcoidia	SAR202_clade	SAR202_clade	SAR202_clade
6.89831515680506	-10.773079254351	3.11926312173294	1.73165751493962e-15	Planctomycetota	OM190	OM190	OM190	OM190
6.90659714236866	9.91302352016366	3.0277733988357	1.1926661396408e-09	Proteobacteria	Gammaproteobacteria	Alteromonadales	Marinobacteraceae	Marinobacter
6.90676429865457	9.90215738059605	3.03641855151885	2.4893932765966e-09	Bacteroidota	Rhodothermia	Balneolales	Balneolaceae	Fodinibius
6.91518467885339	-8.13326994097313	2.84121449519501	1.47185683458413e-07	Bacteroidota	Bacteroidia	Sphingobacteriales	Lentimicrobiaceae	Lentimicrobiaceae
6.91575475444879	10.0196441899367	2.93726509145415	2.77607759633566e-15	Planctomycetota	Phycisphaerae	Phycisphaerales	Phycisphaeraceae	Urania-1B-19_marine_sediment_group
6.91804115060108	10.0355504040318	2.92333413500638	7.05684752420154e-17	Proteobacteria	Gammaproteobacteria	Nitrosococcales	Nitrosococcaceae
6.91820984133113	9.92517088248365	3.01958197108141	5.62102891183789e-10	Chloroflexi	Anaerolineae	Anaerolineales	Anaerolineaceae
6.9258147701366	10.0365328939897	2.92252960927807	5.56303618787045e-17	Acidobacteriota	Vicinamibacteria	Subgroup_17	Subgroup_17	Subgroup_17
6.92950489386544	-9.51699171926985	2.95307272781316	3.99882521644067e-13	Chloroflexi	Anaerolineae	SBR1031	SBR1031	SBR1031
6.95408408999629	-11.0129086838888	3.16924600855716	1.26658627140223e-14	Bacteroidota	Bacteroidia	Chitinophagales	Saprospiraceae	uncultured
6.96011980713256	10.0472703485504	2.92284781025057	4.08715530892506e-17	Proteobacteria	Alphaproteobacteria
6.97748667755592	10.0509685006073	2.92327129377645	3.98697400893016e-17	NB1-j	NB1-j	NB1-j	NB1-j	NB1-j
7.02520212051048	9.7615205446279	3.18645561897257	3.14133404619726e-06	Gemmatimonadota	BD2-11_terrestrial_group	BD2-11_terrestrial_group	BD2-11_terrestrial_group	BD2-11_terrestrial_group
7.03138880036215	-10.843020323925	3.15634316121233	1.0762014571037e-13	Altiarchaeota	Altiarchaeia	Altiarchaeales	Altiarchaeaceae	Candidatus_Altiarchaeum
7.0422925740213	-11.0453597171629	3.16113326250644	1.91223618017167e-15	Fibrobacterota	Fibrobacteria	Fibrobacterales	MAT-CR-H6-H10	MAT-CR-H6-H10
7.0455274492806	-6.45939603064321	2.67241256244275	0.000187404947358683	Bacteroidota	Bacteroidia	Flavobacteriales	Flavobacteriaceae	Formosa
7.04614015624372	10.0661561601671	2.92694641449908	6.06713441590962e-17	Chloroflexi	Anaerolineae	Ardenticatenales	uncultured	uncultured
7.0724615031235	9.92442995263101	3.05582047651933	6.86160470081608e-09	Proteobacteria	Alphaproteobacteria	AT-s3-44	AT-s3-44	AT-s3-44
7.08371015937038	9.99206891462009	2.9997426894693	3.70307507720792e-11	Latescibacterota	Latescibacterota	Latescibacterota	Latescibacterota	Latescibacterota
7.11678846022707	10.0110273161275	2.99241200598291	1.2572060382823e-11	Nitrospirota	Nitrospiria	Nitrospirales	Nitrospiraceae	Nitrospira
7.14059130215776	10.0067486225538	3.00168541695283	3.60727639560656e-11	Myxococcota	bacteriap25	bacteriap25	bacteriap25	bacteriap25
7.15591100536672	9.20520647949204	3.70709887200844	0.0019546663489481	Proteobacteria	Gammaproteobacteria
7.16334182020203	9.77833918589188	3.20523604939489	4.50694155321738e-06	Proteobacteria	Gammaproteobacteria	Nitrosococcales	Nitrosococcaceae
7.16764242605101	10.0285817354208	2.98847455200159	5.93167365309711e-12	Desulfobacterota	Desulfobacteria	Desulfobacterales	Desulfosarcinaceae
7.2141289357181	9.82833135790868	3.17284498151676	1.56843517518246e-06	Chloroflexi	Anaerolineae	SBR1031	SBR1031	SBR1031
7.22503057393328	10.0068884841421	3.02118016022194	2.14851741628107e-10	Proteobacteria	Alphaproteobacteria	Tistrellales	Geminicoccaceae	uncultured
7.22603875141229	4.36032199493059	0.899702224393193	3.29212229774914e-07	Proteobacteria	Alphaproteobacteria	Defluviicoccales	uncultured	uncultured
7.2278232563171	-10.3488979345453	3.05461785854756	1.77071901935162e-15	Sumerlaeota	Sumerlaeia	uncultured	uncultured	uncultured
7.23450501172728	10.0792568987974	2.95976232934517	3.58080919493688e-14	Proteobacteria	Gammaproteobacteria
7.23484200456708	-5.77343229234656	0.931499820657881	1.59713657532049e-11	Chloroflexi	Anaerolineae	Thermoflexales	Thermoflexaceae	Thermoflexus
7.25160855135367	-8.24069103709299	2.8438106775057	5.1592956005905e-08	Proteobacteria	Alphaproteobacteria	Rhodobacterales	Rhodobacteraceae	Rhodovulum
7.28492150402831	6.0752688111917	1.15597011940279	9.57062875588262e-09	Acidobacteriota	Thermoanaerobaculia	Thermoanaerobaculales	Thermoanaerobaculaceae	Subgroup_10
7.29836590992362	-11.1350048847043	3.14411451034902	3.81054235919675e-18	Desulfobacterota	Desulfuromonadia	PB19	PB19	PB19
7.30899837193396	9.9976057979262	3.04622343235303	1.69979770719723e-09	Acidobacteriota	Subgroup_21	Subgroup_21	Subgroup_21	Subgroup_21
7.33099389778542	9.71733739542599	3.29363622187584	3.00759874635722e-05	Chloroflexi	Anaerolineae
7.33274585498522	-10.3382796067082	3.0892659043382	6.462545967128e-13	Bacteroidota	Bacteroidia	Chitinophagales	Saprospiraceae	uncultured
7.350803590817	9.94927595436298	3.09938305023151	5.18690803446708e-08	Proteobacteria	Alphaproteobacteria	Rhodobacterales	Rhodobacteraceae	uncultured
7.35377033247668	9.82799993908236	3.20427615963726	3.46951108587023e-06	Gemmatimonadota	PAUC43f_marine_benthic_group	PAUC43f_marine_benthic_group	PAUC43f_marine_benthic_group	PAUC43f_marine_benthic_group
7.36080573758341	-10.1361148590417	3.04462329033742	1.13616514729566e-13	Nanoarchaeota	Nanoarchaeia	Woesearchaeales	Woesearchaeales	Woesearchaeales
7.36095352524878	10.0591084652856	3.00432634908537	2.04469787087943e-11	Bacteroidota	Rhodothermia	Balneolales	Balneolaceae	uncultured
7.37637059332821	-11.017967583419	3.18353450281711	1.09380796514834e-13	Planctomycetota	Phycisphaerae	DG-20	DG-20	DG-20
7.38671810984242	9.91587696583225	3.13625713561909	2.95347174207391e-07	Bacteroidota	Bacteroidia	Cytophagales	Cyclobacteriaceae	uncultured
7.40691012426687	9.83345650154412	3.21974356920887	4.53130785897667e-06	Nanoarchaeota	Nanoarchaeia	Woesearchaeales	Woesearchaeales	Woesearchaeales
7.41666743467261	10.123570496048	2.96187980123344	1.72780371468008e-14	Bacteroidota	Rhodothermia	Rhodothermales	Rhodothermaceae	uncultured
7.43314245971048	-5.6304022034664	2.63078922079407	0.00243891165400734	Planctomycetota	Planctomycetes	Pirellulales	Pirellulaceae	Rubripirellula
7.43792573798509	10.1886232488918	2.97222411520698	5.33418624569192e-17	Bacteroidota	Rhodothermia	Rhodothermales	Rhodothermaceae	uncultured
7.44068165351743	10.198023863015	2.96553430424523	5.60611780347804e-18	Acidobacteriota	Subgroup_22	Subgroup_22	Subgroup_22	Subgroup_22
7.4686224603144	10.1964790392683	2.97334397955612	4.66630155167061e-17	Proteobacteria	Alphaproteobacteria	Rhizobiales	Rhizobiales_Incertae_Sedis	Bauldia
7.48937849588568	10.1329783291996	2.9692057366959	4.52303304572533e-14	NB1-j	NB1-j	NB1-j	NB1-j	NB1-j
7.51228359069421	-5.37996503925231	0.882958857269087	2.44693045958484e-10	Bacteroidota	Bacteroidia	Chitinophagales	Saprospiraceae	uncultured
7.52506955278081	10.2150517481143	2.97350618475153	1.59431989904409e-17	Proteobacteria	Alphaproteobacteria	Rhodospirillales	Magnetospiraceae	uncultured
7.5394206489638	10.1479747856813	2.96582464731894	1.77328508054193e-14	Crenarchaeota	Bathyarchaeia	Bathyarchaeia	Bathyarchaeia	Bathyarchaeia
7.54542295770985	4.38769499726434	0.914034445775787	2.5643729128881e-07	Chloroflexi	Anaerolineae	Ardenticatenales	uncultured	uncultured
7.5459131607127	10.0934821204687	3.0165292220281	4.09122980405701e-11	Chloroflexi	Anaerolineae	Anaerolineales	Anaerolineaceae	uncultured
7.55053525762843	10.1213519710127	2.99328998141195	1.94932100497179e-12	Bacteroidota	Bacteroidia	Chitinophagales	Saprospiraceae
7.55688085773442	10.1152201615748	2.99886901551371	4.27462683379747e-12	Gemmatimonadota	Gemmatimonadetes	Gemmatimonadales	Gemmatimonadaceae	uncultured
7.56287126779975	-6.98783940184103	2.74090554137864	4.85062619187859e-05	Bacteroidota	Bacteroidia	Cytophagales	Cyclobacteriaceae	Ekhidna
7.56462334014918	10.1493683783395	2.97151571472865	4.76107210492145e-14	Proteobacteria	Gammaproteobacteria	HOC36	HOC36	HOC36
7.58590583143506	-11.0484979498112	3.12733753576852	1.67179580568403e-18	Bdellovibrionota	Oligoflexia	0319-6G20	0319-6G20	0319-6G20
7.59160659079017	-9.56881726318627	3.00350192231117	7.15418596501798e-11	Verrucomicrobiota	Kiritimatiellae	WCHB1-41	WCHB1-41	WCHB1-41
7.59931640941739	-10.1001360480262	3.01899543207483	3.15088102810841e-15	Cyanobacteria	Cyanobacteriia	Phormidesmiales	Nodosilineaceae	uncultured
7.60953479674012	10.1290996691676	2.99968527996991	3.72522568410382e-12	Proteobacteria	Gammaproteobacteria	Alteromonadales	Marinobacteraceae	Marinobacter
7.62364828665724	10.0939475095377	3.03220313220118	1.68715991471646e-10	Spirochaetota	Spirochaetia	Spirochaetales	Spirochaetaceae	Spirochaeta_2
7.63348727978458	10.2389658224693	2.90544320993534	6.58478343053093e-24	Acidobacteriota	Subgroup_22	Subgroup_22	Subgroup_22	Subgroup_22
7.64616910943962	9.78983831014214	3.3013710300282	2.61767978508651e-05	Proteobacteria	Gammaproteobacteria	EPR3968-O8a-Bc78	EPR3968-O8a-Bc78	EPR3968-O8a-Bc78
7.6524619040895	10.2396756825247	2.98388637974229	5.59293599247611e-17	Proteobacteria	Alphaproteobacteria
7.67594895080396	-8.45310094867153	2.87258767307574	2.41577764875302e-08	Nanoarchaeota	Nanoarchaeia	Woesearchaeales	Woesearchaeales	Woesearchaeales
7.67940106212063	-10.2352596482942	3.04753763815167	1.34044646373472e-14	Planctomycetota	Phycisphaerae	mle1-8	mle1-8	mle1-8
7.68215018376941	-5.0471787310581	0.834278530680731	5.24979491571626e-10	Chloroflexi	Anaerolineae	SBR1031	A4b	A4b
7.68352134437071	6.13864498410047	1.03305580931777	2.4595612202457e-11	Gemmatimonadota	PAUC43f_marine_benthic_group	PAUC43f_marine_benthic_group	PAUC43f_marine_benthic_group	PAUC43f_marine_benthic_group
7.71818455399672	9.63463715554664	3.45353736772994	0.000226792401151955	Proteobacteria	Alphaproteobacteria	Rhodobacterales	Rhodobacteraceae
7.71960852420769	-10.727853545041	3.10108910736695	1.94874395189586e-16	Thermoplasmatota	Thermoplasmata	Marine_Benthic_Group_D_and_DHVEG-1	Marine_Benthic_Group_D_and_DHVEG-1	Marine_Benthic_Group_D_and_DHVEG-1
7.74246936526922	10.1648471992816	2.99596120392577	1.20347240895002e-12	Acidobacteriota	Subgroup_22	Subgroup_22	Subgroup_22	Subgroup_22
7.74692613737563	10.0438537030184	3.10301254415841	2.81645724264135e-08	NB1-j	NB1-j	NB1-j	NB1-j	NB1-j
7.75048019552152	9.39949667416878	3.66854985275304	0.00128800586990164	Chloroflexi	Anaerolineae	Anaerolineales	Anaerolineaceae	uncultured
7.76407745081332	10.2645639321864	2.99051130512061	7.19627304426478e-17	Myxococcota	bacteriap25	bacteriap25	bacteriap25	bacteriap25
7.77674693143486	-10.0800830657874	3.02948515714622	3.65019377346783e-14	NKB15	NKB15	NKB15	NKB15	NKB15
7.78883067257628	10.2709733688071	2.91387551322194	3.21734671951938e-23	Planctomycetota	Phycisphaerae	Phycisphaerales	Phycisphaeraceae	Urania-1B-19_marine_sediment_group
7.80834977391266	10.1276386624521	3.04367129766634	2.8048039934492e-10	Gemmatimonadota	BD2-11_terrestrial_group	BD2-11_terrestrial_group	BD2-11_terrestrial_group	BD2-11_terrestrial_group
7.81302482360521	-8.60222236109529	2.91732993045355	6.61456139738117e-08	Bacteroidota	Bacteroidia
7.81433249270953	10.1445552893344	3.02874740978869	6.13173679934453e-11	MBNT15	MBNT15	MBNT15	MBNT15	MBNT15
7.81535958389761	-7.87691451768082	2.82216888569498	7.9321229211476e-07	Bacteroidota	Bacteroidia	Flavobacteriales	Flavobacteriaceae	Maritimimonas
7.82433486042258	10.0588580062634	3.10666340443191	3.00086989843498e-08	SAR324_clade(Marine_group_B)	SAR324_clade(Marine_group_B)	SAR324_clade(Marine_group_B)	SAR324_clade(Marine_group_B)	SAR324_clade(Marine_group_B)
7.8250193266724	-5.73743088294986	0.865376406373899	7.98260129525547e-12	Bacteroidota	Bacteroidia	Chitinophagales	Saprospiraceae	uncultured
7.84024238071977	10.0479158043772	3.11828931145447	5.49679515655769e-08	Planctomycetota	Phycisphaerae	CCM11a	CCM11a	CCM11a
7.85568677327911	10.2273424554792	2.96464171430264	1.76647416472411e-15	NB1-j	NB1-j	NB1-j	NB1-j	NB1-j
7.87922577100503	10.1968836002172	2.99793559098178	8.36466854284622e-13	Nanoarchaeota	Nanoarchaeia	Woesearchaeales	SCGC_AAA011-D5	SCGC_AAA011-D5
7.88240982537445	7.12914690286887	1.26364063016402	1.97074443700246e-11	Acidobacteriota	Thermoanaerobaculia	Thermoanaerobaculales	Thermoanaerobaculaceae	Subgroup_10
7.90069407047006	-8.52804691624176	2.86765963001044	5.16736679174652e-09	Planctomycetota	OM190	OM190	OM190	OM190
7.90763126087472	10.2330904047686	2.97042431666177	4.734286124027e-15	Proteobacteria	Gammaproteobacteria	HOC36	HOC36	HOC36
7.91049639488024	10.0936413012727	3.09345884223784	1.1141698533315e-08	Gemmatimonadota	PAUC43f_marine_benthic_group	PAUC43f_marine_benthic_group	PAUC43f_marine_benthic_group	PAUC43f_marine_benthic_group
7.93431568960444	9.83192807095236	3.32639727879659	3.3055617071957e-05	Proteobacteria	Gammaproteobacteria
7.93640187509471	10.2460584617805	2.96419126791208	9.28708315131415e-16	Planctomycetota	Planctomycetes	Pirellulales	Pirellulaceae
7.93852466352315	10.2319379138488	2.97803822629114	1.81590223198762e-14	Planctomycetota	Planctomycetes	Pirellulales	Pirellulaceae
7.94546352749269	-10.746298671875	3.08839499780341	4.74049446142646e-18	Latescibacterota	Latescibacterota	Latescibacterota	Latescibacterota	Latescibacterota
7.94673900967676	10.3197864541399	2.98080664947607	3.84625958655527e-19	Chloroflexi	Anaerolineae	Caldilineales	Caldilineaceae	uncultured
7.95272650042643	3.42606621935992	1.43240463853149	0.000978744843547328	Chloroflexi	Anaerolineae	SBR1031	SBR1031	SBR1031
7.953118860731	10.2125364796013	2.99940506926551	7.36132519380579e-13	Crenarchaeota	Nitrososphaeria	Nitrosopumilales	Nitrosopumilaceae
8.00717042218699	-8.60780002765123	2.89213199375195	1.18132328947352e-08	Chloroflexi	Anaerolineae	Anaerolineales	Anaerolineaceae	uncultured
8.0196660050132	10.268757735463	2.96090101992572	2.56509648938124e-16	Chloroflexi	Anaerolineae	SBR1031	SBR1031	SBR1031
8.02484253331601	9.98947023643736	3.20821976292911	1.72180279412722e-06	Planctomycetota	Pla3_lineage	Pla3_lineage	Pla3_lineage	Pla3_lineage
8.04668141407262	-11.2819952542326	3.17469636359939	2.85786821457717e-17	Desulfobacterota	Desulfobacteria	Desulfobacterales	Desulfosarcinaceae	SEEP-SRB1
8.05355915959164	-8.61033046994548	2.90904884804141	3.44920999994539e-08	Chloroflexi	Anaerolineae	Anaerolineales	Anaerolineaceae	Anaerolineaceae_UCG-001
8.05826490629567	-6.03731397747911	0.926444802083753	9.4206659955411e-12	Sumerlaeota	Sumerlaeia	uncultured	uncultured	uncultured
8.0622212887607	10.0133466684278	3.20842353422483	1.32920293230007e-06	NB1-j	NB1-j	NB1-j	NB1-j	NB1-j
8.06967070316738	10.0894067060649	3.13084000314486	6.90593601100501e-08	Gemmatimonadota	BD2-11_terrestrial_group	BD2-11_terrestrial_group	BD2-11_terrestrial_group	BD2-11_terrestrial_group
8.07869085793201	-5.23574208144767	0.826761888963716	4.67368832209341e-11	Chloroflexi	Anaerolineae	SBR1031	SBR1031	SBR1031
8.08565184057456	10.2346028621122	3.0058750206211	1.11386224197307e-12	Gemmatimonadota	PAUC43f_marine_benthic_group	PAUC43f_marine_benthic_group	PAUC43f_marine_benthic_group	PAUC43f_marine_benthic_group
8.11369701661608	-7.7987820180534	2.80530973800929	7.99403557829419e-07	Proteobacteria	Alphaproteobacteria	Caulobacterales	Hyphomonadaceae	Hirschia
8.12470447779601	10.1019316658219	3.13070053252647	6.21994743741016e-08	Chloroflexi	Dehalococcoidia	SAR202_clade	SAR202_clade	SAR202_clade
8.18079086918523	10.0846721703583	3.12323968695464	9.21974570757097e-08	Proteobacteria	Alphaproteobacteria	Rhodobacterales	Rhodobacteraceae
8.20532093660465	9.90243800634545	3.3212228232964	2.40421129169185e-05	Proteobacteria	Gammaproteobacteria	Cellvibrionales	Cellvibrionaceae	uncultured
8.22160561739009	-11.2658302974337	3.18688664087377	4.72812201799684e-16	Cyanobacteria	Cyanobacteriia	Phormidesmiales
8.27674424894487	10.3966279894579	2.99707812734492	2.60341450069852e-19	Chloroflexi	JG30-KF-CM66	JG30-KF-CM66	JG30-KF-CM66	JG30-KF-CM66
8.29011796136935	10.0915843151443	3.18043496460561	3.83315213057067e-07	Proteobacteria	Gammaproteobacteria	HOC36	HOC36	HOC36
8.29214785377574	10.1526190739995	3.11884138289373	2.47853425939931e-08	Desulfobacterota	Desulfobacteria	Desulfatiglandales	Desulfatiglandaceae	Desulfatiglans
8.2953262182885	10.2476129779558	3.03717486954969	2.94414072242561e-11	Gemmatimonadota	BD2-11_terrestrial_group	BD2-11_terrestrial_group	BD2-11_terrestrial_group	BD2-11_terrestrial_group
8.29803715680255	10.2838200991808	3.00612462542205	4.58032649286271e-13	Planctomycetota	OM190	OM190	OM190	OM190
8.31508472354186	-6.975682281873	2.66548657858138	2.71561271398885e-06	Patescibacteria	ABY1
8.32502818713578	10.2805775302089	3.01302950076828	1.20389156460491e-12	Planctomycetota	OM190	OM190	OM190	OM190
8.32920658123304	10.32711026934	2.97328485516139	5.8314606369929e-16	Planctomycetota	OM190	OM190	OM190	OM190
8.33132489717426	10.0299924295167	3.23558596245037	2.77093651067516e-06	Planctomycetota	Pla3_lineage	Pla3_lineage	Pla3_lineage	Pla3_lineage
8.38548877861611	9.77293449693541	3.47017290338404	0.00019188391572243	Chloroflexi	Dehalococcoidia	SAR202_clade	SAR202_clade	SAR202_clade
8.39041826979849	-11.2468820818589	3.22006532804291	1.13623883577293e-13	Actinobacteriota	WCHB1-81	WCHB1-81	WCHB1-81	WCHB1-81
8.39132138333738	10.4246278294488	2.99803971749682	6.56601796721046e-20	NB1-j	NB1-j	NB1-j	NB1-j	NB1-j
8.39649282877762	-11.3174930387239	3.21007764242464	6.34990266625106e-15	Proteobacteria	Alphaproteobacteria	Kiloniellales	Kiloniellaceae	uncultured
8.42393191324034	10.055988177877	3.23105923939195	2.20415031930591e-06	Actinobacteriota	Acidimicrobiia	Actinomarinales	uncultured	uncultured
8.46130770084323	4.27792609240593	1.74280158960941	0.000856563401261227	Proteobacteria	Gammaproteobacteria	Cellvibrionales	Cellvibrionaceae	uncultured
8.46232426081152	10.1831295544775	3.13047191933711	3.0912540286151e-08	Proteobacteria	Gammaproteobacteria	KI89A_clade	KI89A_clade	KI89A_clade
8.4682342815654	10.4005017829993	3.01811344357984	3.11296870705514e-16	Hydrogenedentes	Hydrogenedentia	Hydrogenedentiales	Hydrogenedensaceae	Hydrogenedensaceae
8.47160523216225	10.4646135528914	2.98206474077876	4.30487537627123e-24	Proteobacteria	Alphaproteobacteria
8.47368917884133	1.53163326158634	0.726935461952999	0.00209694615241057	Patescibacteria	Parcubacteria	Candidatus_Terrybacteria	Candidatus_Terrybacteria	Candidatus_Terrybacteria
8.500490781491	-10.9059517575864	3.08212726072373	7.32386613545764e-22	Latescibacterota	Latescibacteria	Latescibacterales	Latescibacteraceae	Latescibacteraceae
8.50647949835259	10.372636502981	2.96774995254871	4.54956606053913e-17	Bacteroidota	Bacteroidia	Chitinophagales	Saprospiraceae
8.51874328359416	-11.0889690659531	3.17990738767101	1.33126363696487e-14	Bacteroidota	Bacteroidia	Flavobacteriales	Flavobacteriaceae	Maritimimonas
8.56903646297147	10.2959830108816	3.04883649089638	4.41255574812948e-11	Proteobacteria	Alphaproteobacteria	Kiloniellales	Kiloniellaceae	Pelagibius
8.59192725448454	-11.2967875660133	3.22124258487321	4.76381640303849e-14	Halobacterota	Halobacteria	Halobacterales	Haloferacaceae	Halorussus
8.5977453008496	-10.6227958224777	3.14827349459383	2.94741343329729e-12	Nanoarchaeota	Nanoarchaeia	Woesearchaeales	Woesearchaeales	Woesearchaeales
8.60473845235952	-10.9920043282718	3.19540577044734	7.45085482791578e-13	Hydrogenedentes	Hydrogenedentia	Hydrogenedentiales	Hydrogenedensaceae	Hydrogenedensaceae
8.60988485380147	10.3501262529526	3.00824913789854	1.50144283923576e-13	Entotheonellaeota	Entotheonellia	Entotheonellales	Entotheonellaceae	Candidatus_Entotheonella
8.63822736895621	10.3467276810086	3.0169718973335	5.30922285937177e-13	Chloroflexi	Dehalococcoidia	S085	S085	S085
8.70614042470359	-6.17100415773956	2.55945474042017	5.36013034245206e-05	Patescibacteria	Gracilibacteria	Candidatus_Peregrinibacteria	Candidatus_Peregrinibacteria	Candidatus_Peregrinibacteria
8.70875939871324	10.3920410431951	2.99106068222741	2.81478354616593e-15	Proteobacteria	Gammaproteobacteria
8.71358314965358	-5.39398519343927	0.770781592310166	7.52081209088927e-13	Planctomycetota	Phycisphaerae	Phycisphaerales	Phycisphaeraceae	uncultured
8.76672519884315	-11.3509925994669	3.20537102685757	1.13332912225362e-15	Halobacterota	Halobacteria	Halobacterales	Halomicrobiaceae	Halapricum
8.76965686170149	10.0620424750983	3.29320018824527	8.22197479824287e-06	Proteobacteria	Gammaproteobacteria
8.77990507853887	9.84802081530126	3.47970347916814	0.000175878842653986	Chloroflexi	Anaerolineae	Ardenticatenales	uncultured	uncultured
8.78188056986661	10.3074461517166	3.08071737243376	5.20968401601646e-10	Proteobacteria	Gammaproteobacteria
8.83765799331467	10.4129671734903	2.99689127890867	5.13078320623133e-15	Proteobacteria	Gammaproteobacteria	Nitrosococcales	Nitrosococcaceae	Cm1-21
8.85476684239802	-9.57472707181094	2.99900826076244	4.05878881203519e-11	Bacteroidota	Bacteroidia	Flavobacteriales	Weeksellaceae	uncultured
8.88784674892358	10.4257533865397	2.99438024081844	2.48349680404449e-15	Actinobacteriota	Acidimicrobiia	Actinomarinales	uncultured	uncultured
8.89874576142924	-10.2310579461314	2.9979004474418	7.58260694103688e-20	Chloroflexi	Anaerolineae
8.89890121685259	10.1123493661091	3.27269363131044	4.36933590041453e-06	Proteobacteria	Gammaproteobacteria	Ectothiorhodospirales	Ectothiorhodospiraceae	Halofilum
8.90355547375479	3.94511705040209	1.1174136142392	4.68687432787571e-05	Bacteroidota	Bacteroidia	Chitinophagales	Saprospiraceae
8.90594636393087	-6.34889001623601	2.62347267971074	0.000117006383463712	Desulfobacterota	Desulfovibrionia	Desulfovibrionales	Desulfomicrobiaceae	Desulfomicrobium
8.93111205871928	10.405163237746	3.01887452876638	2.11141009428392e-13	Myxococcota	bacteriap25	bacteriap25	bacteriap25	bacteriap25
8.95401592740827	-10.4086247254319	3.08430540176712	6.42756221265214e-14	Crenarchaeota	Bathyarchaeia	Bathyarchaeia	Bathyarchaeia	Bathyarchaeia
8.98082200358998	10.3034210608792	2.78416566207229	1.47541123228717e-21	Spirochaetota	Spirochaetia	Spirochaetales	Spirochaetaceae	Spirochaeta
8.98728942914876	10.3898501218377	3.04377130958927	6.17662660123338e-12	Proteobacteria	Gammaproteobacteria	KI89A_clade	KI89A_clade	KI89A_clade
8.99953337618734	10.4684909939817	2.97893840545176	2.08805625984487e-17	Verrucomicrobiota	Verrucomicrobiae	Pedosphaerales	Pedosphaeraceae	SCGC_AAA164-E04
9.01826607808545	-9.702056453356	2.96213084227034	9.4331099132452e-15	Acidobacteriota	Holophagae	Acanthopleuribacterales	Acanthopleuribacteraceae	Acanthopleuribacter
9.01864758189727	10.479263475623	2.96800179557706	8.20085414497703e-19	Bacteroidota	Rhodothermia	Rhodothermales	Rhodothermaceae	Rhodothermaceae
9.03593447791547	10.4339778805693	3.0134355484421	5.29229577049227e-14	Acidobacteriota	Thermoanaerobaculia	Thermoanaerobaculales	Thermoanaerobaculaceae	Subgroup_10
9.04115031834336	-11.0122292883741	3.09428297961689	2.63110373688417e-22	Patescibacteria	Microgenomatia
9.05685533121897	10.1852867496905	3.23859191203542	1.39002924233984e-06	Planctomycetota	Planctomycetes	Planctomycetales	Gimesiaceae	uncultured
9.06679617812774	-11.5430585873907	3.14239778771956	1.22631489524575e-27	Bacteroidota	Bacteroidia	Bacteroidales	Marinilabiliaceae	uncultured
9.09761432094682	9.67273377934381	3.70086626365051	0.000984931104380322	Proteobacteria	Gammaproteobacteria	Gammaproteobacteria_Incertae_Sedis	Unknown_Family	uncultured
9.11015979478703	10.4322857159278	3.02935381617985	5.18285630810022e-13	Acidobacteriota	Thermoanaerobaculia	Thermoanaerobaculales	Thermoanaerobaculaceae	Subgroup_10
9.11863150043424	-10.9834461542034	3.08758507642026	3.82976020657102e-23	Zixibacteria	Zixibacteria	Zixibacteria	Zixibacteria	Zixibacteria
9.14696350548139	-10.9184851740176	3.17629207699502	3.21640412231544e-13	Proteobacteria	Gammaproteobacteria	Coxiellales	Coxiellaceae	Coxiella
9.14972762436766	-9.91161634858318	2.94955452653505	4.6658947060817e-20	Planctomycetota	Phycisphaerae	Phycisphaerales	Phycisphaeraceae	uncultured
9.16111198937008	10.3097868659097	3.14778455725799	2.57789891477267e-08	Proteobacteria	Gammaproteobacteria	EPR3968-O8a-Bc78	EPR3968-O8a-Bc78	EPR3968-O8a-Bc78
9.19642082133701	-10.9852313193809	3.18677875652607	3.21839524167631e-13	Bacteroidota	Bacteroidia	Bacteroidales	Bacteroidetes_BD2-2	Bacteroidetes_BD2-2
9.23829459736719	10.3235861424163	3.14842852286109	2.45575903477817e-08	Proteobacteria	Alphaproteobacteria	Rhizobiales	Rhodomicrobiaceae	Rhodomicrobium
9.24388641752323	10.5434651480294	2.95474482478061	4.72920338116809e-22	Desulfobacterota	Desulfobacteria	Desulfobacterales	Desulfococcaceae	uncultured
9.25124360543225	-11.4542634633058	3.19985191075066	2.5622657386029e-17	Cyanobacteria	Cyanobacteriia	Phormidesmiales	Phormidesmiaceae	Phormidium_MBIC10003
9.25245490175245	-11.194065923346	3.46213244333922	3.13993024066692e-07	Gemmatimonadota	BD2-11_terrestrial_group	BD2-11_terrestrial_group	BD2-11_terrestrial_group	BD2-11_terrestrial_group
9.26916658042275	-5.86741123735174	0.832222408488078	5.03066331946116e-13	Bacteroidota	Bacteroidia	Bacteroidales	Prolixibacteraceae	uncultured
9.28535787771086	-9.71118565473517	3.01146404509443	1.29136910764626e-11	Planctomycetota	Planctomycetes	Pirellulales	Pirellulaceae	Pir4_lineage
9.29805977224619	9.71465784609033	3.70061986496268	0.000924132706088947	Proteobacteria	Gammaproteobacteria	MBMPE27	MBMPE27	MBMPE27
9.3002299914623	4.29186760923321	0.962070569371324	1.06768830251008e-06	Bacteroidota	Rhodothermia	Balneolales	Balneolaceae	Gracilimonas
9.30836369623507	10.5488179799142	2.95964761235533	2.3295946057833e-21	Acidobacteriota	Subgroup_22	Subgroup_22	Subgroup_22	Subgroup_22
9.32301708799575	-10.3450163049438	3.04576390240037	3.37543674805492e-16	SAR324_clade(Marine_group_B)	SAR324_clade(Marine_group_B)	SAR324_clade(Marine_group_B)	SAR324_clade(Marine_group_B)	SAR324_clade(Marine_group_B)
9.33556600812826	10.5232697793264	2.98916477718837	4.25230489270628e-17	Acidobacteriota	Subgroup_22	Subgroup_22	Subgroup_22	Subgroup_22
9.34403775925203	10.4101410821832	3.09119601518992	3.37250186415835e-10	Gemmatimonadota	BD2-11_terrestrial_group	BD2-11_terrestrial_group	BD2-11_terrestrial_group	BD2-11_terrestrial_group
9.34825248264108	10.2288805769606	3.25638797024077	1.68807238609282e-06	Gemmatimonadota	BD2-11_terrestrial_group	BD2-11_terrestrial_group	BD2-11_terrestrial_group	BD2-11_terrestrial_group
9.3698600834374	-11.5033235582367	3.22784852854139	1.18272632917595e-15	Verrucomicrobiota	Kiritimatiellae	WCHB1-41	WCHB1-41	WCHB1-41
9.37081186401536	10.2528124175121	3.23472182240746	8.82441662467059e-07	Proteobacteria	Gammaproteobacteria	EPR3968-O8a-Bc78	EPR3968-O8a-Bc78	EPR3968-O8a-Bc78
9.39044544676384	10.5531278165146	2.97100239159764	9.94523070219596e-20	Actinobacteriota	Acidimicrobiia	Actinomarinales	uncultured	uncultured
9.40462326019744	10.5322294534141	2.99558779469454	1.39098104774518e-16	Proteobacteria	Alphaproteobacteria	Kiloniellales
9.4233236176689	5.22254063174327	2.02429468243605	0.000493923516440146	Chloroflexi	Anaerolineae	Anaerolineales	Anaerolineaceae	uncultured
9.44896189203102	-11.1569672415522	3.08423709424918	1.89093190782513e-28	Verrucomicrobiota	Verrucomicrobiae
9.4698472096711	-11.4525530835076	3.26407636006102	4.5023885176082e-13	Aenigmarchaeota	Aenigmarchaeia	Aenigmarchaeales	Aenigmarchaeales	Aenigmarchaeales
9.49943982791926	-10.2281791105274	3.07357447164409	8.04890396032809e-13	Nanoarchaeota	Nanoarchaeia	Woesearchaeales
9.50696185133316	10.5879604032734	2.96003745396065	3.67525632989025e-22	Proteobacteria	Alphaproteobacteria	Kiloniellales	Kiloniellaceae
9.51180605488911	-11.368921534269	3.17715467379475	2.7765633107811e-18	Latescibacterota	Latescibacterota	Latescibacterota	Latescibacterota	Latescibacterota
9.55681737051635	10.5809660992931	2.97600018226097	1.52114025625907e-19	Bacteroidota	Rhodothermia	Rhodothermales	Rhodothermaceae	uncultured
9.57010037149148	-11.5449006023486	3.22616541380388	3.11140583948712e-16	Desulfobacterota	Desulfobacteria	Desulfobacterales	Desulfosarcinaceae	Sva0081_sediment_group
9.57864959654192	10.2791942144961	3.24796197979693	1.09636248213655e-06	Proteobacteria	Alphaproteobacteria	Rhodobacterales	Rhodobacteraceae	uncultured
9.57989780107905	9.99566197358939	3.49843470195463	0.000147030567907615	Proteobacteria	Gammaproteobacteria	EPR3968-O8a-Bc78	EPR3968-O8a-Bc78	EPR3968-O8a-Bc78
9.58023665956773	9.72772845840115	3.7416033142368	0.00108565376122673	Chloroflexi	Anaerolineae	Ardenticatenales	uncultured	uncultured
9.58237783196265	9.67858639335485	3.12408583252828	1.71352194934558e-05	Firmicutes	Bacilli	Bacillales	Bacillaceae	Halobacillus
9.61179311230409	10.1643654543556	3.35585228469925	1.64870410816695e-05	Chloroflexi	Anaerolineae	Ardenticatenales	uncultured	uncultured
9.61720765670789	-11.64570063525	3.15063307695111	8.88362878669429e-29	Nanoarchaeota	Nanoarchaeia	Woesearchaeales	Woesearchaeales	Woesearchaeales
9.62285414191824	-11.6414839835834	3.15523572010155	9.81417764515865e-28	Proteobacteria	Alphaproteobacteria
9.62454466016801	4.13102004411015	1.68372311101101	0.000797147260377089	Proteobacteria	Alphaproteobacteria	Rhizobiales	Methyloligellaceae	Methyloceanibacter
9.66690970837452	-11.4382281452769	3.19931822726593	3.87996795689939e-17	Acidobacteriota	Aminicenantia	Aminicenantales	Aminicenantales	Aminicenantales
9.67163776947732	10.3008219514636	3.24641038528139	9.28464702124506e-07	Desulfobacterota	Desulfobacteria	Desulfobacterales
9.6876391796044	10.5551342433857	3.02122920337679	1.09779032629844e-14	Proteobacteria	Alphaproteobacteria
9.71937943045192	10.1852282390729	3.35585766847276	1.53284797238171e-05	Chloroflexi	Dehalococcoidia	SAR202_clade	SAR202_clade	SAR202_clade
9.72235595269328	-2.86613622254434	0.480535181164721	6.8243838722e-10	WS1	WS1	WS1	WS1	WS1
9.7251026312728	9.78112737310631	3.71852974145153	0.000908513320946892	Proteobacteria	Alphaproteobacteria	Thalassobaculales	uncultured	uncultured
9.73111386326603	-11.2012710345545	3.13707892027385	4.21968481156722e-20	Verrucomicrobiota	Verrucomicrobiae	Opitutales	Puniceicoccaceae	uncultured
9.76039628545416	10.6326412759855	3.026775923375	8.76184276775515e-18	Proteobacteria	Alphaproteobacteria	Tistrellales	Geminicoccaceae	uncultured
9.77190349068273	10.6267843322331	2.97101692220465	3.33992028982486e-21	Proteobacteria	Alphaproteobacteria	Tistrellales	Geminicoccaceae	uncultured
9.78274748904859	10.2896738165171	3.27926451038758	2.18301815798657e-06	Acidobacteriota	Subgroup_26	Subgroup_26	Subgroup_26	Subgroup_26
9.78924760623946	10.6369262834261	2.96783801975331	3.27619166208717e-22	NB1-j	NB1-j	NB1-j	NB1-j	NB1-j
9.83553581823024	-8.49870458303384	2.86802371351967	8.43400512732488e-09	Chloroflexi	Anaerolineae	1-20	1-20	1-20
9.88111322918023	10.6402544169246	2.9760249694733	1.11673815178545e-20	Proteobacteria	Alphaproteobacteria	Tistrellales	Geminicoccaceae	uncultured
9.88961087222199	-8.80795433339857	2.98088112274807	2.32119150820743e-07	Bacteroidota	Bacteroidia	Sphingobacteriales	Lentimicrobiaceae	Lentimicrobiaceae
9.93971953647121	-10.3561051386425	3.14717978680455	1.74062470570136e-10	Verrucomicrobiota	Verrucomicrobiae	Verrucomicrobiales	Rubritaleaceae	Luteolibacter
9.94078155829911	10.6506102303941	2.9782427164995	1.42966204270582e-20	Gemmatimonadota	BD2-11_terrestrial_group	BD2-11_terrestrial_group	BD2-11_terrestrial_group	BD2-11_terrestrial_group
9.94381590178818	10.6486640755335	2.97762788743911	1.31618603106892e-20	Actinobacteriota	Acidimicrobiia	Microtrichales	Ilumatobacteraceae	Ilumatobacter
9.95351328114682	-11.6733874180686	3.17970322714707	1.39841043594705e-23	Planctomycetota	Planctomycetes	Pirellulales	Pirellulaceae
9.98619773069824	10.1965402056257	3.38947300044075	2.48499855607664e-05	Thermoplasmatota	Thermoplasmata	uncultured	uncultured	uncultured
10.0289812705127	-6.39599631113585	0.959136494848488	3.52504813559214e-12	Bacteroidota	Bacteroidia	Bacteroidales
10.0622433001558	-11.7260212382868	3.15222329910786	1.71803237036936e-31	Patescibacteria	ABY1	Candidatus_Falkowbacteria	Candidatus_Falkowbacteria	Candidatus_Falkowbacteria
10.0629628526931	5.41316774287975	0.752826801872914	6.15599249154947e-15	Acidobacteriota	Subgroup_26	Subgroup_26	Subgroup_26	Subgroup_26
10.0849450454114	10.6817072210073	2.97370987478013	6.5178213540413e-22	NB1-j	NB1-j	NB1-j	NB1-j	NB1-j
10.0972346144866	10.6887583349745	2.96944872164527	7.49774405291251e-23	Gemmatimonadota	BD2-11_terrestrial_group	BD2-11_terrestrial_group	BD2-11_terrestrial_group	BD2-11_terrestrial_group
10.1061680327106	-7.47899173125167	2.74789993273184	1.14076890613682e-06	Spirochaetota	Spirochaetia	Spirochaetales	Spirochaetaceae	Spirochaeta
10.1520010028151	10.4771059681193	3.1700207315825	1.91939405496369e-08	Dadabacteria	Dadabacteriia	Dadabacteriales	Dadabacteriales	Dadabacteriales
10.1576478044993	-11.7049587403923	3.18469987393278	1.66626950828211e-23	Proteobacteria	Alphaproteobacteria	Caulobacterales	Parvularculaceae
10.1791107352317	-11.6829180347661	3.20441996912793	4.21462317092739e-20	Bacteroidota	Rhodothermia	Rhodothermales	Rhodothermaceae	uncultured
10.1793644622162	10.3832336976229	3.26036352891102	8.65683162085166e-07	NB1-j	NB1-j	NB1-j	NB1-j	NB1-j
10.1859931680834	-9.65798181310633	2.94435854878456	9.57833835241932e-16	Acidobacteriota	Aminicenantia	Aminicenantales	Aminicenantales	Aminicenantales
10.1936666218761	10.6900339134217	3.02341923460139	9.86067368281196e-18	Bacteroidota	Rhodothermia	Rhodothermales	Rhodothermaceae	uncultured
10.1963694278061	-9.68902396919585	3.06132207507203	1.80611366014303e-09	Desulfobacterota	Desulfobacteria	Desulfobacterales
10.1966789208425	-11.2107585955503	3.17116918490664	1.20230455736858e-16	Bacteroidota	Bacteroidia	Chitinophagales	Saprospiraceae
10.2066500618747	10.1099605147936	3.50281349219353	0.000117213299965634	Proteobacteria	Gammaproteobacteria	Cellvibrionales	Halieaceae
10.2167018432324	-6.07151106442252	0.764462767209464	2.62239312798557e-17	Acidobacteriota	Subgroup_21	Subgroup_21	Subgroup_21	Subgroup_21
10.2450881026992	10.2784753522029	3.36008799930488	1.17805550707581e-05	Proteobacteria	Gammaproteobacteria	EPR3968-O8a-Bc78	EPR3968-O8a-Bc78	EPR3968-O8a-Bc78
10.2455418809072	10.7197830303689	2.96689255091969	3.55154653592622e-24	Proteobacteria	Alphaproteobacteria
10.2527519141684	-11.702243001025	3.16797011363978	1.01587810340854e-26	Nanoarchaeota	Nanoarchaeia	Woesearchaeales	Woesearchaeales	Woesearchaeales
10.2606174442327	10.5050886486408	3.16224860278237	1.04766618540766e-08	Gemmatimonadota	Gemmatimonadetes	Gemmatimonadales	Gemmatimonadaceae	uncultured
10.2646366364186	-11.6941789544076	3.2118391332377	1.26253865889496e-19	Proteobacteria	Alphaproteobacteria
10.2661602684634	-7.92005214992547	2.87611511086789	5.20507043781829e-06	Zixibacteria	Zixibacteria	Zixibacteria	Zixibacteria	Zixibacteria
10.3029696708722	-9.56301187851486	3.04641935020687	2.98703679550539e-09	Chloroflexi	Anaerolineae	uncultured	uncultured	uncultured
10.3773449604269	10.1271230982564	3.50442537811392	0.000117185359638733	NB1-j	NB1-j	NB1-j	NB1-j	NB1-j
10.3902262519015	-8.58530635528361	1.06267932299981	8.15437233989091e-31	Patescibacteria	Microgenomatia	Candidatus_Woesebacteria	Candidatus_Woesebacteria	Candidatus_Woesebacteria
10.3963071098653	-10.4883687038102	3.05689658442527	3.15669369516934e-17	Nanoarchaeota	Nanoarchaeia	Woesearchaeales	SCGC_AAA011-D5	SCGC_AAA011-D5
10.4000928517932	9.91114106132515	3.71890541388761	0.000744851370301279	Acidobacteriota	Vicinamibacteria	Vicinamibacterales	Vicinamibacteraceae	Vicinamibacteraceae
10.4035452204763	-11.418227157684	3.20436652079689	1.77865879711123e-16	Verrucomicrobiota	Kiritimatiellae	WCHB1-41	WCHB1-41	WCHB1-41
10.4036355712844	10.7028871164732	3.00816886314012	1.20289375937361e-17	Proteobacteria	Alphaproteobacteria
10.4048580196031	6.65914967164137	0.860331974829081	2.86762017266583e-20	Actinobacteriota	Thermoleophilia	Gaiellales	uncultured	uncultured
10.4484219795436	10.4876087719157	3.20962979499875	9.2597028049686e-08	Firmicutes	Bacilli	Bacillales	Bacillaceae	Bacillus
10.4826571720789	-7.36295908678707	2.73017246800511	1.24256787829427e-06	Verrucomicrobiota	Kiritimatiellae	WCHB1-41	WCHB1-41	WCHB1-41
10.4907752091555	10.5918723302439	3.09897270264886	1.37498922092403e-10	Proteobacteria	Alphaproteobacteria	Tistrellales	Geminicoccaceae	uncultured
10.5283592940871	10.7459925900731	2.98907202525424	7.24878500400138e-21	Proteobacteria	Alphaproteobacteria
10.5511351587347	1.56331368050548	0.898617417580216	0.00386461968108683	Gemmatimonadota	PAUC43f_marine_benthic_group	PAUC43f_marine_benthic_group	PAUC43f_marine_benthic_group	PAUC43f_marine_benthic_group
10.6281680912218	10.7707770943241	2.98125655117001	1.22326399694157e-22	Proteobacteria	Alphaproteobacteria
10.6291425348661	-10.6003179401175	3.015196653243	4.84537137023072e-27	Verrucomicrobiota	Verrucomicrobiae	Chthoniobacterales	uncultured	uncultured
10.6565468882596	10.7147100804317	3.03782116348155	3.80083303303443e-15	Proteobacteria	Alphaproteobacteria	Rhodobacterales	Rhodobacteraceae
10.6767606902966	10.8036849319644	2.95819202266052	4.46097693388386e-29	Gemmatimonadota	BD2-11_terrestrial_group	BD2-11_terrestrial_group	BD2-11_terrestrial_group	BD2-11_terrestrial_group
10.7039911862945	-11.6796186648883	3.23306745722522	2.77432916637303e-17	Patescibacteria	ABY1	Candidatus_Falkowbacteria	Candidatus_Falkowbacteria	Candidatus_Falkowbacteria
10.7097075359689	10.7784832173053	2.98666694348853	8.10526094328849e-22	Spirochaetota	Spirochaetia	Spirochaetales	Spirochaetaceae	Spirochaeta
10.7248207595236	10.7490230844753	3.01504136356481	1.47403533876297e-17	Chloroflexi	Anaerolineae	Ardenticatenales	uncultured	uncultured
10.7306875747359	-2.389772061173	0.576167328395337	4.29226083986517e-06	Patescibacteria	Microgenomatia	Candidatus_Woesebacteria	Candidatus_Woesebacteria	Candidatus_Woesebacteria
10.7355979553994	-10.465874053236	3.03084314552071	4.53378773723433e-20	Chloroflexi	Chloroflexia	Chloroflexales	Chloroflexaceae	Candidatus_Chloroploca
10.7865371047164	-11.3451723974387	3.14735023861127	1.6236171214032e-21	LCP-89	LCP-89	LCP-89	LCP-89	LCP-89
10.7988089871638	10.8193180130978	2.96415723131318	5.04467814158648e-28	Planctomycetota	Planctomycetes	Pirellulales	Pirellulaceae	Blastopirellula
10.8506536128837	-5.25981795512843	0.835422712975555	1.508241921449e-10	Desulfobacterota	Desulfobacteria	Desulfatiglandales	Desulfatiglandaceae	Desulfatiglans
10.864505872439	10.7855462084558	3.00393194553697	1.81209907226104e-19	Acidobacteriota	Vicinamibacteria	Vicinamibacterales	Vicinamibacteraceae	Vicinamibacteraceae
10.9098966619654	-8.03328945102404	2.8076607367699	5.92108678894148e-08	Proteobacteria	Gammaproteobacteria	Cardiobacteriales	Cardiobacteriaceae	uncultured
10.9564508500339	-11.8534584317288	3.18273374981835	2.34832926202923e-28	Spirochaetota	Spirochaetia	Spirochaetales	Spirochaetaceae	Spirochaeta_2
11.0198128210122	10.5257313606529	3.26538305960253	4.62091365516143e-07	Proteobacteria	Gammaproteobacteria	KI89A_clade	KI89A_clade	KI89A_clade
11.0240206892769	-11.743747956619	3.28098063645936	1.52849685247364e-14	Planctomycetota	Phycisphaerae	MSBL9	SG8-4	SG8-4
11.0285639957769	-10.4444341172194	2.99912746982067	1.64380128056596e-25	Actinobacteriota	Acidimicrobiia	Microtrichales	Microtrichaceae	Sva0996_marine_group
11.0719598978165	10.6879818844524	3.12606681762716	1.68026569578433e-10	Proteobacteria	Alphaproteobacteria
11.130838540513	-11.8916230847602	3.17578336979335	4.59047527791249e-32	Chloroflexi	Anaerolineae	Ardenticatenales	uncultured	uncultured
11.1961235160646	10.8337838516103	3.01171903986802	2.94366247444115e-19	Proteobacteria	Gammaproteobacteria
11.200188885702	-11.2409303106334	3.14495802717521	7.57040800437385e-20	Planctomycetota	Planctomycetes	Pirellulales	Pirellulaceae	uncultured
11.2190774421495	10.8595010857119	2.99025429290718	4.59614450952183e-23	Chloroflexi	Anaerolineae	Ardenticatenales	uncultured	uncultured
11.2436033511734	10.7614210177217	3.08478419981751	1.19410279768875e-12	Proteobacteria	Alphaproteobacteria
11.3013874769606	-11.1794224369871	3.19619435060201	2.05736914709054e-14	Proteobacteria	Gammaproteobacteria	Cellvibrionales	Halieaceae
11.3129505652164	10.7361831441717	3.11868939411246	5.06322239574508e-11	Bacteroidota	Rhodothermia	Balneolales	Balneolaceae	uncultured
11.3345698445699	10.8777065651305	2.99167653214891	3.10147130177815e-23	Planctomycetota	OM190	OM190	OM190	OM190
11.3423618834812	4.16900255211173	1.26512665113519	9.42453975028081e-05	Acidobacteriota	Thermoanaerobaculia	Thermoanaerobaculales	Thermoanaerobaculaceae	Subgroup_10
11.3749962952995	-11.9308238092509	3.1698132059204	2.75191592527024e-34	Bacteroidota	Bacteroidia	Chitinophagales	Saprospiraceae	uncultured
11.4017487507086	10.663708332001	3.19661865310285	1.4996657536475e-08	Planctomycetota	Phycisphaerae	Phycisphaerales	Phycisphaeraceae	Urania-1B-19_marine_sediment_group
11.4326775767399	10.867383033919	3.01556163054151	2.3097643322737e-19	Gemmatimonadota	BD2-11_terrestrial_group	BD2-11_terrestrial_group	BD2-11_terrestrial_group	BD2-11_terrestrial_group
11.4496404518162	10.7602353459885	3.11688032711612	3.14291846287549e-11	Chloroflexi	Anaerolineae	Ardenticatenales	uncultured	uncultured
11.4504916939718	10.7006561995903	3.11833834352965	3.81781204682332e-10	Desulfobacterota	Desulfobacteria	Desulfobacterales	Desulfosarcinaceae
11.5172297712054	10.9033066603934	2.9942872112269	2.20227059127284e-23	Calditrichota	Calditrichia	Calditrichales	Calditrichaceae	Calorithrix
11.5248596465459	-11.8365326193715	3.20838311032918	1.16946374597694e-22	Bacteroidota	Bacteroidia	Bacteroidales
11.5507994524419	10.8593281685235	3.04555713162706	2.609476783559e-16	Chloroflexi	Dehalococcoidia	SAR202_clade	SAR202_clade	SAR202_clade
11.5812646356847	-11.2855718332333	3.07128440605914	7.44909901769105e-36	Chloroflexi	Anaerolineae	Caldilineales	Caldilineaceae	uncultured
11.5867545833798	-10.5918303099401	3.02554920466138	4.50933779426616e-24	Nanoarchaeota	Nanoarchaeia	Woesearchaeales	Woesearchaeales	Woesearchaeales
11.5889119888891	10.7924495979944	3.10891539774441	8.86916139627722e-12	NB1-j	NB1-j	NB1-j	NB1-j	NB1-j
11.6229362072745	-9.64425205596883	3.09204351693321	2.03694552717027e-08	TA06	TA06	TA06	TA06	TA06
11.6663952858909	10.9205688221846	3.00043433473631	1.49425597414294e-22	Acidobacteriota	Vicinamibacteria	Subgroup_17	Subgroup_17	Subgroup_17
11.6680137086991	10.9160489582938	3.03560297789707	2.00945059357709e-19	Entotheonellaeota	Entotheonellia	Entotheonellales	Entotheonellaceae	Candidatus_Entotheonella
11.6997040593497	-10.2844100960815	3.01772299540566	3.04211343080192e-18	Planctomycetota	Phycisphaerae	CCM11a	CCM11a	CCM11a
11.7764771397006	-11.9074872871125	3.21942855697146	1.40138622131201e-22	Proteobacteria	Gammaproteobacteria	Gammaproteobacteria_Incertae_Sedis	Unknown_Family	uncultured
11.8666895541623	-11.9390624478986	3.23371978227644	3.99616951703521e-21	NB1-j	NB1-j	NB1-j	NB1-j	NB1-j
11.8788248985688	-11.0984394324672	3.22527688414909	3.05669365590450e-12	Crenarchaeota	Bathyarchaeia	Bathyarchaeia	Bathyarchaeia	Bathyarchaeia
11.8930932055652	-5.19616728237755	0.833797335333044	4.96991916689288e-11	Bacteroidota	Bacteroidia	Chitinophagales	Saprospiraceae
11.900515870928	-10.5017601088256	3.08356527615308	5.22770127178436e-15	Verrucomicrobiota	Kiritimatiellae	WCHB1-41	WCHB1-41	WCHB1-41
11.9131831557393	10.9575133587166	3.00406368665478	6.92137073044093e-23	Calditrichota	Calditrichia	Calditrichales	Calditrichaceae	Calditrichaceae
11.9148061051516	-10.487612461457	2.99163462848839	2.12683468617771e-29	Nanoarchaeota	Nanoarchaeia	Woesearchaeales	Woesearchaeales	Woesearchaeales
11.9298807509711	10.826520107347	3.12575821872404	2.82539037178427e-11	Proteobacteria	Alphaproteobacteria	Kiloniellales	Kiloniellaceae	Pelagibius
11.9527258116502	10.9895220286665	2.9791202025886	1.16365431315788e-29	Planctomycetota	OM190	OM190	OM190	OM190
11.967909609253	10.9246035656675	3.04473184700437	3.73141526693435e-17	Proteobacteria	Alphaproteobacteria	Rhizobiales	Methyloligellaceae	Methyloceanibacter
11.9770304433744	10.8277247309605	3.09477187637783	6.2365911779986e-12	Proteobacteria	Gammaproteobacteria	uncultured	uncultured	uncultured
11.9928977679011	-5.62582986631415	0.839460217506918	2.08886199395467e-12	Proteobacteria	Gammaproteobacteria
12.0004899400973	3.057600023195	1.60668282915082	0.00243970202751254	Chloroflexi	Anaerolineae	Ardenticatenales	uncultured	uncultured
12.0304970442559	10.8325340041557	3.09860507870062	8.27616798417938e-12	Acidobacteriota	Vicinamibacteria	Vicinamibacterales	uncultured	uncultured
12.0566911532025	-6.57059039120013	0.80872400279813	5.25765046382764e-18	Nanoarchaeota	Nanoarchaeia	Woesearchaeales	Woesearchaeales	Woesearchaeales
12.069437990487	10.6612964805704	3.29459204566712	5.20809846548045e-07	Desulfobacterota	Syntrophobacteria	Syntrophobacterales	uncultured	uncultured
12.1020183145065	10.9928715932827	2.99738321022268	4.6194147106954e-25	Desulfobacterota	Desulfobacteria	Desulfatiglandales	Desulfatiglandaceae	Desulfatiglans
12.1082162131581	10.5429667528827	3.40520130343665	9.66140330364642e-06	Chloroflexi	Dehalococcoidia	S085	S085	S085
12.1155194665978	10.7645720862515	3.20763316041298	1.11913833206767e-08	Proteobacteria	Alphaproteobacteria	Kiloniellales	Kiloniellaceae	Pelagibius
12.1263018336156	-11.8214823085345	3.20327207317881	3.81866584350296e-23	Latescibacterota	Latescibacterota	Latescibacterota	Latescibacterota	Latescibacterota
12.2017353306475	-11.0662220133217	3.06278776727675	4.60508552291833e-32	Acidobacteriota	Thermoanaerobaculia	Thermoanaerobaculales	Thermoanaerobaculaceae	Thermoanaerobaculum
12.212520169612	-10.9348904595569	3.06610425955731	5.84328434403776e-26	Nanoarchaeota	Nanoarchaeia	Woesearchaeales	Woesearchaeales	Woesearchaeales
12.2143794806872	-11.2408467067697	3.23396480202972	6.66455092462219e-13	Desulfobacterota	Desulfobacteria	Desulfatiglandales	Desulfatiglandaceae	Desulfatiglans
12.2257996866531	11.0289330186109	2.9791083838892	2.57043459165097e-31	Planctomycetota	Planctomycetes	Pirellulales	Pirellulaceae	Blastopirellula
12.2283018938737	10.7755911850269	3.21340698786294	1.33683016794538e-08	Crenarchaeota	Nitrososphaeria	Nitrosopumilales	Nitrosopumilaceae	Candidatus_Nitrosopumilus
12.2434126554718	10.7778258487366	3.21333813495525	1.3096351989194e-08	Chloroflexi	Dehalococcoidia	S085	S085	S085
12.2491026911395	-11.501296606541	3.26816084834464	3.06392158784734e-13	Cyanobacteria	Cyanobacteriia	Phormidesmiales	Nodosilineaceae
12.2595540751616	-11.7774445023154	3.32242872321701	9.64312047192376e-13	Gemmatimonadota	BD2-11_terrestrial_group	BD2-11_terrestrial_group	BD2-11_terrestrial_group	BD2-11_terrestrial_group
12.2769569150999	10.8722819726283	3.13127082374784	2.47389116244759e-11	Acidobacteriota	Vicinamibacteria	Vicinamibacterales	uncultured	uncultured
12.3247093759278	-9.76562765469045	2.9234370045303	5.01732023574054e-21	Patescibacteria	Microgenomatia	Candidatus_Woesebacteria	Candidatus_Woesebacteria	Candidatus_Woesebacteria
12.3355114948686	-12.0706901768793	3.18041811018679	3.17652595999817e-37	Nanoarchaeota	Nanoarchaeia	Woesearchaeales	SCGC_AAA011-D5	SCGC_AAA011-D5
12.3600364604432	10.8746226682888	3.1413225944201	5.61584535319254e-11	Crenarchaeota	Nitrososphaeria	Nitrosopumilales	Nitrosopumilaceae	Nitrosopumilaceae
12.3720380368364	-9.08102056842398	2.83955162512926	1.2672130374499e-17	Bacteroidota	Bacteroidia	Cytophagales	Cyclobacteriaceae	uncultured
12.3728317308552	11.0132659615211	3.03603098288941	1.93090939681872e-20	NB1-j	NB1-j	NB1-j	NB1-j	NB1-j
12.3766996498659	10.805159775937	3.20519532008164	7.22569240954179e-09	Dadabacteria	Dadabacteriia	Dadabacteriales	Dadabacteriales	Dadabacteriales
12.4195947785411	-9.57984313428048	2.92257111350023	1.30109881383608e-16	Bacteroidota	Bacteroidia	Chitinophagales	Saprospiraceae
12.4690692779186	-11.6977319464539	3.17720884158164	1.25268573324191e-24	Proteobacteria	Alphaproteobacteria	Caulobacterales	Hyphomonadaceae	Oceanicaulis
12.4711196929127	-11.8097486519593	3.26354582949184	2.20147215902236e-16	Bdellovibrionota	Bdellovibrionia	Bdellovibrionales	Bdellovibrionaceae	Bdellovibrio
12.484495210218	10.9302121046612	3.08236833652898	1.64941591110664e-13	Crenarchaeota	Nitrososphaeria	Nitrosopumilales	Nitrosopumilaceae	Nitrosopumilaceae
12.5072764966264	10.6030178060262	3.40582526127828	7.85382352014924e-06	Proteobacteria	Gammaproteobacteria	EPR3968-O8a-Bc78	EPR3968-O8a-Bc78	EPR3968-O8a-Bc78
12.5098874925476	-12.1041262850634	3.1778647517155	4.57151574995329e-41	Bacteroidota	Bacteroidia	Cytophagales	Cyclobacteriaceae	uncultured
12.5463524819542	4.5692227057033	0.903916608611984	1.0639920131137e-07	Dadabacteria	Dadabacteriia	Dadabacteriales	Dadabacteriales	Dadabacteriales
12.6258168200276	-10.2758213862425	2.97471906609594	1.06546729285307e-25	Bacteroidota	Bacteroidia	Chitinophagales
12.6425853555669	10.4727301882511	3.53906375192864	6.8629002577267e-05	Gemmatimonadota	BD2-11_terrestrial_group	BD2-11_terrestrial_group	BD2-11_terrestrial_group	BD2-11_terrestrial_group
12.7178436439928	-8.52244688921748	2.79428448734815	6.91430241123557e-13	Bacteroidota	Bacteroidia	Sphingobacteriales	CMW-169	CMW-169
12.7802802262746	3.34452242778943	0.934746033344615	4.28858535362491e-05	Chloroflexi	Anaerolineae	Anaerolineales	Anaerolineaceae	uncultured
12.8057108154496	10.9402284289286	3.1414756152173	2.34989426341976e-11	Gemmatimonadota	BD2-11_terrestrial_group	BD2-11_terrestrial_group	BD2-11_terrestrial_group	BD2-11_terrestrial_group
12.8338214619255	10.8750324637347	3.204372541338	3.67896386006909e-09	Proteobacteria	Alphaproteobacteria	Rhizobiales	Methyloligellaceae	Methyloceanibacter
12.8370541748092	10.4975110055883	3.54441096643447	6.78945477745288e-05	NB1-j	NB1-j	NB1-j	NB1-j	NB1-j
12.8481752876284	-12.1357175669412	3.21151685528355	7.02165990884989e-33	NB1-j	NB1-j	NB1-j	NB1-j	NB1-j
12.8731976793393	10.9347158295726	3.15466949036419	7.78139640032807e-11	SAR324_clade(Marine_group_B)	SAR324_clade(Marine_group_B)	SAR324_clade(Marine_group_B)	SAR324_clade(Marine_group_B)	SAR324_clade(Marine_group_B)
12.90853162652	4.56498288283867	0.726938508890159	1.68929644501507e-10	NB1-j	NB1-j	NB1-j	NB1-j	NB1-j
12.9232498914621	10.8815623623622	3.21045700243184	4.70049358695596e-09	Desulfobacterota	Desulfobacteria	Desulfobacterales	Desulfosarcinaceae	Sva0081_sediment_group
12.9536044207167	5.69726895545244	0.671273692270971	2.36178387033456e-17	Planctomycetota	Planctomycetes	Planctomycetales	Rubinisphaeraceae
12.9826553100263	-11.8291351791861	3.20422655127315	3.60120606785845e-23	Chloroflexi	Anaerolineae	SBR1031	A4b	A4b
12.9966278877577	10.8649696051062	3.23491342052599	1.76800368956591e-08	Proteobacteria	Gammaproteobacteria
13.0146782059461	11.0291143961712	3.07931265220697	4.59252906980176e-15	Crenarchaeota	Nitrososphaeria	Nitrosopumilales	Nitrosopumilaceae	Candidatus_Nitrosopumilus
13.0287455311619	11.1278313340855	3.0270136459864	2.23819890043603e-25	Proteobacteria	Alphaproteobacteria	Rhizobiales	KF-JG30-B3	KF-JG30-B3
13.0385725283253	11.0655608682952	3.05691599182606	1.09256642823505e-17	Gemmatimonadota	BD2-11_terrestrial_group	BD2-11_terrestrial_group	BD2-11_terrestrial_group	BD2-11_terrestrial_group
13.0589147797569	11.133652724284	3.00182145543119	4.55963555226585e-29	NB1-j	NB1-j	NB1-j	NB1-j	NB1-j
13.1108014257153	-10.9119188902582	3.09547158446248	4.45634474912278e-20	Bacteroidota	Bacteroidia	Sphingobacteriales	Lentimicrobiaceae	Lentimicrobiaceae
13.1192920566026	-9.94992327698974	2.96057992965615	4.86359059650878e-19	Verrucomicrobiota	Verrucomicrobiae	Chthoniobacterales	Xiphinematobacteraceae	Candidatus_Xiphinematobacter
13.1231324557249	-10.2656847252865	2.98669143694234	1.76263055013786e-21	Myxococcota	bacteriap25	bacteriap25	bacteriap25	bacteriap25
13.1541972939433	11.1062021445918	3.03339519719981	3.16129315541725e-21	Proteobacteria	Alphaproteobacteria
13.1806594123871	-10.8512399539394	3.0449611755568	2.12595922168287e-28	Verrucomicrobiota	Verrucomicrobiae	Chthoniobacterales	Chthoniobacteraceae
13.1820365550455	-10.2178826500924	2.9872653500744	4.78237533172032e-21	Patescibacteria	ABY1	Candidatus_Uhrbacteria	Candidatus_Uhrbacteria	Candidatus_Uhrbacteria
13.2047351190444	-10.9687462207107	3.05440285097035	1.77416043009764e-29	Acidobacteriota	Acidobacteriae
13.2276063110759	11.0937248268265	3.05628449692431	3.18537495394987e-18	Gemmatimonadota	BD2-11_terrestrial_group	BD2-11_terrestrial_group	BD2-11_terrestrial_group	BD2-11_terrestrial_group
13.2894486294639	10.9612831841813	3.15319504767974	1.36159119463867e-10	Methylomirabilota	Methylomirabilia	Methylomirabilales	Methylomirabilaceae	wb1-A12
13.3156938641072	-11.7083536466943	3.26539795462577	3.79761499635952e-15	Chloroflexi	Ktedonobacteria	Ktedonobacterales	Ktedonobacteraceae	uncultured
13.3439750036931	-10.9019547276264	3.05983125358092	1.93124334161753e-26	Verrucomicrobiota	Verrucomicrobiae	Opitutales	Puniceicoccaceae	Verruc-01
13.3742782108769	-12.173386661608	3.22288924310603	1.39947063361522e-28	Myxococcota	Polyangia	Haliangiales	Haliangiaceae	Haliangium
13.3742970115971	11.185978139336	2.996537058485	5.22772228868633e-33	Bacteroidota	Bacteroidia	Cytophagales
13.3882738089737	-10.364990612896	3.06401715299061	7.00417340822454e-15	Bacteroidota	Bacteroidia	Chitinophagales	Saprospiraceae	uncultured
13.397795908349	10.7244630049566	3.41165221013736	5.58022243122719e-06	NB1-j	NB1-j	NB1-j	NB1-j	NB1-j
13.4152718636333	-12.1470326157056	3.24940383288644	5.76597179449215e-23	Planctomycetota	Phycisphaerae	MSBL9
13.4352432360181	11.1515585231698	3.02759744318577	4.42347225726762e-23	Acidobacteriota	Vicinamibacteria	Subgroup_17	Subgroup_17	Subgroup_17
13.5236225500229	5.44571579073995	1.12733898864322	3.13086437802512e-07	Chloroflexi	Dehalococcoidia	S085	S085	S085
13.5528516393937	-12.0522958663901	3.21171860260418	2.06918577351852e-27	Sumerlaeota	Sumerlaeia	uncultured	uncultured	uncultured
13.5847582555394	7.14748944759828	0.79990142005613	5.17246063722796e-28	Gemmatimonadota	Longimicrobia	Longimicrobiales	Longimicrobiaceae	Longimicrobiaceae
13.5994487607987	-9.78338331205191	3.11459166217831	1.68335948931484e-08	Gemmatimonadota	BD2-11_terrestrial_group	BD2-11_terrestrial_group	BD2-11_terrestrial_group	BD2-11_terrestrial_group
13.6411995949912	11.1607401574571	3.04447659113758	1.24757319427148e-20	Chloroflexi	Anaerolineae	Ardenticatenales	uncultured	uncultured
13.6582570565368	-10.9412833245887	3.05050697177354	1.71903320432006e-30	Patescibacteria	Gracilibacteria	Absconditabacteriales_(SR1)	Absconditabacteriales_(SR1)	Absconditabacteriales_(SR1)
13.6794829589938	-5.7951738395062	0.623511442226115	1.19191944942476e-21	Sva0485	Sva0485	Sva0485	Sva0485	Sva0485
13.7139133946737	-12.1087956049059	3.31569946964327	7.78690672307701e-16	Calditrichota	Calditrichia	Calditrichales	Calditrichaceae	Caldithrix
13.7409255326351	-11.5778537721134	3.15546140938134	1.01437091786874e-23	Planctomycetota	Phycisphaerae	Pla1_lineage	Pla1_lineage	Pla1_lineage
13.8036091419914	-12.1450856371039	3.24985636896744	7.50042126987484e-23	Verrucomicrobiota	Kiritimatiellae	WCHB1-41	WCHB1-41	WCHB1-41
13.8162775830487	-9.19602394238192	3.07890781158703	5.53895425820666e-07	Planctomycetota	Phycisphaerae	mle1-8	mle1-8	mle1-8
13.8218261709789	10.8914928424115	3.31237014560036	2.5643729128881e-07	Nitrospirota	Nitrospiria	Nitrospirales	Nitrospiraceae	Nitrospira
13.8491091374213	-11.4142874852545	3.10669552833447	1.95761999424269e-33	Thermoplasmatota	Thermoplasmata	Methanomassiliicoccales	Methanomassiliicoccaceae	uncultured
13.9525797340713	11.2068101863039	3.03932758185999	2.68228503434573e-22	Proteobacteria	Gammaproteobacteria	KI89A_clade	KI89A_clade	KI89A_clade
13.9593113674072	11.215629207855	3.0320644245505	1.00628062388554e-23	Chloroflexi	Anaerolineae	Anaerolineales	Anaerolineaceae	uncultured
13.9740120195343	-11.052538606319	3.08970344185146	2.87461035483489e-24	Verrucomicrobiota	Verrucomicrobiae	Verrucomicrobiales	Rubritaleaceae	Haloferula
13.9879178278839	11.2325741920036	3.02092398677113	1.38323968613506e-26	Actinobacteriota	Acidimicrobiia	Actinomarinales	uncultured	uncultured
14.0206909678382	11.0017311220292	3.2374435708682	6.76588364099493e-09	Gemmatimonadota	PAUC43f_marine_benthic_group	PAUC43f_marine_benthic_group	PAUC43f_marine_benthic_group	PAUC43f_marine_benthic_group
14.097195371712	-10.1930131264785	2.9866345916963	1.01551647638773e-20	Chloroflexi	Anaerolineae	SBR1031	SBR1031	SBR1031
14.123739248089	-11.3132926688309	3.25606564537928	1.94932100497179e-12	Verrucomicrobiota	Kiritimatiellae	WCHB1-41	WCHB1-41	WCHB1-41
14.1864865959059	-11.1030041962968	3.07574171598425	3.0582277295957e-29	SAR324_clade(Marine_group_B)	SAR324_clade(Marine_group_B)	SAR324_clade(Marine_group_B)	SAR324_clade(Marine_group_B)	SAR324_clade(Marine_group_B)
14.1950127812282	-12.1465834075767	3.23248882561882	8.44706308773471e-26	Myxococcota	Polyangia	PS-B29	PS-B29	PS-B29
14.2412109235038	-10.8727123827169	3.03817620534784	1.52668084878756e-31	Bacteroidota	Bacteroidia	Bacteroidales	Bacteroidetes_BD2-2	Bacteroidetes_BD2-2
14.2606625993555	6.42568327409014	0.856813581930549	7.85145630836565e-15	Proteobacteria	Alphaproteobacteria	Kiloniellales
14.2650334396471	-11.2855191925057	3.11047622574076	4.21190048016217e-27	Proteobacteria	Alphaproteobacteria	Tistrellales	Geminicoccaceae	uncultured
14.2872999952584	11.2359140972961	3.0530860987469	8.5366493275172e-21	Crenarchaeota	Nitrososphaeria	Nitrosopumilales	Nitrosopumilaceae	Nitrosopumilaceae
14.2877727295988	10.9532875693188	3.31233238668269	1.79596026057362e-07	NB1-j	NB1-j	NB1-j	NB1-j	NB1-j
14.3377236419925	-5.27310803328984	0.926810400127987	2.28117415856651e-09	Chloroflexi	Anaerolineae	SBR1031	SBR1031	SBR1031
14.42528924796	-12.3145181124289	3.22715917166821	3.74797729787889e-33	Bacteroidota	Bacteroidia	Bacteroidales	Bacteroidetes_BD2-2	Bacteroidetes_BD2-2
14.4443762853113	-5.05012589412693	2.43979106546127	0.00215407539882411	Thermoplasmatota	Thermoplasmata	Marine_Benthic_Group_D_and_DHVEG-1	Marine_Benthic_Group_D_and_DHVEG-1	Marine_Benthic_Group_D_and_DHVEG-1
14.5385536702976	-10.2737105961918	3.00285915980378	4.66278997230937e-20	Myxococcota	Polyangia	VHS-B4-70	VHS-B4-70	VHS-B4-70
14.5758728447202	-9.81838845983604	2.95417416609376	2.0044274960474e-17	Chloroflexi	Anaerolineae	Anaerolineales	Anaerolineaceae	uncultured
14.5815141283628	-7.52084533274436	0.732565214646006	6.73379160903264e-30	Gemmatimonadota	BD2-11_terrestrial_group	BD2-11_terrestrial_group	BD2-11_terrestrial_group	BD2-11_terrestrial_group
14.5821473361644	4.49988974435112	1.12463204753179	8.73149116580961e-06	Proteobacteria	Gammaproteobacteria	Cellvibrionales	Microbulbiferaceae	Microbulbifer
14.6363615352574	11.2915323332879	3.0421798561326	1.29058199982714e-23	NB1-j	NB1-j	NB1-j	NB1-j	NB1-j
14.6812330930297	11.2509534584573	3.10571475342428	2.609476783559e-16	Myxococcota	bacteriap25	bacteriap25	bacteriap25	bacteriap25
14.6954169452464	-10.7077730620237	3.05713789862037	1.99143474405717e-21	Verrucomicrobiota	Kiritimatiellae	WCHB1-41	WCHB1-41	WCHB1-41
14.7008828422706	-11.2400704617112	3.09444439591788	7.73210543896633e-28	Chloroflexi	KD4-96	KD4-96	KD4-96	KD4-96
14.7286378186346	-10.9815758652603	3.07839271575604	1.26764699114735e-24	Patescibacteria	Parcubacteria	Candidatus_Moranbacteria	Candidatus_Moranbacteria	Candidatus_Moranbacteria
14.7409853004571	11.3045542227239	3.04147763351492	4.46942720947981e-24	Planctomycetota	Pla3_lineage	Pla3_lineage	Pla3_lineage	Pla3_lineage
14.8076377913397	-12.1101358771607	3.35705876341691	1.55974570819277e-13	Proteobacteria	Gammaproteobacteria
14.8122778807993	1.43072945521851	0.933139991705012	0.00497715555645444	Acidobacteriota	Thermoanaerobaculia	Thermoanaerobaculales	Thermoanaerobaculaceae	Subgroup_10
14.8431005658683	-11.6425424265191	3.17818398641721	8.5117991511208e-23	Thermoplasmatota	Thermoplasmata	Marine_Benthic_Group_D_and_DHVEG-1	Marine_Benthic_Group_D_and_DHVEG-1	Marine_Benthic_Group_D_and_DHVEG-1
14.8516716064331	11.2762759291317	3.10511093927164	8.9268488995823e-17	Proteobacteria	Gammaproteobacteria	EPR3968-O8a-Bc78	EPR3968-O8a-Bc78	EPR3968-O8a-Bc78
14.8613225442901	-11.4412811596302	3.11948809127128	1.83163222200833e-30	Latescibacterota	Latescibacterota	Latescibacterota	Latescibacterota	Latescibacterota
14.8621362559211	11.334653149135	3.0273772823726	5.71544824564786e-28	Planctomycetota	Phycisphaerae	Phycisphaerales	Phycisphaeraceae
14.8746898689646	-12.2517942940709	3.24488395002326	3.83764892508546e-26	Planctomycetota	Phycisphaerae	mle1-8	mle1-8	mle1-8
14.9064179111903	-10.9252644126133	3.03257354702322	9.44834363868383e-37	Bacteroidota	Bacteroidia	Sphingobacteriales	Lentimicrobiaceae	Lentimicrobiaceae
14.9066772248555	11.3574330056163	3.01354484268031	3.51253117458734e-33	Calditrichota	Calditrichia	Calditrichales	Calditrichaceae	Calditrichaceae
14.9165091154684	-12.0902857231201	3.36672441945729	5.77647986743126e-13	Desulfobacterota	Desulfuromonadia	Desulfuromonadia	Syntrophotaleaceae	Syntrophotalea
14.9732602436659	-12.369024382183	3.2207371744175	1.82816353328962e-37	Nanoarchaeota	Nanoarchaeia	Woesearchaeales	Woesearchaeales	Woesearchaeales
14.9860470040856	11.3720528137148	3.00455917710407	4.8622957959801e-37	Proteobacteria	Alphaproteobacteria
15.0266896621539	11.2058669666548	3.16550935875325	5.81596987983331e-12	Gemmatimonadota	BD2-11_terrestrial_group	BD2-11_terrestrial_group	BD2-11_terrestrial_group	BD2-11_terrestrial_group
15.0355073254781	-2.45186904255351	0.688016085603903	3.64072244565898e-05	Proteobacteria	Gammaproteobacteria	OM182_clade	OM182_clade	OM182_clade
15.0358685427401	11.3915654906704	3.0334107250118	9.39038881010989e-34	Bacteroidota	Bacteroidia	Cytophagales	Cyclobacteriaceae	uncultured
15.0663828424662	-12.2084958031179	3.19368654560181	1.17595156020323e-39	Nanoarchaeota	Nanoarchaeia	Woesearchaeales	Woesearchaeales	Woesearchaeales
15.0729289235654	-11.7775148181274	3.1243621765472	9.18594645595643e-40	Planctomycetota	Phycisphaerae	Phycisphaerales	Phycisphaeraceae	Urania-1B-19_marine_sediment_group
15.1218338711063	11.3609351102509	3.03454153725117	3.31942832525591e-27	Acidobacteriota	Vicinamibacteria	Vicinamibacterales	Vicinamibacteraceae	Vicinamibacteraceae
15.1229319493857	-9.16998677396983	2.87752201292285	8.87885227738728e-15	Nanoarchaeota	Nanoarchaeia	Woesearchaeales	Woesearchaeales	Woesearchaeales
15.1414012064036	-11.8845005200363	3.1612497320415	9.99991720882108e-36	Desulfobacterota	Syntrophia	Syntrophales
15.2388682450116	10.9324999739618	3.43801252010696	4.11790133483385e-06	Proteobacteria	Gammaproteobacteria	KI89A_clade	KI89A_clade	KI89A_clade
15.2684399888909	11.376265130124	3.03418192446949	1.33293720918937e-27	Chloroflexi	Dehalococcoidia	SAR202_clade	SAR202_clade	SAR202_clade
15.2842332573809	11.1473494155419	3.25030033078856	3.85305966291845e-09	Proteobacteria	Alphaproteobacteria	Tistrellales	Geminicoccaceae	uncultured
15.3555602669228	-10.6456976215048	3.05064501428199	6.84964515141172e-22	Planctomycetota	Planctomycetes	Pirellulales	Pirellulaceae	uncultured
15.3866692430871	11.3691441166211	3.05449732480783	3.26881879319177e-23	Proteobacteria	Gammaproteobacteria	JTB23	JTB23	JTB23
15.4081280674737	-7.91639592610164	2.75016218919936	3.40572068975653e-09	Bacteroidota	Ignavibacteria	Ignavibacteriales	Melioribacteraceae	IheB3-7
15.482729097311	11.402764158706	3.0342964267004	2.101122885086e-28	Myxococcota	bacteriap25	bacteriap25	bacteriap25	bacteriap25
15.4921717448825	11.0644286526542	3.35412322923613	3.17253292510157e-07	Proteobacteria	Alphaproteobacteria	Rhizobiales	Methyloligellaceae	Methyloceanibacter
15.5451767911482	-12.1691072575448	3.34777608677037	1.93607482692041e-14	Acidobacteriota	Subgroup_22	Subgroup_22	Subgroup_22	Subgroup_22
15.5614480382852	-10.9616663650623	3.03922994145008	8.64879385844408e-36	Bdellovibrionota	Oligoflexia	0319-6G20	0319-6G20	0319-6G20
15.5754295675595	-9.59408631524745	2.91212702794484	1.72040275949784e-18	Myxococcota	Polyangia	Polyangiales	Sandaracinaceae	uncultured
15.603484138616	11.196307642551	3.23895669700451	1.40216037064029e-09	Proteobacteria	Gammaproteobacteria	EPR3968-O8a-Bc78	EPR3968-O8a-Bc78	EPR3968-O8a-Bc78
15.6317980128963	11.4412580654767	3.01450455403765	5.40076278493779e-37	Entotheonellaeota	Entotheonellia	Entotheonellales	Entotheonellaceae	Entotheonellaceae
15.6450296734836	6.78147092491506	0.780170531470352	5.65592282949221e-21	Actinobacteriota	Actinobacteria	Euzebyales	Euzebyaceae	uncultured
15.6809281998946	-9.97883631207458	2.94888279224477	6.31101311732255e-22	Bdellovibrionota	Bdellovibrionia	Bdellovibrionales	Bdellovibrionaceae	Bdellovibrio
15.7806664089138	11.4357165707524	3.03622737416561	5.82015418455095e-29	NB1-j	NB1-j	NB1-j	NB1-j	NB1-j
15.7863082716172	11.4403712666459	3.03031880832167	7.76467688285502e-31	NB1-j	NB1-j	NB1-j	NB1-j	NB1-j
15.7881895136578	11.4279386573731	3.044288520119	1.11818834576938e-26	Gemmatimonadota	BD2-11_terrestrial_group	BD2-11_terrestrial_group	BD2-11_terrestrial_group	BD2-11_terrestrial_group
15.8033534350591	2.4373362149022	0.681762538674715	3.93237806589486e-05	Acidobacteriota	Thermoanaerobaculia	Thermoanaerobaculales	Thermoanaerobaculaceae	Subgroup_10
15.9021854130532	-11.556542377641	3.14190110027674	9.0212324486008e-28	Chloroflexi	Anaerolineae	uncultured	uncultured	uncultured
15.9041209282953	5.55186685163279	0.718459831180527	1.15523415292238e-14	Proteobacteria	Alphaproteobacteria
15.9182037923444	11.4675655170668	3.02065333870009	2.43501392305413e-35	Chloroflexi	Anaerolineae	Anaerolineales	Anaerolineaceae
15.9495668903553	-12.4554633977294	3.25079517634212	1.20889630844684e-30	Thermoplasmatota	Thermoplasmata
15.9548856299738	5.53515167765071	0.587991842257733	8.59511781846529e-21	Planctomycetota	Planctomycetes	Pirellulales	Pirellulaceae	Pir4_lineage
15.9695921058534	-5.99294561402449	0.605365012183361	2.66367245433708e-23	Acidobacteriota	Aminicenantia	Aminicenantales	Aminicenantales	Aminicenantales
16.0486538671964	-12.4126325486976	3.30446746587819	1.29335466447235e-20	Acidobacteriota	Aminicenantia	Aminicenantales	Aminicenantales	Aminicenantales
16.062075407489	11.4372768312547	3.06417758678369	4.8012803350015e-23	Proteobacteria	Alphaproteobacteria	Rhodobacterales	Rhodobacteraceae	uncultured
16.0744563224063	-11.5734689598191	3.12859546788401	1.40827879034025e-32	Latescibacterota	Latescibacteria	Latescibacterales	Latescibacteraceae	Candidatus_Latescibacter
16.0836185554338	-12.1649264856008	3.37001362187863	2.48471014300337e-13	Chloroflexi	Anaerolineae	SBR1031	SBR1031	SBR1031
16.1593442935921	11.444679330653	3.0695293011602	2.06694088896985e-22	Proteobacteria	Gammaproteobacteria	Steroidobacterales	Woeseiaceae	Woeseia
16.1866672494927	-11.1401445575727	3.05312741367889	6.02266372438681e-41	Acidobacteriota	Aminicenantia	Aminicenantales	Aminicenantales	Aminicenantales
16.1876552987728	11.135208207863	3.3584319259606	2.58475480926685e-07	Bacteroidota	Rhodothermia	Balneolales	Balneolaceae	uncultured
16.2345224753148	11.496212597997	3.02601655969429	1.75719211462685e-34	Actinobacteriota	Acidimicrobiia	Microtrichales	Microtrichaceae	Sva0996_marine_group
16.2935510697214	-12.1451111558046	3.38210725271139	1.07187848543363e-12	Proteobacteria	Alphaproteobacteria	Thalassobaculales	uncultured	uncultured
16.3002798439053	-4.7700363891385	0.67064236374425	3.43409716695378e-13	Crenarchaeota	Bathyarchaeia	Bathyarchaeia	Bathyarchaeia	Bathyarchaeia
16.3049335213057	11.1792283963052	3.33079886121568	8.48593424539798e-08	Chloroflexi	Dehalococcoidia	S085	S085	S085
16.3428047700054	4.8816831113139	0.799688688716773	2.64396558780018e-10	Proteobacteria	Gammaproteobacteria
16.3494232323599	-11.4636551397896	3.12917640234461	4.95359602167471e-27	Verrucomicrobiota	Verrucomicrobiae	Verrucomicrobiales	DEV007	DEV007
16.3697617562443	11.5064190842601	3.03277126561287	1.26585436416235e-32	Desulfobacterota	Desulfuromonadia	Desulfuromonadia	Desulfuromonadaceae	Desulfuromonas
16.4034518006887	-12.1833360366539	3.3579772046414	5.14225945791225e-14	Acidobacteriota	Subgroup_22	Subgroup_22	Subgroup_22	Subgroup_22
16.4888758212883	-12.5582955651808	3.22824426883072	2.29297435273337e-45	Nanoarchaeota	Nanoarchaeia	Woesearchaeales	Woesearchaeales	Woesearchaeales
16.4895979067805	-10.4968778165679	3.03805820496425	1.38282105943121e-19	Verrucomicrobiota	Verrucomicrobiae	Verrucomicrobiales	Rubritaleaceae	Roseibacillus
16.5034512571309	-12.4964159540216	3.23882565401891	8.3467971957596e-35	WS2	WS2	WS2	WS2	WS2
16.5138457997882	11.4935284984077	3.05878319289585	2.56672295476932e-25	Chloroflexi	Anaerolineae	Ardenticatenales	uncultured	uncultured
16.5257845330131	11.4843609150932	3.06866498190841	2.74659741086706e-23	Proteobacteria	Alphaproteobacteria	Thalassobaculales	uncultured	uncultured
16.5415847340175	-4.13558530258776	0.978782791950561	2.55255950173192e-06	Gemmatimonadota	PAUC43f_marine_benthic_group	PAUC43f_marine_benthic_group	PAUC43f_marine_benthic_group	PAUC43f_marine_benthic_group
16.5811340470533	-11.1080035894333	3.08175692615218	5.77685478170267e-28	Latescibacterota	Latescibacteria	Latescibacterales	Latescibacteraceae	Latescibacteraceae
16.5913880100166	-9.6544202341806	2.91866551452575	1.11776782416586e-18	Acidobacteriota	Aminicenantia	Aminicenantales	Aminicenantales	Aminicenantales
16.6381316082847	-9.51176911676623	2.91057008604275	1.47385473265757e-17	Chloroflexi	Anaerolineae	Anaerolineales	Anaerolineaceae	uncultured
16.7396366703331	10.9400609951914	3.59174875109075	3.63742744727067e-05	NB1-j	NB1-j	NB1-j	NB1-j	NB1-j
16.7405678571063	-11.0296128564503	3.11939069277173	2.94566204660161e-18	Myxococcota	Polyangia	UASB-TL25	UASB-TL25	UASB-TL25
16.7897810444761	-8.63553923239413	1.09655580224985	4.36818572863901e-20	Elusimicrobiota	Rs-M47	Rs-M47	Rs-M47	Rs-M47
16.8663378018087	10.932900546399	3.61556090312488	4.71970045097329e-05	Crenarchaeota	Nitrososphaeria	Nitrosopumilales	Nitrosopumilaceae	Nitrosopumilaceae
16.9621013098475	-11.2280601671663	3.10651306971977	6.26949862471622e-26	Acidobacteriota	Thermoanaerobaculia	Thermoanaerobaculales	Thermoanaerobaculaceae	Subgroup_23
16.9772399378982	-11.8804196548512	3.1313923074164	7.36799316308434e-49	Verrucomicrobiota	Verrucomicrobiae	Pedosphaerales	Pedosphaeraceae	Pedosphaeraceae
17.1226235169191	-10.3172739320593	3.01248259157909	2.11168531710785e-19	Bacteroidota	Bacteroidia	Bacteroidales	Bacteroidetes_BD2-2	Bacteroidetes_BD2-2
17.1237018233081	-12.4330261697617	3.28396317102928	1.19262748483506e-23	Cyanobacteria	Cyanobacteriia	Cyanobacteriales	Oscillatoriaceae	uncultured
17.1330963304585	-11.2308670901224	3.07778825672855	6.91658699765695e-35	Spirochaetota	Spirochaetia	Spirochaetales	Spirochaetaceae
17.1704683754611	11.5903661959539	3.03235463296279	9.94553860631462e-37	Proteobacteria	Gammaproteobacteria
17.2494560360857	-8.15804428820426	2.74494175324081	6.18804327936596e-12	Bacteroidota	Bacteroidia	Bacteroidales	Bacteroidetes_vadinHA17	Bacteroidetes_vadinHA17
17.2664393422456	5.04598765076158	0.788683956020737	2.10252353222116e-11	Acidobacteriota	Subgroup_21	Subgroup_21	Subgroup_21	Subgroup_21
17.2836685626362	-11.7164934229892	3.14799610087682	5.24059577727117e-32	Acidobacteriota	Vicinamibacteria	Subgroup_17	Subgroup_17	Subgroup_17
17.3384713908275	11.5893583689739	3.05133250074345	5.9213753434397e-30	Proteobacteria	Gammaproteobacteria	Steroidobacterales	Woeseiaceae	Woeseia
17.3686766617135	-10.8345575132298	3.02595746266482	2.94882294008169e-34	Chloroflexi	Anaerolineae
17.3845926781842	11.5992808052582	3.04672540894845	2.07676766518517e-31	Bacteroidota	Rhodothermia	Balneolales	Balneolaceae	uncultured
17.4037522202747	-10.2823396802798	2.99523102491172	1.63373080128278e-21	Verrucomicrobiota	Verrucomicrobiae	Verrucomicrobiales	Rubritaleaceae	Luteolibacter
17.4537397651824	-11.8074483760792	3.14714843890958	2.03563686644636e-37	Calditrichota	Calditrichia	Calditrichales	Calditrichaceae	Caldithrix
17.4538891405466	11.4379163365257	3.20652782919776	9.8443772828359e-12	Proteobacteria	Alphaproteobacteria	Kiloniellales	Kiloniellaceae	Pelagibius
17.4999803467667	-11.5241573875594	3.11786629601214	3.26628392045369e-34	Chloroflexi	Anaerolineae	Anaerolineales	Anaerolineaceae	uncultured
17.5840029122177	-11.6617222149255	3.16584427609929	6.36986458527116e-26	Patescibacteria	ABY1	Candidatus_Falkowbacteria	Candidatus_Falkowbacteria	Candidatus_Falkowbacteria
17.6493982959437	-10.6183745542387	3.01658776397366	2.46237094317277e-27	Bacteroidota	Bacteroidia	Bacteroidales
17.6573247832128	-11.8743406224721	3.17512252972642	1.09028698779756e-30	Chloroflexi	Anaerolineae	SBR1031	SBR1031	SBR1031
17.6612032277805	11.5955224048814	3.07687441634578	3.38851050896004e-24	Gemmatimonadota	BD2-11_terrestrial_group	BD2-11_terrestrial_group	BD2-11_terrestrial_group	BD2-11_terrestrial_group
17.6836340362886	-11.921464451312	3.19685569520563	8.1442462055524e-27	Chloroflexi	Anaerolineae	Ardenticatenales	uncultured	uncultured
17.731015912773	-11.5114690263297	3.0989076290249	1.1589154306144e-41	Verrucomicrobiota	Verrucomicrobiae	Pedosphaerales	Pedosphaeraceae
17.7519728650707	-10.153919808575	3.0122923742197	1.52587306367195e-16	Proteobacteria	Gammaproteobacteria
17.7528174574018	5.88918114561254	0.822788417935329	5.71678013301422e-13	Proteobacteria	Alphaproteobacteria	Sphingomonadales	Sphingomonadaceae
17.8056506829848	4.33098847299006	0.606079552318322	4.72030278570313e-13	Gemmatimonadota	BD2-11_terrestrial_group	BD2-11_terrestrial_group	BD2-11_terrestrial_group	BD2-11_terrestrial_group
17.8134809656629	-6.52107211054082	0.598981515881514	1.34802700472476e-26	Bacteroidota	Bacteroidia	Bacteroidales	SB-5	SB-5
17.8869246786481	-12.5933591535793	3.26573055927867	1.04437632681661e-31	Bacteroidota	Bacteroidia	Bacteroidales
17.890882281121	-12.2626677084465	3.2072433694438	6.76324513690993e-37	Bacteroidota	Bacteroidia	Bacteroidales
17.9054254369169	11.6647884981808	3.03641035956363	7.63068280290811e-39	Planctomycetota	OM190	OM190	OM190	OM190
17.9073251030426	11.6463013850981	3.05421144151019	4.09956383435088e-31	Proteobacteria	Gammaproteobacteria	Steroidobacterales	Woeseiaceae	Woeseia
17.9275002330428	-12.310260246867	3.43358201859523	8.7777179329517e-12	Desulfobacterota	Desulfobacteria	Desulfobacterales	Desulfosarcinaceae	uncultured
17.9800192322586	-11.7607217450705	3.12899194949731	1.00394623402377e-43	Acidobacteriota	Subgroup_18	Subgroup_18	Subgroup_18	Subgroup_18
18.0253393565374	-11.3669564980639	3.10313232998752	3.29492826214967e-32	Planctomycetota	Planctomycetes	Pirellulales	Pirellulaceae
18.0332703968356	11.6559438986732	3.05611883488503	6.92856927455742e-31	Proteobacteria	Gammaproteobacteria	Gammaproteobacteria_Incertae_Sedis	Unknown_Family	uncultured
18.0386277917835	-3.39033760849886	0.947297632764897	3.45411965108292e-05	Chloroflexi	Anaerolineae	Anaerolineales	Anaerolineaceae	RBG-16-58-14
18.0479413371785	11.6099701306667	3.1286685538677	5.58729097761822e-19	Proteobacteria	Alphaproteobacteria
18.0732009888323	3.02809032792608	1.08056772620302	0.000387972914212293	Acidobacteriota	Subgroup_21	Subgroup_21	Subgroup_21	Subgroup_21
18.1007593799111	-12.691946350204	3.25530246020803	1.21772954505964e-39	Proteobacteria	Alphaproteobacteria	Rhodobacterales	Rhodobacteraceae
18.1307454155667	-6.24172756624969	0.546735352763493	3.67702433022272e-31	Chloroflexi	Dehalococcoidia	FW22	FW22	FW22
18.1836384015608	2.42017416743228	1.14661828179268	0.00184427465523107	Proteobacteria	Alphaproteobacteria	Rhizobiales	Rhizobiales_Incertae_Sedis	Bauldia
18.2073125353074	-5.55092198215353	0.901733830186199	8.65021869496466e-11	Actinobacteriota	Acidimicrobiia	Actinomarinales	uncultured	uncultured
18.3402879367871	11.7018367796965	3.04283979882931	1.07116188813124e-37	Bacteroidota	Bacteroidia	Chitinophagales	Saprospiraceae	uncultured
18.3881166076096	-12.6799329641366	3.26658822407085	1.67117980487698e-33	Bacteroidota	Bacteroidia	Cytophagales	Cyclobacteriaceae	Fulvivirga
18.5001556517463	-11.8683082390866	3.16391586698012	4.65012050990641e-34	Actinobacteriota	Acidimicrobiia	Microtrichales	Ilumatobacteraceae	Ilumatobacter
18.5132816914064	-12.7487205475374	3.24576232040122	1.13948748859036e-49	Proteobacteria	Alphaproteobacteria
18.5172201320772	-11.1968422224787	3.07065443574371	6.40302370706274e-35	Nanoarchaeota	Nanoarchaeia	Woesearchaeales	Woesearchaeales	Woesearchaeales
18.5324999012106	-12.0698191511869	3.15998657415031	3.14435887790518e-49	Proteobacteria	Alphaproteobacteria	Thalassobaculales	uncultured	uncultured
18.5810179495148	-11.8277156780121	3.14278151153021	5.55369567757891e-41	Sumerlaeota	Sumerlaeia	uncultured	uncultured	uncultured
18.6201185636388	-5.76046414538974	0.573894443395482	1.38724080033335e-24	Spirochaetota	Spirochaetia	Spirochaetales	Spirochaetaceae	Spirochaeta
18.6448873308444	11.7128762690698	3.0608070221344	1.50072307655441e-31	Desulfobacterota	Desulfobulbia	Desulfobulbales	Desulfobulbaceae	uncultured
18.6939656453902	-12.0722282057226	3.1944903647827	1.10839762331166e-32	Patescibacteria	ABY1	Candidatus_Falkowbacteria	Candidatus_Falkowbacteria	Candidatus_Falkowbacteria
18.7486948774877	11.7336359870746	3.10682210032515	6.82645938234329e-27	Proteobacteria	Alphaproteobacteria	Kiloniellales	Kiloniellaceae	Pelagibius
18.773585386922	4.50926529103364	1.20324692441095	1.89748398758307e-05	Latescibacterota	Latescibacteria	Latescibacterales	Latescibacteraceae	Latescibacteraceae
18.7738173594733	-11.4862425123805	3.12029391765519	1.04387699861384e-31	Proteobacteria	Alphaproteobacteria
18.8559465089977	11.5832188698669	3.20256930770505	9.0020023598853e-13	Proteobacteria	Gammaproteobacteria	Gammaproteobacteria_Incertae_Sedis	Unknown_Family	uncultured
18.8622786152961	-11.9934266377742	3.19526109619677	2.22228211481974e-29	Halobacterota	Methanosarcinia	Methanosarciniales	Methanosaetaceae	Methanosaeta
18.8861658785029	11.7464809361189	3.01829701700104	3.42513278607209e-46	Actinobacteriota	Acidimicrobiia	Microtrichales	Microtrichaceae	Sva0996_marine_group
18.8897625025491	-12.7774110745797	3.24899938489196	8.18057500435985e-49	Bacteroidota	Bacteroidia	Cytophagales	Cyclobacteriaceae	Fulvivirga
18.8968553374002	11.740570619446	3.05451810363008	1.38834754694031e-34	Acidobacteriota	Acidobacteriae	Subgroup_15	Subgroup_15	Subgroup_15
18.9079566661373	6.12896732248346	0.791386834160847	9.08961281874176e-15	Chloroflexi	Anaerolineae	Ardenticatenales	uncultured	uncultured
18.9418114218822	10.5792515292212	4.16374742976788	0.00154958965794056	Desulfobacterota	Desulfobacteria	Desulfobacterales	Desulfosarcinaceae	Sva0081_sediment_group
19.0636390493864	11.7141634919571	3.11758527583132	1.16759592069183e-21	Gemmatimonadota	Gemmatimonadetes	Gemmatimonadales	Gemmatimonadaceae
19.1050956858521	11.5905427075145	3.21788453815675	3.58153681239971e-12	Proteobacteria	Gammaproteobacteria	uncultured	uncultured	uncultured
19.1472407819961	-11.3780702467777	3.12494618579898	3.33558044176599e-26	Actinobacteriota	Acidimicrobiia	Microtrichales	Ilumatobacteraceae
19.2644222672857	-11.7550204306386	3.1736673905967	1.22080536588984e-26	Planctomycetota	Phycisphaerae	mle1-8	mle1-8	mle1-8
19.2801382583605	5.17510236066812	0.641006643173842	6.43221894850942e-16	Actinobacteriota	Acidimicrobiia	Actinomarinales	uncultured	uncultured
19.2823565117211	-11.5976887947739	3.16602328961549	5.55916181395672e-24	Bacteroidota	Rhodothermia	Rhodothermales	Rhodothermaceae	uncultured
19.367803962895	-12.3892617674757	3.22253961592407	6.47347049397787e-37	Desulfobacterota	Desulfovibrionia	Desulfovibrionales	Desulfovibrionaceae
19.4496655302498	-12.6713260774884	3.26272671812939	1.21436770737766e-35	Zixibacteria	Zixibacteria	Zixibacteria	Zixibacteria	Zixibacteria
19.4796176913251	-11.3677217993538	3.13115232520717	9.63578349797495e-25	Planctomycetota	Planctomycetes	Pirellulales	Pirellulaceae	uncultured
19.6335498144141	11.7167988674333	3.15012241183495	2.65473933575708e-17	Proteobacteria	Gammaproteobacteria	EPR3968-O8a-Bc78	EPR3968-O8a-Bc78	EPR3968-O8a-Bc78
19.748316536965	11.6770374813094	3.17770932672267	2.29170106845413e-14	Bacteroidota	Rhodothermia	Balneolales	Balneolaceae	uncultured
19.842046682079	11.8218495695732	3.06736008815142	2.77941386778926e-34	Proteobacteria	Gammaproteobacteria	Burkholderiales	TRA3-20	TRA3-20
19.8605909914268	-11.1764528951036	3.06431790809929	1.5239706645166e-37	Chloroflexi	Anaerolineae	Anaerolineales	Anaerolineaceae	uncultured
19.8861484703135	-11.1157829350656	3.05059581881951	2.44091278070362e-40	Nanoarchaeota	Nanoarchaeia	Woesearchaeales	Woesearchaeales	Woesearchaeales
19.9110339083545	-11.2463735100155	3.08134284512629	1.68597504217985e-33	Sumerlaeota	Sumerlaeia	uncultured	uncultured	uncultured
19.9630244887325	11.7310977211324	3.16191805502227	2.02781548025524e-16	Proteobacteria	Gammaproteobacteria	EPR3968-O8a-Bc78	EPR3968-O8a-Bc78	EPR3968-O8a-Bc78
20.0451190870025	-11.9207760117203	3.16141390544497	4.25797488411211e-42	Chloroflexi	Chloroflexia	Chloroflexales	Chloroflexaceae	Candidatus_Chloroploca
20.0675673676643	-12.8596765291413	3.25320107689939	8.29679504834842e-51	Planctomycetota	Brocadiae	SM23-32	SM23-32	SM23-32
20.1144965544472	-6.49313911704359	0.881638452631029	1.81590223198762e-14	Proteobacteria	Gammaproteobacteria	Steroidobacterales	Woeseiaceae	JTB255_marine_benthic_group
20.140011050859	11.8573666990305	3.10446104788371	1.86344591663185e-30	Acidobacteriota	Vicinamibacteria	Vicinamibacterales	Vicinamibacteraceae	Vicinamibacteraceae
20.2385104060423	-11.3352222643217	3.09622697298201	4.50685805004727e-33	Bacteroidota	Bacteroidia	Sphingobacteriales	Lentimicrobiaceae	Lentimicrobiaceae
20.5695826797149	-9.2352498003128	2.84227209024734	1.25623125370965e-21	TA06	TA06	TA06	TA06	TA06
20.6345043764734	3.74936763734726	2.3869342078747	0.00300483422337714	Gemmatimonadota	BD2-11_terrestrial_group	BD2-11_terrestrial_group	BD2-11_terrestrial_group	BD2-11_terrestrial_group
20.6503084221054	11.845405464975	3.10932930847416	4.94347957969401e-24	Proteobacteria	Alphaproteobacteria	Rhizobiales	Methyloligellaceae	Methyloligellaceae
20.7405812038898	11.2940830879966	3.637628566322	2.34233497910217e-05	Proteobacteria	Gammaproteobacteria	Steroidobacterales	Woeseiaceae	Woeseia
20.7532541118413	11.8437817156095	3.11889629968143	1.82232796790497e-22	Chloroflexi	Anaerolineae	Anaerolineales	Anaerolineaceae
20.7536166846691	-12.9355642324447	3.25613274648865	1.67841926626884e-54	Bacteroidota	Bacteroidia	Bacteroidales	SB-5	SB-5
20.8076273002072	11.8918124615202	3.0777108648925	7.68613495102665e-33	Proteobacteria	Gammaproteobacteria
20.9439513580962	-12.236689317353	3.19419662321543	5.58175658857867e-41	Planctomycetota	Planctomycetes	Pirellulales	Pirellulaceae	uncultured
20.9749683232088	-12.463716190205	3.20841377786714	1.83041290947056e-49	Cyanobacteria	Cyanobacteriia
21.0395045429937	-8.27468003681451	2.7822796804232	6.97406509202356e-11	Bacteroidota	Bacteroidia	Sphingobacteriales	Lentimicrobiaceae	Lentimicrobium
21.0407122508909	11.9226817664047	3.06586010404666	2.06277407879306e-38	Proteobacteria	Gammaproteobacteria
21.0766038770631	11.9142060443983	3.07790930112604	1.02152059519757e-33	Gemmatimonadota	BD2-11_terrestrial_group	BD2-11_terrestrial_group	BD2-11_terrestrial_group	BD2-11_terrestrial_group
21.1159580125585	-10.8618605170825	3.02878508511379	1.17840762791873e-34	Acidobacteriota	Aminicenantia	Aminicenantales	Aminicenantales	Aminicenantales
21.137667571255	-11.3943684097959	3.09891051858848	5.55700714428321e-35	Desulfobacterota	Desulfobulbia	Desulfobulbales	Desulfocapsaceae
21.1378531351086	11.9247163925843	3.07401301185433	1.5468069580036e-35	Proteobacteria	Gammaproteobacteria	BD7-8	BD7-8	BD7-8
21.1391090323943	-11.8277463143783	3.13754820393847	3.70688541067866e-40	Planctomycetota	Planctomycetes	Pirellulales	Pirellulaceae	uncultured
21.1457461357337	-8.97736138452879	2.84959366569154	1.66482019188043e-14	Nanoarchaeota	Nanoarchaeia	Woesearchaeales	Woesearchaeales	Woesearchaeales
21.1902848435006	-11.6654914942424	3.12240668547921	2.00430250920371e-40	Bacteroidota	Bacteroidia	Bacteroidales
21.2345788519113	-10.8405068344409	3.02050963578572	3.68572998793979e-37	Bacteroidota	Bacteroidia	Bacteroidales
21.2528126000925	-3.98516676153004	0.515752334527634	1.01428466879823e-14	Gemmatimonadota	BD2-11_terrestrial_group	BD2-11_terrestrial_group	BD2-11_terrestrial_group	BD2-11_terrestrial_group
21.4122741972695	-12.0403687246943	3.16109747451435	5.97767832621219e-46	Chloroflexi	Chloroflexia	Chloroflexales	Chloroflexaceae	Chloronema
21.4958899261423	-9.57343657625887	2.91741422052518	2.47013222140389e-17	Chloroflexi	Anaerolineae	Anaerolineales	Anaerolineaceae
21.5610804745606	11.9735369228496	3.06195916101245	4.7606805039785e-44	Proteobacteria	Gammaproteobacteria	EPR3968-O8a-Bc78	EPR3968-O8a-Bc78	EPR3968-O8a-Bc78
21.6229657664868	1.08703787195505	0.480462538132819	0.0015804994060197	NB1-j	NB1-j	NB1-j	NB1-j	NB1-j
21.686159452601	-11.4137518249034	3.12780776308434	3.14740937564039e-26	Bacteroidota	Bacteroidia	Chitinophagales	Saprospiraceae	uncultured
21.7867806880966	-4.23417179079723	1.23857840003494	4.65371959734086e-05	Proteobacteria	Gammaproteobacteria	KI89A_clade	KI89A_clade	KI89A_clade
21.7921831533618	11.9604243758221	3.09477002587398	1.1920033595433e-30	Desulfobacterota	Desulfobacteria	Desulfobacterales	Desulfosarcinaceae	Sva0081_sediment_group
21.8132263671914	-4.43651179289991	1.11906596464183	7.29712778700316e-06	Planctomycetota	Planctomycetes	Pirellulales	Pirellulaceae
21.8927361271332	-12.2142408765626	3.17639366540877	6.50040486196083e-50	Zixibacteria	Zixibacteria	Zixibacteria	Zixibacteria	Zixibacteria
22.0123462608724	-12.7152370277868	3.23124637241542	1.57626059786417e-47	Zixibacteria	Zixibacteria	Zixibacteria	Zixibacteria	Zixibacteria
22.168036696188	11.6706182301808	3.39774088071504	4.28374562537103e-08	Proteobacteria	Alphaproteobacteria	Tistrellales	Geminicoccaceae	uncultured
22.229617224003	12.0157754952539	3.07329178182556	1.89320607170977e-40	Desulfobacterota	Desulfobacteria	Desulfobacterales	Desulfosarcinaceae
22.3277321728504	-12.9889269262187	3.33217286422498	3.2913003641159e-28	Proteobacteria	Alphaproteobacteria	Kiloniellales	Kiloniellaceae	Pelagibius
22.3928833520339	-11.3783674022982	3.10029567153601	4.91782910644482e-34	Verrucomicrobiota	Kiritimatiellae	WCHB1-41	WCHB1-41	WCHB1-41
22.4126041959987	-10.5629827638686	3.04115860964299	1.49192895516219e-20	Patescibacteria	Gracilibacteria	Gracilibacteria	Gracilibacteria	Gracilibacteria
22.7323534083561	12.0815535462054	3.10675756672516	9.48982274595157e-42	Proteobacteria	Alphaproteobacteria	Rhodobacterales	Rhodobacteraceae	uncultured
22.8355253623552	-11.8853704353322	3.13807901683448	1.10634947398294e-48	Hydrogenedentes	Hydrogenedentia	Hydrogenedentiales	Hydrogenedensaceae	YC-ZSS-LKJ63
22.8996639707217	-13.0826462739212	3.27125832721391	1.70167394544154e-56	Proteobacteria	Alphaproteobacteria
22.9215063195082	-11.3831670122876	3.0798656622272	3.49276981443163e-44	Planctomycetota	Planctomycetes	Pirellulales	Pirellulaceae	uncultured
22.9276895891426	-12.1451596438178	3.16435843398054	1.11429314726046e-49	Cyanobacteria	Cyanobacteriia
23.0043804525968	-9.54922988326052	2.8891653764044	1.78323730822023e-22	Bacteroidota	Ignavibacteria	Ignavibacteriales	Melioribacteraceae	IheB3-7
23.0759146472951	-12.0328531998043	3.15422410698503	7.58152766119254e-50	Chloroflexi	Anaerolineae	Anaerolineales	Anaerolineaceae	Levilinea
23.2368529592835	12.0001025646284	3.16480198642645	3.19810829399812e-19	Gemmatimonadota	Gemmatimonadetes	Gemmatimonadales	Gemmatimonadaceae	uncultured
23.262371479191	11.7415610627889	3.41904952283438	5.48817129951879e-08	Proteobacteria	Gammaproteobacteria	Nitrosococcales	Nitrosococcaceae
23.3181174560268	-9.7383482724168	2.91133505344145	1.72324603936679e-22	Spirochaetota	Spirochaetia	Spirochaetales	Spirochaetaceae	Sediminispirochaeta
23.4370150644866	-12.1946214528612	3.1704577158655	7.28757902911232e-54	Planctomycetota	Phycisphaerae	CCM11a	CCM11a	CCM11a
23.4596999002338	-12.2203404047251	3.16213875664682	1.04350613744026e-46	Bacteroidota	Bacteroidia	Cytophagales	Cyclobacteriaceae	uncultured
23.4784370416613	-12.0949697860192	3.16184941755293	1.7617794587634e-42	Desulfobacterota	Desulfobacteria	Desulfobacterales	Desulfosarcinaceae	SEEP-SRB1
23.5646634437429	12.0891357370014	3.10380147659409	3.87358860786392e-32	Actinobacteriota	Acidimicrobiia	Actinomarinales	uncultured	uncultured
23.5935793318048	-10.7067776929415	3.01979866043359	4.60376855332998e-30	Nanoarchaeota	Nanoarchaeia	Woesearchaeales
23.6110449590545	-11.0588324108649	3.05836305331187	2.5497362930642e-33	Bacteroidota	Bacteroidia	Sphingobacteriales	Lentimicrobiaceae	Lentimicrobiaceae
23.6796558125837	-11.7175119935677	3.14075893897057	1.90691613350205e-38	Bacteroidota	Bacteroidia	Flavobacteriales	Cryomorphaceae	Owenweeksia
23.6855106847018	7.72125200235093	1.23986503171857	1.44741619748802e-10	NB1-j	NB1-j	NB1-j	NB1-j	NB1-j
23.767663922164	-12.8422474129502	3.30601076783028	2.2549924684884e-29	Planctomycetota	Phycisphaerae	Phycisphaerales	AKAU3564_sediment_group	AKAU3564_sediment_group
23.7802556414142	-12.2705280117435	3.1814273338327	1.16171964900813e-51	Actinobacteriota	Acidimicrobiia	Actinomarinales	uncultured	uncultured
23.913027245193	-11.197362659969	3.05213118489675	2.32872439106916e-35	Desulfobacterota	Desulfobacteria	Desulfobacterales	Desulfosarcinaceae
23.9647861550607	12.1195877857266	3.10322069552922	3.04816254150087e-33	Proteobacteria	Gammaproteobacteria
24.0781525825517	-11.04559819224	3.05751658918125	3.5675997213329e-27	Desulfobacterota	Desulfobulbia	Desulfobulbales	Desulfocapsaceae	Desulfocapsaceae
24.2739436487799	-11.5073855593663	3.12744276653378	2.01730758195542e-30	Patescibacteria	ABY1	Candidatus_Falkowbacteria	Candidatus_Falkowbacteria	Candidatus_Falkowbacteria
24.3537615512423	12.1663557704294	3.08570311455095	5.7648712736927e-43	Bacteroidota	Bacteroidia	Chitinophagales	Saprospiraceae	uncultured
24.3586071785408	12.1606236859667	3.09229379538366	2.2279483052949e-39	Proteobacteria	Gammaproteobacteria
24.4040361270175	-13.1850085311739	3.30268804315571	3.99921677343468e-46	Proteobacteria	Alphaproteobacteria
24.548051993862	12.1627003642325	3.09637133545621	1.94645602463028e-36	Proteobacteria	Gammaproteobacteria	Nitrosococcales	Nitrosococcaceae
24.5512297696243	11.9745891664227	3.28367685990007	8.18185271852688e-12	Dadabacteria	Dadabacteriia	Dadabacteriales	Dadabacteriales	Dadabacteriales
24.5700800955084	-10.9836901213173	3.05620027347236	2.12428319199563e-30	Bdellovibrionota	Bdellovibrionia	Bdellovibrionales	Bdellovibrionaceae	Bdellovibrio
24.636834210981	-13.1297416409151	3.31304288617927	1.26415365820045e-38	Bacteroidota	Bacteroidia	Cytophagales	Cyclobacteriaceae
24.6405922427239	12.1844844951882	3.09382699544166	8.05366908713962e-41	Proteobacteria	Gammaproteobacteria	BD7-8	BD7-8	BD7-8
24.644591892611	-11.4558849018598	3.09767208187211	1.04773499085412e-39	Gemmatimonadota	Gemmatimonadetes	Gemmatimonadales	Gemmatimonadaceae
24.6550613379411	-12.5977343932252	3.28032861783295	2.95197223672515e-28	Proteobacteria	Alphaproteobacteria	Kiloniellales	Kiloniellaceae
24.6904420200517	12.051823725301	3.17265648538437	3.1780160237261e-17	Proteobacteria	Gammaproteobacteria	EPR3968-O8a-Bc78	EPR3968-O8a-Bc78	EPR3968-O8a-Bc78
24.7113478205005	-10.6114792200099	3.32512587698394	1.63856411355695e-07	Verrucomicrobiota	Verrucomicrobiae	Verrucomicrobiales	DEV007	DEV007
24.7349208259849	-12.2386718921525	3.21209095962732	7.65877184566129e-34	Bacteroidota	Bacteroidia	Bacteroidales	Bacteroidetes_BD2-2	Bacteroidetes_BD2-2
24.7528826532758	12.1871684704371	3.09228697052665	1.09088605177463e-40	Bacteroidota	Rhodothermia	Rhodothermales	Rhodothermaceae	uncultured
24.7558128562944	-12.8443269866918	3.47254903235734	1.92145661466513e-13	Acidobacteriota	Thermoanaerobaculia	Thermoanaerobaculales	Thermoanaerobaculaceae	Subgroup_23
24.8896290948762	-12.0800042355529	3.15939768747127	1.33192874326945e-50	Chloroflexi	Anaerolineae	Caldilineales	Caldilineaceae	uncultured
24.8927347000233	-12.2188086519989	3.1771055780625	2.42215197851357e-50	Chloroflexi	Anaerolineae	Anaerolineales	Anaerolineaceae	uncultured
24.971491097814	3.35115845408882	1.14717543660946	0.000277284591811782	Gemmatimonadota	BD2-11_terrestrial_group	BD2-11_terrestrial_group	BD2-11_terrestrial_group	BD2-11_terrestrial_group
24.9810501832502	12.2099153094196	3.08561779716014	1.65389467125864e-45	Proteobacteria	Gammaproteobacteria	Chromatiales	Chromatiaceae	Thiohalobacter
25.0066582826683	-10.2874560832206	2.95833147016887	2.7464876273432e-31	Chloroflexi	Anaerolineae	1-20	1-20	1-20
25.2580818991914	-11.2907683014846	3.07165182609593	1.00655469015058e-40	Bacteroidota	Bacteroidia	Sphingobacteriales	Lentimicrobiaceae	Lentimicrobiaceae
25.4231919435082	12.2373698072826	3.09062709755188	1.33883628122261e-44	Proteobacteria	Gammaproteobacteria	Ectothiorhodospirales	Ectothiorhodospiraceae	Halofilum
25.4418795804873	12.2426065932277	3.07878648802657	4.74828130742765e-50	Latescibacterota	Latescibacteria	Latescibacterales	Latescibacteraceae	Latescibacteraceae
25.45484837879	-11.0936561177427	3.06072880280248	2.73238469056606e-34	Chloroflexi	Anaerolineae	SBR1031	SBR1031	SBR1031
25.4968073858165	12.2132172666529	3.08879550619488	2.01566040153351e-37	Gemmatimonadota	BD2-11_terrestrial_group	BD2-11_terrestrial_group	BD2-11_terrestrial_group	BD2-11_terrestrial_group
25.5683658885053	12.2512347891008	3.08817169613521	1.96650866298944e-47	MBNT15	MBNT15	MBNT15	MBNT15	MBNT15
25.6990187394219	-12.5678798143421	3.22676279726509	6.563900796133e-46	Cyanobacteria	Cyanobacteriia	Phormidesmiales	Nodosilineaceae	uncultured
25.7215955438932	-4.37020794448401	0.48446857967552	1.10187931924514e-19	Firmicutes	Clostridia	Peptostreptococcales-Tissierellales	Peptostreptococcales-Tissierellales	Clostridiisalibacter
25.7351346103038	-11.4792000611968	3.1086362741129	2.0507499939793e-35	Spirochaetota	Spirochaetia	Spirochaetales	Spirochaetaceae	Sediminispirochaeta
25.7881664127821	-11.8749343059016	3.14183918497182	9.69735671610854e-45	Thermoplasmatota	Thermoplasmata	Marine_Benthic_Group_D_and_DHVEG-1	Marine_Benthic_Group_D_and_DHVEG-1	Marine_Benthic_Group_D_and_DHVEG-1
25.8071058059107	6.7504890765528	0.960157542766006	7.35643320670346e-14	Proteobacteria	Alphaproteobacteria	Tistrellales	Geminicoccaceae	uncultured
25.9656513635474	-13.0522633637108	3.38737540297052	3.20129716791363e-21	Proteobacteria	Alphaproteobacteria	Rhizobiales	Methyloligellaceae	Methyloceanibacter
26.142297315616	-12.1502467068909	3.16717724445502	2.07394237558852e-51	Proteobacteria	Gammaproteobacteria
26.1466521479561	-13.038025848129	3.32665271998892	8.21843799734894e-31	Bacteroidota	Bacteroidia	Sphingobacteriales	Lentimicrobiaceae	Lentimicrobiaceae
26.2569073808839	-7.38517272435277	0.608516591613414	1.25757740183147e-44	Chloroflexi	Anaerolineae	ADurb.Bin180	ADurb.Bin180	ADurb.Bin180
26.3358358421218	-11.9410648347454	3.13786103577767	1.20807020665763e-52	Bacteroidota	Bacteroidia	Sphingobacteriales	Lentimicrobiaceae	Lentimicrobiaceae
26.3742552706498	12.2834013004277	3.1098476551901	1.0072546940858e-37	Planctomycetota	Pla3_lineage	Pla3_lineage	Pla3_lineage	Pla3_lineage
26.3841654312557	1.52071481493592	0.717255863810553	0.00201194959412733	Proteobacteria	Alphaproteobacteria
26.5602217711707	-13.0263067486374	3.38105379042984	1.51593016901271e-21	Chloroflexi	Anaerolineae	Anaerolineales	Anaerolineaceae	uncultured
26.5939198427602	-13.3277251816395	3.28783082533567	3.9168947186652e-59	Actinobacteriota	Acidimicrobiia	IMCC26256	IMCC26256	IMCC26256
26.6816905798309	-12.5139957220197	3.20228209889258	9.38015722205158e-57	Bacteroidota	Bacteroidia	Bacteroidales
26.6908810416981	12.309548738295	3.10443622297757	1.55292164676657e-41	Desulfobacterota	Desulfobacteria	Desulfobacterales
26.7639102376052	-13.353548418449	3.30189844852205	1.58616154854692e-61	Bacteroidota	Bacteroidia	Bacteroidales	Bacteroidetes_BD2-2	Bacteroidetes_BD2-2
26.8741073986788	-12.2668917072796	3.19736598050436	1.53608894591679e-41	Bacteroidota	Bacteroidia	Chitinophagales	Saprospiraceae	Lewinella
26.9093305852668	11.5284357406776	3.86495685695725	0.000108930506317577	Actinobacteriota	Acidimicrobiia	Actinomarinales	uncultured	uncultured
27.1381287910765	-12.4441354461181	3.21465879190911	2.76571509413129e-44	Acidobacteriota	Thermoanaerobaculia	Thermoanaerobaculales	Thermoanaerobaculaceae	Subgroup_23
27.1549842425431	-12.6585232862295	3.23716957505704	1.7736816497471e-46	Euryarchaeota	Thermococci	Methanofastidiosales	uncultured	uncultured
27.157850623496	2.62406899583523	0.735502157470921	4.09212772340529e-05	Proteobacteria	Gammaproteobacteria	Gammaproteobacteria_Incertae_Sedis	Unknown_Family	uncultured
27.1584721902211	12.2486950433953	3.17815044639114	2.11096072161081e-20	Bacteroidota	Rhodothermia	Balneolales	Balneolaceae	uncultured
27.1956376422199	-11.3306045420864	3.11531521654571	3.59308861014312e-27	Verrucomicrobiota	Verrucomicrobiae	Verrucomicrobiales	Rubritaleaceae	DBS1
27.4077143133082	-12.2567847417733	3.18802217679369	3.38698720896642e-40	Planctomycetota	Planctomycetes	Pirellulales	Pirellulaceae	uncultured
27.4387446646913	-12.753091104915	3.23248117036577	2.0448017392562e-61	Planctomycetota	Pla3_lineage	Pla3_lineage	Pla3_lineage	Pla3_lineage
27.4629600979231	-12.1131140540707	3.15858903352326	8.19173806635741e-55	Bacteroidota	Bacteroidia	Sphingobacteriales	Lentimicrobiaceae	Lentimicrobiaceae
27.6009042864047	-5.39658131347815	0.954325727854065	2.1340315574894e-09	Spirochaetota	Spirochaetia	Spirochaetales	Spirochaetaceae	Spirochaeta
27.6660617119009	-13.4089803843997	3.30827269653611	2.16542009911772e-62	Bacteroidota	Bacteroidia	Chitinophagales	Saprospiraceae
27.7021665562746	-11.686174020001	3.11966121572406	4.88009813676339e-45	Latescibacterota	Latescibacterota	Latescibacterota	Latescibacterota	Latescibacterota
27.8158210995003	-7.55648275996919	0.750505495374738	1.06886142430161e-23	Myxococcota	Polyangia	Haliangiales	Haliangiaceae	Haliangium
27.8239354621047	-10.5250054710067	2.98444198102219	2.65874182066508e-34	Nanoarchaeota	Nanoarchaeia	Woesearchaeales	CG1-02-57-44	CG1-02-57-44
27.940727766334	-12.3680609467943	3.20057053381608	6.40563547214547e-47	Halobacterota	Halobacteria	Halobacterales	Haloadaptaceae	Haladaptatus
28.205693921579	6.37954690365848	0.524995309500371	2.42848679165763e-33	Bacteroidota	Bacteroidia	Cytophagales	Cyclobacteriaceae	uncultured
28.2109602533038	-13.4048723161265	3.32158827298049	3.57016145778008e-51	Gemmatimonadota	Gemmatimonadetes	Gemmatimonadales	Gemmatimonadaceae	uncultured
28.4795367057107	-11.648879691294	3.20796922003374	2.83459831845174e-19	Acidobacteriota	Vicinamibacteria	Subgroup_9	Subgroup_9	Subgroup_9
28.5005578621074	-13.3940582142159	3.32105852631875	7.63856923563031e-51	Bacteroidota	Bacteroidia	Chitinophagales	uncultured	uncultured
28.60648503263	-12.7679230336629	3.24107639607398	1.32269615875638e-52	Desulfobacterota	Desulfobacteria	Desulfobacterales	Desulfosarcinaceae
28.6205317340155	-12.6291258956347	3.23847285575118	5.10263276453831e-44	Bacteroidota	Bacteroidia	Cytophagales	Cyclobacteriaceae	Marinoscillum
28.6645860072356	12.3762350701007	3.16413568896995	8.49721584817272e-26	Proteobacteria	Alphaproteobacteria	Tistrellales	Geminicoccaceae	uncultured
28.8206993038808	-6.18922602861009	0.460811863186324	2.67511877719027e-40	Actinobacteriota	Thermoleophilia	Gaiellales	uncultured	uncultured
28.9694753246651	-12.8092806806811	3.28041245539859	1.41657573539427e-35	Patescibacteria	ABY1	Candidatus_Falkowbacteria	Candidatus_Falkowbacteria	Candidatus_Falkowbacteria
29.0594465009424	-12.6746627242372	3.20354299186654	4.35448061137409e-60	Asgardarchaeota	Lokiarchaeia	Lokiarchaeia	Lokiarchaeia	Lokiarchaeia
29.3086414199979	2.04754870087983	0.832263586214729	0.000956554791582358	NB1-j	NB1-j	NB1-j	NB1-j	NB1-j
29.3461087227127	12.4802327499735	3.10368058414203	8.8381079178317e-55	Gemmatimonadota	BD2-11_terrestrial_group	BD2-11_terrestrial_group	BD2-11_terrestrial_group	BD2-11_terrestrial_group
29.6981880746189	-12.4719192229217	3.1994498808061	4.41421391607205e-58	Chloroflexi	Anaerolineae	1-20	1-20	1-20
29.7626059046284	-7.2021472656487	0.698326400624434	5.16807294713817e-29	Zixibacteria	Zixibacteria	Zixibacteria	Zixibacteria	Zixibacteria
29.8035364970751	-12.3351287211089	3.18824383703306	4.37537541519878e-53	Actinobacteriota	Acidimicrobiia	Actinomarinales	uncultured	uncultured
29.8068244038984	12.498648229364	3.13699094432416	8.23690436667542e-42	Proteobacteria	Gammaproteobacteria	uncultured	uncultured	uncultured
29.9951137686297	-12.640156792301	3.22458584516941	3.25009635609216e-59	Spirochaetota	Spirochaetia	Spirochaetales	Spirochaetaceae	Sediminispirochaeta
30.0522959829924	-12.6676741944705	3.21646726428193	2.68385173719883e-57	Chloroflexi	Chloroflexia	Chloroflexales	Chloroflexaceae
30.1530529724424	-3.55711950255632	0.690732474734961	4.2249984974244e-08	Chloroflexi	Chloroflexia	Thermomicrobiales	AKYG1722	AKYG1722
30.2263449937541	-13.5528761774359	3.31670835977925	2.77912386791303e-68	Proteobacteria	Gammaproteobacteria	uncultured	uncultured	uncultured
30.2752516270057	-10.0093944876834	2.96057345404736	1.32018959765692e-20	Chloroflexi	Anaerolineae	uncultured	uncultured	uncultured
30.3043016999083	-12.3140660412662	3.18371030762197	4.09214820269846e-48	Bacteroidota	Bacteroidia	Chitinophagales	Saprospiraceae
30.3296187398848	12.5264448149776	3.11525011139779	3.80015736513686e-49	Bacteroidota	Rhodothermia	Rhodothermales	Rhodothermaceae	uncultured
30.3432877451532	-11.3016962156818	3.07489237801833	1.20274917708488e-40	Desulfobacterota	Desulfobacteria	Desulfobacterales
30.45011059675	-12.4712761955022	3.20862624873098	2.71041152924857e-48	Bacteroidota	Bacteroidia	Chitinophagales	Saprospiraceae
30.5568271103632	-13.5215127636272	3.31424076925133	4.78256419180658e-51	Nanoarchaeota	Nanoarchaeia	Woesearchaeales	Woesearchaeales	Woesearchaeales
30.8146645252336	12.5568734272289	3.11205205947677	8.51428433155845e-54	Chloroflexi	Anaerolineae	Ardenticatenales	uncultured	uncultured
30.8982502760578	-13.4746442035621	3.37011109542408	1.33199179977935e-33	Asgardarchaeota	Lokiarchaeia	Lokiarchaeia	Lokiarchaeia	Lokiarchaeia
31.0005687383193	-10.1261898416783	2.94495293173999	9.17705600157381e-28	Proteobacteria	Gammaproteobacteria	Chromatiales	Chromatiaceae
31.2086254476502	7.82799067748229	0.929918071589134	5.00954304003506e-21	Bacteroidota	Rhodothermia	Rhodothermales	Rhodothermaceae	uncultured
31.2458818225193	-11.8806203015897	3.13209386417554	2.154442751183e-48	Bacteroidota	Kapabacteria	Kapabacteriales	Kapabacteriales	Kapabacteriales
31.3455957205331	-12.1618311619515	3.1630566943226	2.84842833591178e-56	Proteobacteria	Gammaproteobacteria
31.4110419203169	-11.3905687079318	3.13930357175014	7.98588525288229e-24	Proteobacteria	Gammaproteobacteria
31.5041392802538	-13.196819898376	3.28796423977038	1.07738498526439e-57	Bacteroidota	Kryptonia	Kryptoniales	BSV26	BSV26
31.639587058031	-11.917730724356	3.13741827441546	6.07339936874137e-52	Bacteroidota	Bacteroidia	Bacteroidales	Prolixibacteraceae	Prolixibacteraceae
31.6481420741024	-6.33141926835878	0.714272786328705	3.1773654683351e-19	Bacteroidota	Bacteroidia	Bacteroidales
31.6977520107241	-12.3221385314036	3.20439947013302	9.07713233511788e-41	Actinobacteriota	WCHB1-81	WCHB1-81	WCHB1-81	WCHB1-81
31.8205152405793	-11.5384271613421	3.09791402191027	2.68575730221853e-41	Bacteroidota	Bacteroidia	Bacteroidetes_VC2.1_Bac22	Bacteroidetes_VC2.1_Bac22	Bacteroidetes_VC2.1_Bac22
31.8468736442334	-12.5747253733801	3.21916978853594	6.41288346740311e-52	Desulfobacterota	Desulfobulbia	Desulfobulbales	Desulfocapsaceae	Desulfofustis
31.9671082156302	-12.7068520305603	3.22408827508624	5.95043741890218e-61	Gemmatimonadota	BD2-11_terrestrial_group	BD2-11_terrestrial_group	BD2-11_terrestrial_group	BD2-11_terrestrial_group
32.0678736191712	-12.5766352593063	3.21031504952309	1.29778530642529e-60	Latescibacterota	Latescibacterota	Latescibacterota	Latescibacterota	Latescibacterota
32.220639299218	-12.9565507559156	3.25376940291821	3.51774019463897e-62	Calditrichota	Calditrichia	Calditrichales	Calditrichaceae	Calditrichaceae
32.2258773437281	-11.6498290125419	3.12337942018494	3.61455684998883e-38	Bacteroidota	Bacteroidia	Bacteroidales	Bacteroidetes_BD2-2	Bacteroidetes_BD2-2
32.317629305495	12.628129287803	3.12755035631214	1.10876796660288e-48	Proteobacteria	Alphaproteobacteria	Kiloniellales	Kiloniellaceae	uncultured
32.3274801664869	3.93899208948617	1.22918745001211	0.00010892686281786	Proteobacteria	Alphaproteobacteria	Rhizobiales	Methyloligellaceae	Methyloceanibacter
32.4224056931915	-13.1093466465885	3.28153831043024	3.05591574594549e-54	Desulfobacterota	Desulfobacteria	Desulfobacterales	Desulfosarcinaceae
32.5039732691304	-11.794261695403	3.1304491269048	1.70044385296537e-45	Proteobacteria	Alphaproteobacteria	Caulobacterales	Hyphomonadaceae	Hirschia
32.5341164617592	-6.62427277568638	0.617922064128502	5.03429818209389e-27	Spirochaetota	Spirochaetia	Spirochaetales	Spirochaetaceae	Spirochaeta
32.5484095399482	12.6237325196413	3.10965984045628	1.32395419683321e-49	NB1-j	NB1-j	NB1-j	NB1-j	NB1-j
32.5965498415606	12.5302879525902	3.2375957316478	9.94966439183151e-19	Actinobacteriota	Acidimicrobiia	Actinomarinales	uncultured	uncultured
32.7375813429516	-12.3864494645421	3.18818505047974	8.32760392192119e-59	Desulfobacterota	Desulfobacteria	Desulfobacterales	Desulfosarcinaceae
32.7966275724071	12.6011887130531	3.17937409448932	4.41845791449619e-28	Proteobacteria	Alphaproteobacteria	Tistrellales	Geminicoccaceae	uncultured
32.9407663510824	-13.4996657603523	3.40768188664755	1.56173848976132e-26	Bacteroidota	Rhodothermia	Balneolales	Balneolaceae	uncultured
33.2015257054761	-13.6095599210422	3.39878929781246	4.10239045301245e-31	Desulfobacterota	Syntrophobacteria	Syntrophobacterales	uncultured	uncultured
33.2675162938137	-13.2408397425469	3.32061943842001	1.12192948501579e-40	Chloroflexi	Anaerolineae	SBR1031	SBR1031	SBR1031
33.6485035622205	-13.5838846178344	3.3535916933382	6.50918255698801e-43	Proteobacteria	Alphaproteobacteria
33.8717538358128	4.321964954022	0.547561352959772	1.12510087033869e-15	Crenarchaeota	Nitrososphaeria	Nitrososphaerales	Nitrososphaeraceae	Nitrososphaeraceae
34.0439810642076	-11.8058136547721	3.13260050457897	4.50047392148364e-45	Chloroflexi	Anaerolineae	1-20	1-20	1-20
34.1786846239886	-12.4474961580852	3.19484389716445	1.06112421385805e-59	Verrucomicrobiota	Kiritimatiellae	WCHB1-41	WCHB1-41	WCHB1-41
34.3447999567203	12.7214998043318	3.14158291315752	2.03051412370068e-46	Planctomycetota	Pla3_lineage	Pla3_lineage	Pla3_lineage	Pla3_lineage
34.369598743235	-13.7443162996897	3.35746156796702	2.77486463960822e-55	Chloroflexi	Anaerolineae	SBR1031	SBR1031	SBR1031
34.4622707903682	-9.43825402995983	2.8759434082895	1.55817914007346e-20	Bacteroidota	Bacteroidia	Sphingobacteriales	Lentimicrobiaceae	Lentimicrobium
34.4649906248936	-12.4556779116669	3.19924196350618	2.24925446142498e-56	Chloroflexi	Anaerolineae	Caldilineales	Caldilineaceae	uncultured
35.020856061998	-12.8534403315592	3.24868024498007	3.17516280813047e-55	Proteobacteria	Gammaproteobacteria	Chromatiales	Chromatiaceae
35.0652767727975	-12.0601245089455	3.19717992399189	1.32943958740388e-30	Sva0485	Sva0485	Sva0485	Sva0485	Sva0485
35.1944729451671	-7.66040284460415	0.640297886792137	1.66079301973952e-34	Bacteroidota	Bacteroidia	Bacteroidales
35.2498215536422	3.67671866891426	0.905880177067747	6.09725714955322e-06	Proteobacteria	Alphaproteobacteria	Tistrellales	Geminicoccaceae	uncultured
35.5629663149398	-12.8550730343168	3.22203442727599	9.73803147212342e-66	Bacteroidota	Bacteroidia	Sphingobacteriales	Lentimicrobiaceae	Lentimicrobiaceae
36.2757428961323	12.8166197667875	3.14665377467873	7.19214672986445e-51	Crenarchaeota	Nitrososphaeria	Nitrosopumilales	Nitrosopumilaceae
36.4344593098455	-12.4354569879248	3.19016536510397	1.67169625294164e-55	NKB15	NKB15	NKB15	NKB15	NKB15
36.5274216125847	-12.4961692018641	3.210861771934	7.19214672986445e-51	Crenarchaeota	Bathyarchaeia	Bathyarchaeia	Bathyarchaeia	Bathyarchaeia
36.5630681939588	-12.3854162514481	3.21077296937387	1.22187256404647e-42	Spirochaetota	Spirochaetia	Spirochaetales	Spirochaetaceae	Sediminispirochaeta
36.6871063093398	12.7714742269918	3.20806424385222	2.01944109284137e-26	Proteobacteria	Gammaproteobacteria	EPR3968-O8a-Bc78	EPR3968-O8a-Bc78	EPR3968-O8a-Bc78
36.7812658164027	-10.60603290125	3.00960916676953	8.47906870582406e-29	Bacteroidota	Bacteroidia	Chitinophagales	Saprospiraceae	uncultured
37.174960969877	12.8429369684622	3.15989654687861	1.22659521976704e-43	Proteobacteria	Alphaproteobacteria	Rhodobacterales	Rhodobacteraceae
37.1771465723356	-13.2989627067115	3.28162276608965	3.14289921566431e-62	Latescibacterota	Latescibacterota	Latescibacterota	Latescibacterota	Latescibacterota
37.6178475566921	12.8779240724586	3.14546734097389	2.06198853132857e-55	Chloroflexi	Anaerolineae	Anaerolineales	Anaerolineaceae	uncultured
37.6426806360471	-9.73036183279701	2.89547328463209	3.6937083569137e-26	Bdellovibrionota	Oligoflexia	Silvanigrellales	Silvanigrellaceae	uncultured
37.7349708998496	-11.9589002982466	3.14966107224544	3.56617865548324e-49	Bacteroidota	Kryptonia	Kryptoniales	MSB-3C8	MSB-3C8
37.8234051479257	-10.8670860050854	3.02840537844498	4.29795484784806e-35	Gemmatimonadota	BD2-11_terrestrial_group	BD2-11_terrestrial_group	BD2-11_terrestrial_group	BD2-11_terrestrial_group
38.0981482020113	12.9031152476225	3.15363897861087	8.23293235014571e-55	Proteobacteria	Gammaproteobacteria	EPR3968-O8a-Bc78	EPR3968-O8a-Bc78	EPR3968-O8a-Bc78
38.1488534057955	-12.1239227867275	3.18258657994488	1.05275490749783e-38	Verrucomicrobiota	Kiritimatiellae	WCHB1-41	WCHB1-41	WCHB1-41
38.2494234865783	-12.9523351862361	3.24991636147699	7.61869838124083e-67	Zixibacteria	Zixibacteria	Zixibacteria	Zixibacteria	Zixibacteria
38.4483201024632	-11.6847874504633	3.11452412061386	2.11087198069363e-47	Bacteroidota	Bacteroidia	Bacteroidales	Bacteroidetes_BD2-2	Bacteroidetes_BD2-2
38.4634354759072	-2.0546033355226	0.304351176648862	3.82423500202756e-12	Spirochaetota	Spirochaetia	Spirochaetales	Spirochaetaceae	Spirochaeta
38.6828200434267	-12.8559937961123	3.24851855644976	4.95754222125462e-58	Acidobacteriota	Thermoanaerobaculia	Thermoanaerobaculales	Thermoanaerobaculaceae	Subgroup_23
38.7065788182133	12.909358765751	3.16470306898694	8.84221165372709e-45	Proteobacteria	Alphaproteobacteria	uncultured	uncultured	uncultured
38.9447803127093	-12.9843943394241	3.26936398064119	1.88480925854135e-56	Proteobacteria	Alphaproteobacteria	Rhodobacterales	Rhodobacteraceae
39.1820574309696	-12.6855011275234	3.22196425088017	1.09996513519949e-61	Actinobacteriota	Acidimicrobiia	Microtrichales
39.576467663794	-12.4514722626834	3.18950171418399	5.65396338622225e-61	Chloroflexi	Anaerolineae	Ardenticatenales	uncultured	uncultured
39.6516250248125	-12.6515684032682	3.23378196346367	3.35758794763854e-48	Crenarchaeota	Bathyarchaeia	Bathyarchaeia	Bathyarchaeia	Bathyarchaeia
39.8563308303039	12.9724597672368	3.15288734537282	1.1409431082224e-57	Proteobacteria	Gammaproteobacteria	Nitrosococcales	Nitrosococcaceae	Inmirania
39.900152240067	-12.5407557700985	3.19328633852951	5.75937377276111e-56	Bacteroidota	Bacteroidia	Chitinophagales	Saprospiraceae	Phaeodactylibacter
40.0423063764642	12.957418434451	3.17440059318827	2.50326518617743e-42	Gemmatimonadota	BD2-11_terrestrial_group	BD2-11_terrestrial_group	BD2-11_terrestrial_group	BD2-11_terrestrial_group
40.0451209179935	12.951448050147	3.18395311287234	1.82213936824792e-38	Desulfobacterota	Desulfobacteria	Desulfobacterales	Desulfosarcinaceae	Sva0081_sediment_group
40.3349610622767	12.0118970791248	2.79928851747314	4.78641838900858e-42	Desulfobacterota	Desulfobacteria	Desulfobacterales	Desulfosarcinaceae	uncultured
40.555471850807	12.9995827413623	3.16324919536538	3.29418319188266e-54	Proteobacteria	Gammaproteobacteria	EPR3968-O8a-Bc78	EPR3968-O8a-Bc78	EPR3968-O8a-Bc78
40.6641096079774	-11.8499500823475	3.14028138349426	2.42580856007704e-38	Bacteroidota	Bacteroidia	Chitinophagales	Saprospiraceae	Phaeodactylibacter
40.7435701105262	2.45660523403336	0.859114937270764	0.000347532038571518	Chloroflexi	Anaerolineae	SBR1031	SBR1031	SBR1031
40.8730647542436	-13.9892967666274	3.40505297026688	3.45274973945847e-44	Actinobacteriota	Acidimicrobiia	Actinomarinales	uncultured	uncultured
40.9572768888411	-6.7302937326152	0.472213024482229	1.61709291952068e-46	Zixibacteria	Zixibacteria	Zixibacteria	Zixibacteria	Zixibacteria
41.1972665414259	-12.8404791858937	3.23833888918823	4.38928909919455e-65	Spirochaetota	Spirochaetia	Spirochaetales	Spirochaetaceae
41.3682539558848	-12.9391957736701	3.24786922701126	5.42338477463493e-67	Myxococcota	Polyangia	Polyangiales	Sandaracinaceae	uncultured
41.4838058179175	13.0300890119612	3.16576103446148	2.24542683239322e-52	Planctomycetota	Phycisphaerae	Phycisphaerales	Phycisphaeraceae	AKYG587
41.5367787417805	-11.4649865255941	3.09662804684939	2.91429156219131e-40	Thermoplasmatota	Thermoplasmata	uncultured	uncultured	uncultured
41.6762147790844	-8.37809319184948	2.90483482425359	3.44726740818995e-07	Proteobacteria	Gammaproteobacteria	Gammaproteobacteria_Incertae_Sedis	Unknown_Family	uncultured
41.8680011664268	-12.7379769350119	3.23646033201832	3.42950838518487e-54	Proteobacteria	Gammaproteobacteria	KI89A_clade	KI89A_clade	KI89A_clade
42.005302790836	-13.4133166241806	3.30194163393089	9.37912703018642e-70	Desulfobacterota	Desulfobacteria	Desulfobacterales	Desulfosarcinaceae	Incertae_Sedis
42.0557112615622	-3.6809834054918	1.23130047648848	0.000175142243796116	Bacteroidota	Bacteroidia	Sphingobacteriales	Lentimicrobiaceae	Lentimicrobiaceae
42.4386540236037	-12.3344976538409	3.18349529491555	1.34969325084366e-56	Sva0485	Sva0485	Sva0485	Sva0485	Sva0485
42.5280778132028	-13.0354018161049	3.25840338158068	3.51396816247367e-68	Desulfobacterota	Desulfovibrionia	Desulfovibrionales
42.6531261171256	13.052550692261	3.19257396555331	3.07966648438878e-39	Proteobacteria	Gammaproteobacteria	Gammaproteobacteria_Incertae_Sedis	Unknown_Family	uncultured
42.8607596836604	-4.08069368837738	0.809893559967178	6.95576717593713e-08	Bacteroidota	Bacteroidia	Bacteroidales	Bacteroidetes_BD2-2	Bacteroidetes_BD2-2
43.5162300475344	13.0860725475092	3.19484242657335	8.37434176444404e-40	Proteobacteria	Gammaproteobacteria	Steroidobacterales	Woeseiaceae	Woeseia
43.5820883497745	-12.6216218594535	3.21763315118533	3.65141528413124e-58	Acidobacteriota	Subgroup_21	Subgroup_21	Subgroup_21	Subgroup_21
43.7207983365604	-12.8969785121742	3.24840398316038	1.3266162285201e-58	Bacteroidota	Bacteroidia	Cytophagales	Amoebophilaceae	uncultured
43.7350307478623	-12.8470832984925	3.23895940588508	1.92377056912289e-64	Actinobacteriota	Actinobacteria	Propionibacteriales	Propionibacteriaceae	uncultured
43.8152173554505	6.95258118094812	0.705578517795227	6.2181386562964e-23	Methylomirabilota	Methylomirabilia	Methylomirabilales	Methylomirabilaceae	wb1-A12
43.93153119758	13.0362543107278	3.24029354589139	1.39765336212821e-24	Proteobacteria	Gammaproteobacteria
44.047241002593	13.0971271564381	3.11965520325774	1.93178998590407e-63	Proteobacteria	Gammaproteobacteria	uncultured	uncultured	uncultured
44.169176304961	-12.2699847830465	3.18465843973198	1.32395419683321e-49	Verrucomicrobiota	Kiritimatiellae	WCHB1-41	WCHB1-41	WCHB1-41
44.3684903614159	-8.65772021288736	0.563909803471916	2.79684541578293e-55	Actinobacteriota	Acidimicrobiia	Actinomarinales	uncultured	uncultured
44.4159230840913	-14.1739026477343	3.38209869761294	3.40755708015751e-78	Proteobacteria	Alphaproteobacteria	Kiloniellales	Kiloniellaceae
44.7243651799818	-12.9374349427218	3.25604977840566	6.48682378923174e-58	Desulfobacterota	Desulfuromonadia	Bradymonadales	Bradymonadales	Bradymonadales
44.8725023445649	-10.9845941284891	3.0372784507952	7.4845229226845e-37	Bacteroidota	Bacteroidia	Sphingobacteriales	Lentimicrobiaceae	Lentimicrobiaceae
44.8768372844177	-13.3477047561896	3.29223538723887	2.1190466659634e-68	Spirochaetota	Spirochaetia	Spirochaetales	Spirochaetaceae	uncultured
45.0626037207876	-13.1049116713355	3.26492274252225	2.17037173496679e-70	Spirochaetota	Spirochaetia	Spirochaetales	Spirochaetaceae	Spirochaeta
45.3343944109682	2.31041367894841	0.449696808505766	5.28483796287603e-08	Proteobacteria	Gammaproteobacteria	EPR3968-O8a-Bc78	EPR3968-O8a-Bc78	EPR3968-O8a-Bc78
45.687893782222	-12.162972179399	3.17880635622077	1.53510524420879e-44	TA06	TA06	TA06	TA06	TA06
46.3501658904737	13.216221019377	3.17419579275957	1.84341474671717e-61	Gemmatimonadota	BD2-11_terrestrial_group	BD2-11_terrestrial_group	BD2-11_terrestrial_group	BD2-11_terrestrial_group
46.6046886137182	-13.0380815926328	3.25806429373328	5.11191308910725e-69	NB1-j	NB1-j	NB1-j	NB1-j	NB1-j
46.6325774466284	13.1875098762408	3.21469972405506	1.77505037723738e-36	Actinobacteriota	Acidimicrobiia	Actinomarinales	uncultured	uncultured
46.6703069032362	-11.3025448613705	3.09370085243926	5.03402173792572e-35	Proteobacteria	Gammaproteobacteria	Chromatiales	Chromatiaceae	Thiohalocapsa
47.2045331745288	-11.0220694343412	3.05264653518097	1.47122605513391e-32	Chloroflexi	Anaerolineae	Anaerolineales	Anaerolineaceae	uncultured
47.3552504096311	5.89815316901929	0.648981754438076	1.4625888234476e-19	Proteobacteria	Alphaproteobacteria	Rhodobacterales	Rhodobacteraceae	uncultured
47.7153496707613	-13.6148298091462	3.32103965649134	7.97201566513503e-76	Latescibacterota	Latescibacteria	Latescibacterales	Latescibacteraceae	Latescibacteraceae
47.9329481674164	-13.0797015669251	3.27045914786261	2.33580732670772e-60	Patescibacteria	Parcubacteria	Candidatus_Moranbacteria	Candidatus_Moranbacteria	Candidatus_Moranbacteria
48.3007690083105	-13.0157552671047	3.24297942914636	1.53678793626762e-66	Crenarchaeota	Bathyarchaeia	Bathyarchaeia	Bathyarchaeia	Bathyarchaeia
48.335438959554	-12.7531406533377	3.23754178699096	9.09277334002707e-55	Planctomycetota	Phycisphaerae	mle1-8	mle1-8	mle1-8
48.4143674874309	-13.0680868787082	3.25693701984577	7.2091198288703e-59	Bacteroidota	Bacteroidia	Chitinophagales	Saprospiraceae	Lewinella
48.826843969152	-12.4315725339114	3.20964986452607	2.56539336551757e-46	Deinococcota	Deinococci	Deinococcales	Trueperaceae	Truepera
49.0357330276915	6.42150034713841	0.75066572085391	1.25355199757672e-17	Bacteroidota	Rhodothermia	Rhodothermales	Rhodothermaceae	uncultured
49.1009917768021	-13.4719790149551	3.30861128533423	2.81497672634926e-70	Thermoplasmatota	Thermoplasmata	Marine_Benthic_Group_D_and_DHVEG-1	Marine_Benthic_Group_D_and_DHVEG-1	Marine_Benthic_Group_D_and_DHVEG-1
49.3802107977728	-13.555756202959	3.30035868899148	8.97203063446138e-70	Latescibacterota	Latescibacterota	Latescibacterota	Latescibacterota	Latescibacterota
49.7284723804134	-13.6842227461979	3.32809251469625	7.00588377315202e-72	Thermoplasmatota	Thermoplasmata	Marine_Benthic_Group_D_and_DHVEG-1	Marine_Benthic_Group_D_and_DHVEG-1	Marine_Benthic_Group_D_and_DHVEG-1
49.9694839091439	-11.7087074757547	3.11072056098553	2.76622139008954e-52	Chloroflexi	Anaerolineae	SBR1031	SBR1031	SBR1031
50.25200119755	-12.6857065381425	3.22142018177827	4.42820687748549e-63	Actinobacteriota	Acidimicrobiia	Actinomarinales	uncultured	uncultured
50.4053277627638	13.3461532110961	3.19260604391468	2.0124049987732e-57	Chloroflexi	Anaerolineae	Anaerolineales	Anaerolineaceae	uncultured
50.4919601865858	-11.6046428761075	3.10171832589411	9.06043697967764e-49	Cyanobacteria	Cyanobacteriia	Cyanobacteriales	Microcystaceae	Synechocystis_BDHKU-20401
50.7770490472725	-11.9606326759332	3.20168430466767	9.11955224720548e-27	Bacteroidota	Bacteroidia	Bacteroidales	Bacteroidetes_BD2-2	Bacteroidetes_BD2-2
51.1790921754701	-13.5544867062986	3.31902281119871	1.00543260554535e-68	Chloroflexi	Chloroflexia	Chloroflexales	Chloroflexaceae	Candidatus_Chlorothrix
51.2219624669641	-12.4513908296876	3.19672026543059	2.92385458804902e-58	Firmicutes	Dethiobacteria	Dethiobacterales	Dethiobacteraceae	uncultured
51.7322808101931	-14.0364088131493	3.37465962998914	5.73581205065423e-70	Chloroflexi	Anaerolineae	SBR1031	SBR1031	SBR1031
51.7481552793266	13.3600789403728	3.22605585656061	2.41538222963291e-39	Proteobacteria	Gammaproteobacteria	Cellvibrionales	Spongiibacteraceae
51.8442857507614	-1.11948710705298	0.438292716287602	0.00075304164626015	Proteobacteria	Gammaproteobacteria	Nitrosococcales	Nitrosococcaceae	Inmirania
52.1459841252818	-13.6477398787202	3.33071213522205	5.62635617557491e-68	Proteobacteria	Gammaproteobacteria	Gammaproteobacteria_Incertae_Sedis	Unknown_Family	uncultured
52.4972930639237	-10.6448243201264	0.993338935393767	9.70858972490278e-73	Calditrichota	Calditrichia	Calditrichales	Calditrichaceae	Calorithrix
52.7149199889726	13.3869883069866	3.18804856357962	1.50561375475897e-49	Proteobacteria	Alphaproteobacteria	Rhodospirillales	Magnetospiraceae
52.9197684559771	-13.4246113362844	3.30825842087944	3.73538005240007e-64	SAR324_clade(Marine_group_B)	SAR324_clade(Marine_group_B)	SAR324_clade(Marine_group_B)	SAR324_clade(Marine_group_B)	SAR324_clade(Marine_group_B)
53.57117214884	-12.6630687223894	3.21050335837063	1.75488536789316e-65	Calditrichota	Calditrichia	Calditrichales	Calditrichaceae	Calditrichaceae
53.9294322291	-12.5359018431117	3.21826650699579	1.66168959399536e-46	Cyanobacteria	Cyanobacteriia	Synechococcales	Cyanobiaceae
54.0926837266042	-13.360789796613	3.29425700617096	1.18009300182081e-71	Spirochaetota	Spirochaetia	Spirochaetales	Spirochaetaceae	Spirochaeta
54.1092396258654	-12.7814356308704	3.2463938460838	1.24535497031285e-50	Acidobacteriota	Thermoanaerobaculia	Thermoanaerobaculales	Thermoanaerobaculaceae	Subgroup_23
54.3186525433946	-12.3512145562138	3.19597901358799	1.0964262533789e-48	Proteobacteria	Gammaproteobacteria
54.607847755983	-13.7556018239782	3.34006878375404	1.87933499474418e-69	Crenarchaeota	Bathyarchaeia	Bathyarchaeia	Bathyarchaeia	Bathyarchaeia
54.8334778648013	-13.3436949490805	3.28786677221933	2.767628767605e-72	Calditrichota	Calditrichia	Calditrichales	Calditrichaceae	Caldithrix
54.864864330844	-12.879366335948	3.24077009104595	3.17149108645293e-65	Chloroflexi	Anaerolineae	Anaerolineales	Anaerolineaceae	uncultured
54.9258012594495	-14.522367885412	3.41669181813259	1.48793169353772e-89	Latescibacterota	Latescibacteria	Latescibacterales	Latescibacteraceae	Latescibacteraceae
55.1446980447502	7.09448328412109	0.773341174272008	8.12285008455585e-20	Proteobacteria	Alphaproteobacteria
55.316941743211	4.92861122243895	0.697625041209745	5.26508026883924e-13	Actinobacteriota	Acidimicrobiia	Microtrichales	uncultured	uncultured
55.3196632520312	-13.5372107515777	3.31575493494239	5.8419519956454e-73	Proteobacteria	Gammaproteobacteria	Chromatiales	Chromatiaceae
55.4746253797497	-12.5181076953754	3.20007000072444	2.28876613751553e-63	Calditrichota	Calditrichia	Calditrichales	Calditrichaceae	Calditrichaceae
55.6219591248181	-14.176720706089	3.39077611952087	4.05672246961882e-70	Zixibacteria	Zixibacteria	Zixibacteria	Zixibacteria	Zixibacteria
56.1620518871356	-13.2273303262244	3.27999381200468	1.80067685383242e-66	Proteobacteria	Alphaproteobacteria	Rhodobacterales	Rhodobacteraceae	Rubribacterium
56.704253395889	-13.5748977609046	3.31480610343537	3.84425426692134e-78	Bacteroidota	Bacteroidia	Chitinophagales	Saprospiraceae	uncultured
56.7393042182252	-3.33739308454858	0.546527261260874	2.003107156921e-10	Spirochaetota	Spirochaetia	Spirochaetales	Spirochaetaceae	uncultured
56.7888559538641	-13.6411327589281	3.30572378800028	1.01949337497818e-79	Planctomycetota	Planctomycetes	Pirellulales	Pirellulaceae	Pir4_lineage
56.8903749114483	-13.707353388069	3.36053257479138	1.82489034337698e-49	TA06	TA06	TA06	TA06	TA06
57.124615589945	-14.1816740078144	3.39304987334238	2.59634069245316e-68	Bacteroidota	Bacteroidia	Bacteroidales	Bacteroidetes_BD2-2	Bacteroidetes_BD2-2
58.1767132209452	-12.9555857835405	3.24561876606764	7.7647038959053e-62	Chloroflexi	Anaerolineae	SBR1031	A4b	A4b
58.314682308599	-13.6175839795248	3.32233096406174	1.92385640596669e-74	Chloroflexi	Chloroflexia	Chloroflexales	Chloroflexaceae	Oscillochloris
58.6594548056944	-13.7949814352217	3.3455062910168	2.95814664250069e-71	Spirochaetota	Spirochaetia	Spirochaetales	Spirochaetaceae	Spirochaeta_2
58.7314893490951	-1.35359305551272	0.309605437835428	1.68169293882238e-06	Proteobacteria	Gammaproteobacteria
58.7722340373385	-7.83834652702733	0.489858083006881	2.53774196727825e-57	Proteobacteria	Gammaproteobacteria	Steroidobacterales	Woeseiaceae	Woeseia
59.0162023126724	-14.3484604905572	3.6787439661384	2.76764904542061e-14	Gemmatimonadota	BD2-11_terrestrial_group	BD2-11_terrestrial_group	BD2-11_terrestrial_group	BD2-11_terrestrial_group
59.0431327695542	-8.87053200005998	0.716736862930256	1.43378534584419e-62	Proteobacteria	Alphaproteobacteria	Rhizobiales	Hyphomicrobiaceae	Filomicrobium
59.356494613338	-14.0075089577479	3.36114585902903	6.90450321643857e-81	Desulfobacterota	Desulfobacteria	Desulfobacterales	Desulfosarcinaceae	SEEP-SRB1
59.9144898852473	13.627382572209	3.21413819429512	7.40926422288114e-65	Bacteroidota	Bacteroidia	Chitinophagales	Saprospiraceae
59.9312953788717	-13.6101273451127	3.31845253596265	9.39923395891759e-72	Planctomycetota	Phycisphaerae	Phycisphaerales	Phycisphaeraceae	Urania-1B-19_marine_sediment_group
61.0046652945723	-12.7799793370542	3.23860103372957	1.19078116716961e-56	Spirochaetota	Spirochaetia	Spirochaetales	Spirochaetaceae	Spirochaeta_2
61.0396887447128	-11.1485638319188	3.06206788885358	6.93230524767721e-37	Bacteroidota	Kryptonia	Kryptoniales	BSV26	BSV26
62.1972577758576	-13.3283998873019	3.29092290088348	5.07186194576531e-71	Chloroflexi	Anaerolineae	SBR1031	SBR1031	SBR1031
62.6270693620913	-13.1658595366999	3.2713501045892	7.82012483710181e-70	Chloroflexi	Anaerolineae	Anaerolineales	Anaerolineaceae	Pelolinea
62.9154546721006	-12.677559935253	3.21863757339104	2.78113297235358e-64	Bacteroidota	Ignavibacteria	Ignavibacteriales	Melioribacteraceae	IheB3-7
63.1610313984543	-4.71595936492688	0.558936852839081	6.90177920703245e-18	Bacteroidota	Bacteroidia	Chitinophagales	Saprospiraceae	Phaeodactylibacter
63.1657636622091	-13.2978268971011	3.28476335233624	1.29953284617143e-67	Bacteroidota	Bacteroidia	Bacteroidales	SB-5	SB-5
63.3071666904353	-8.74596229956622	0.566374989114259	1.31610319054513e-59	Proteobacteria	Gammaproteobacteria	Oceanospirillales	Alcanivoracaceae1	Alcanivorax
63.4161867934504	-12.7333520880054	3.30206069943554	1.65881393248677e-27	Proteobacteria	Alphaproteobacteria	Rhodobacterales	Rhodobacteraceae
63.4461034629518	-13.4447710922037	3.31760384373458	8.54313405035708e-59	Bacteroidota	Bacteroidia	Flavobacteriales	Flavobacteriaceae	uncultured
63.7082877609655	-13.7451738782604	3.33312097778973	2.2456445024058e-80	Bacteroidota	Bacteroidia	Bacteroidales	Bacteroidetes_BD2-2	Bacteroidetes_BD2-2
63.8219370415219	-14.1993088584695	3.37336917070177	2.97129333609152e-84	Gemmatimonadota	BD2-11_terrestrial_group	BD2-11_terrestrial_group	BD2-11_terrestrial_group	BD2-11_terrestrial_group
63.934853582576	-13.5850973546504	3.3256251857929	8.51649305704577e-66	Acidobacteriota	Aminicenantia	Aminicenantales	Aminicenantales	Aminicenantales
64.0338589610061	-13.7005772248403	3.32788205095771	1.54914378433293e-80	Spirochaetota	Spirochaetia	Spirochaetales	Spirochaetaceae	Spirochaeta_2
64.0476898606072	-13.1717783296575	3.25945185124665	1.57579949720103e-68	Bacteroidota	Bacteroidia	Sphingobacteriales	Lentimicrobiaceae	Lentimicrobiaceae
64.0856320069266	-14.1109513728184	3.37577774557579	4.49872596620614e-80	Chloroflexi	Anaerolineae	SBR1031	A4b	A4b
65.0589764596878	-3.55933000526359	0.756614790080195	3.34185008962458e-07	Proteobacteria	Gammaproteobacteria	Nitrosococcales	Nitrosococcaceae
65.3351788372728	13.7675592582327	3.22522699492449	1.52015100238577e-68	NB1-j	NB1-j	NB1-j	NB1-j	NB1-j
65.468919248116	-13.3059990647481	3.29469695631519	1.14593321886518e-63	Acidobacteriota	Thermoanaerobaculia	Thermoanaerobaculales	Thermoanaerobaculaceae	Subgroup_23
65.8098120149441	-10.8880652023419	3.02511798510354	1.11766417976133e-37	Thermoplasmatota	Thermoplasmata	Marine_Benthic_Group_D_and_DHVEG-1	Marine_Benthic_Group_D_and_DHVEG-1	Marine_Benthic_Group_D_and_DHVEG-1
66.3141968943415	-1.77871171077055	0.409995108953521	1.90991956138804e-06	Gemmatimonadota	PAUC43f_marine_benthic_group	PAUC43f_marine_benthic_group	PAUC43f_marine_benthic_group	PAUC43f_marine_benthic_group
66.9425406943176	13.8074357155209	3.22771337272064	8.86049426343065e-70	Proteobacteria	Gammaproteobacteria	Gammaproteobacteria_Incertae_Sedis	Unknown_Family	uncultured
67.0239736015222	-14.1522018711966	3.37783320427071	8.82002534237712e-84	Chloroflexi	Anaerolineae	Anaerolineales	Anaerolineaceae	Pelolinea
67.8166651976257	3.70745237086196	0.473341221391325	1.78108152151297e-15	Desulfobacterota	Desulfobacteria	Desulfobacterales	Desulfosarcinaceae	Sva0081_sediment_group
68.0107526411806	-13.0599220905947	3.25687892900057	7.832473949387e-70	Chloroflexi	Anaerolineae	Anaerolineales	Anaerolineaceae	ADurb.Bin120
68.545975013468	13.8436031277124	3.23447666055819	3.54239709855922e-67	Bacteroidota	Rhodothermia	Balneolales	Balneolaceae	uncultured
68.844643640877	-14.1823685658164	3.38000425259522	1.58681095191467e-81	Verrucomicrobiota	Kiritimatiellae	WCHB1-41	WCHB1-41	WCHB1-41
68.9781697223329	-14.2187508710627	3.38867747245424	9.55679659970656e-78	Calditrichota	Calditrichia	Calditrichales	Calditrichaceae	Calorithrix
69.4067768285323	13.8508582318934	3.25102139387142	1.67841926626884e-54	Proteobacteria	Alphaproteobacteria	uncultured	uncultured	uncultured
69.4271984918077	7.74073011873929	0.863711941880823	5.0947954476485e-19	Chloroflexi	Anaerolineae	Anaerolineales	Anaerolineaceae	uncultured
69.4707300381745	-11.7298170134043	3.12176907788517	7.77290694565478e-46	Cyanobacteria	Cyanobacteriia	Cyanobacteriales	Xenococcaceae
69.8591471482727	-14.2899598354953	3.39063246074404	5.52067271082203e-89	Zixibacteria	Zixibacteria	Zixibacteria	Zixibacteria	Zixibacteria
70.8947751482992	-12.9047806092211	3.26032317397271	6.57452520474019e-52	Bacteroidota	Bacteroidia	Cytophagales	Cyclobacteriaceae
70.9493249446579	-12.4495579197707	3.19666145711565	4.10042924741168e-58	Bacteroidota	Bacteroidia	Chitinophagales	Saprospiraceae	uncultured
71.4567062970179	-14.6654319061127	3.41333954335211	1.96416512514539e-87	Nanoarchaeota	Nanoarchaeia	Woesearchaeales	SCGC_AAA011-D5	SCGC_AAA011-D5
71.5817194531459	-13.0502242905839	3.25821651656606	6.3121311904512e-64	Desulfobacterota	Desulfobulbia	Desulfobulbales	Desulfocapsaceae
71.721266631388	8.26693679670518	0.652217255753303	2.26642425487501e-37	Gemmatimonadota	Gemmatimonadetes	Gemmatimonadales	Gemmatimonadaceae	uncultured
72.6528858317707	-13.7835467036626	3.34916287520971	5.47991773538619e-54	Actinobacteriota	Acidimicrobiia	Actinomarinales	uncultured	uncultured
72.9371011825601	-7.89118434751722	0.560282530090425	3.08963071889629e-46	Desulfobacterota	Desulfobacteria	Desulfatiglandales	Desulfatiglandaceae	Desulfatiglans
73.4797598874066	-13.7259348216792	3.33192790962838	8.59748737810859e-79	Chloroflexi	Anaerolineae	Anaerolineales	Anaerolineaceae	uncultured
74.371324285281	-13.6322032462756	3.32181786823425	1.31678066205439e-77	Desulfobacterota	Desulfobacteria	Desulfatiglandales	Desulfatiglandaceae	Desulfatiglans
74.5578450376525	-12.4787419631666	3.19713492728238	2.56084011100187e-61	Spirochaetota	Spirochaetia	Spirochaetales	Spirochaetaceae	Spirochaeta_2
74.5842686584973	-12.3278506274261	3.23673358698255	2.72949049284673e-30	Chloroflexi	Anaerolineae	Anaerolineales	Anaerolineaceae	uncultured
74.8599895650583	-14.5597710310681	3.47904207344682	7.45743758101312e-41	Myxococcota	Polyangia	Haliangiales	Haliangiaceae	Haliangium
74.9894457998437	-8.2716381236278	0.433383020453441	3.16449671217762e-80	Desulfobacterota	Desulfobacteria	Desulfobacterales	Desulfosarcinaceae	SEEP-SRB1
75.0572130012777	13.9875211167879	3.24712222795568	1.42518498713513e-68	Proteobacteria	Gammaproteobacteria	Steroidobacterales	Woeseiaceae	Woeseia
75.3890362823837	-14.4366512920946	3.3885559310442	1.25809380932409e-89	Gemmatimonadota	BD2-11_terrestrial_group	BD2-11_terrestrial_group	BD2-11_terrestrial_group	BD2-11_terrestrial_group
75.6687554767173	-10.3930338401398	2.96330105366751	1.09133337731433e-35	Bacteroidota	Bacteroidia	Bacteroidales	SB-5	SB-5
76.3818159860233	2.93624078821992	0.422156759092381	9.61449765771239e-13	Proteobacteria	Alphaproteobacteria	Tistrellales	Geminicoccaceae	uncultured
76.7501400207568	-13.7078040102577	3.33154338726816	1.52528818496785e-76	Fermentibacterota	Fermentibacteria	Fermentibacterales	Fermentibacteraceae	Fermentibacteraceae
76.9323345167569	-13.0567808003082	3.26731877843345	1.6794799105488e-60	Bacteroidota	Bacteroidia	Sphingobacteriales	Lentimicrobiaceae	Lentimicrobiaceae
77.1381203920645	5.64023129292998	1.13229691836147	9.53148671628736e-08	Thermoplasmatota	Thermoplasmata	uncultured	uncultured	uncultured
77.1608170363887	-13.4646268246027	3.30417222736432	8.55981241811644e-75	Chloroflexi	Anaerolineae	Anaerolineales	Anaerolineaceae	uncultured
78.6431445474397	-14.0406920061464	3.34341829886832	5.14813416373758e-85	Asgardarchaeota	Lokiarchaeia	Lokiarchaeia	Lokiarchaeia	Lokiarchaeia
78.9467769810027	-14.0741384822202	3.38212339315004	1.70197283576487e-68	Chloroflexi	Anaerolineae	uncultured	uncultured	uncultured
79.9658387095756	-4.25546169671151	0.566473138899469	1.48036578921314e-14	Proteobacteria	Alphaproteobacteria	Thalassobaculales	uncultured	uncultured
80.4489989728029	-14.5230922345094	3.41157754697557	1.16473103509742e-85	Desulfobacterota	Desulfobacteria	Desulfobacterales
80.5531529991141	-9.13252896431974	0.556315540308952	1.88564707800489e-63	Calditrichota	Calditrichia	Calditrichales	Calditrichaceae	Caldithrix
80.7083455030245	-13.9753581506942	3.35847927181478	2.75108650479995e-82	Actinobacteriota	RBG-16-55-12	RBG-16-55-12	RBG-16-55-12	RBG-16-55-12
80.832597105242	-12.7652475765494	3.2286048418466	3.42791056831455e-61	Acidobacteriota	Aminicenantia	Aminicenantales	Aminicenantales	Aminicenantales
81.002260920821	-13.1053772854006	3.26374187764844	4.5515508401932e-72	Desulfobacterota	Desulfobacteria	Desulfobacterales	Desulfosarcinaceae
81.7698817234119	-14.9244403287767	3.53185962675862	8.60380340395998e-39	Sva0485	Sva0485	Sva0485	Sva0485	Sva0485
81.8408336986543	-14.930662807702	3.56086848444616	1.29543683517703e-31	Bacteroidota	Bacteroidia	Bacteroidales	Bacteroidetes_BD2-2	Bacteroidetes_BD2-2
82.6565465588803	-14.0708852345981	3.36973865813256	7.25852466961699e-82	Verrucomicrobiota	Kiritimatiellae	WCHB1-41	WCHB1-41	WCHB1-41
83.1819506283884	-8.6986130505226	0.525502575085328	4.45932699108431e-62	Halobacterota	Methanomicrobia	Methanomicrobiales
84.0693850819201	-12.5301523427425	3.20732195889837	2.49238699612534e-57	Proteobacteria	Gammaproteobacteria
84.1021589825069	-13.5178246822053	3.31067809882642	1.51551007482313e-74	Proteobacteria	Gammaproteobacteria	Gammaproteobacteria_Incertae_Sedis	Unknown_Family	uncultured
84.1256112846189	-14.2852711323361	3.389244622215	3.38205173931064e-90	Desulfobacterota	Desulfobacteria	Desulfatiglandales	Desulfatiglandaceae	Desulfatiglans
84.5586883776288	-14.5459344725739	3.3675777567181	7.37456303112748e-93	Chloroflexi	Anaerolineae
85.3539976736453	-14.4812122318254	3.40017860783339	1.29277627200172e-83	Proteobacteria	Gammaproteobacteria
86.0553959873416	-15.236541998291	3.49192205605078	4.42614862646899e-97	Desulfobacterota	Desulfobacteria	Desulfobacterales	Desulfosarcinaceae	Sva0081_sediment_group
87.0543739913335	-13.622319663832	3.3222655980732	4.78774369313503e-73	Spirochaetota	Spirochaetia	Spirochaetales	Spirochaetaceae	Spirochaeta_2
87.5366855553521	-14.4826905256309	3.39575690708931	4.15717710225521e-90	Sva0485	Sva0485	Sva0485	Sva0485	Sva0485
88.3876822477482	-14.0851688877194	3.37016310793174	5.9461885056321e-84	Caldatribacteriota	JS1	JS1	JS1	JS1
89.0293341867755	-5.90097936227846	0.606945060342224	4.69225090748627e-23	Acidobacteriota	Thermoanaerobaculia	Thermoanaerobaculales	Thermoanaerobaculaceae	Subgroup_23
89.1555688308726	-15.0030381752872	3.46467248804209	5.73899201870084e-67	Spirochaetota	Spirochaetia	Spirochaetales	Spirochaetaceae	Spirochaeta
89.7062651421328	-13.9208530923822	3.35293488846034	1.87941580744155e-82	Gemmatimonadota	BD2-11_terrestrial_group	BD2-11_terrestrial_group	BD2-11_terrestrial_group	BD2-11_terrestrial_group
89.718421994702	-14.4912200908455	3.41535087021607	1.28390693073853e-85	Acidobacteriota	Subgroup_21	Subgroup_21	Subgroup_21	Subgroup_21
89.7941295038825	4.86981424594478	0.565722931706082	3.44042277479927e-18	Gemmatimonadota	BD2-11_terrestrial_group	BD2-11_terrestrial_group	BD2-11_terrestrial_group	BD2-11_terrestrial_group
89.8668340849749	-11.9433378009167	3.13762444298491	2.10565827886004e-54	Cyanobacteria	Cyanobacteriia	Cyanobacteriales	Cyanobacteriaceae	Cyanobacterium_CLg1
89.8903631213372	-13.8308743114748	3.33950659028284	1.87941580744155e-82	Desulfobacterota	Desulfobacteria	Desulfatiglandales	Desulfatiglandaceae	Desulfatiglans
91.0715708510586	-4.23948525178855	0.351114354214836	1.5019362124796e-33	Chloroflexi	Anaerolineae	SBR1031	SBR1031	SBR1031
91.2790506322768	-14.148537003943	3.38277412237447	5.81644539007891e-76	Chloroflexi	Anaerolineae	SBR1031	SBR1031	SBR1031
91.3952036098408	-12.8903124814781	3.23969247587314	5.52163991947336e-67	Acidobacteriota	Aminicenantia	Aminicenantales	Aminicenantales	Aminicenantales
92.6901237760289	-14.7672078220162	3.44004308511331	7.48076245799866e-97	Chloroflexi	Anaerolineae	uncultured	uncultured	uncultured
92.8824549969679	2.59915863057873	0.315239396893899	6.48343931523608e-17	Chloroflexi	Anaerolineae	Anaerolineales	Anaerolineaceae	uncultured
93.9539593376606	-13.2257422389374	3.26454499869439	2.81670462622571e-72	Bacteroidota	Bacteroidia	Sphingobacteriales	Lentimicrobiaceae	Lentimicrobiaceae
94.0707370126743	14.3419651892691	3.28508663285984	4.03266617619088e-66	Gemmatimonadota	BD2-11_terrestrial_group	BD2-11_terrestrial_group	BD2-11_terrestrial_group	BD2-11_terrestrial_group
94.2469825495871	-8.03775786845832	0.422837946616401	1.17189237012702e-79	Chloroflexi	KD4-96	KD4-96	KD4-96	KD4-96
95.6881125040865	14.3784018367639	3.27795284490666	1.53595446926267e-78	Proteobacteria	Gammaproteobacteria
95.9257397965784	-12.6387938296435	3.22876768531744	9.80181793991506e-49	Bacteroidota	Bacteroidia	Bacteroidetes_VC2.1_Bac22	Bacteroidetes_VC2.1_Bac22	Bacteroidetes_VC2.1_Bac22
96.5642056246254	-12.815446520299	3.23061088492193	7.33915064522281e-65	Bacteroidota	Bacteroidia	Bacteroidales	SB-5	SB-5
96.6264009947351	14.3915225856592	3.28197177070812	4.63020847402672e-75	Nitrospirota	Nitrospiria	Nitrospirales	Nitrospiraceae	Nitrospira
97.5612454713448	-14.3089373279792	3.40456634780564	9.15749851019527e-72	Chloroflexi	Anaerolineae	Anaerolineales	Anaerolineaceae	uncultured
98.2452473045638	-5.81622288637448	0.578684980425174	2.66261467739808e-24	Desulfobacterota	Desulfobacteria	Desulfatiglandales	Desulfatiglandaceae	Desulfatiglans
98.2584396531735	-14.231809389164	3.37466763967621	6.90133276422092e-83	Acidobacteriota	Aminicenantia	Aminicenantales	Aminicenantales	Aminicenantales
100.708474508265	-14.1957119242731	3.37847465808701	2.21187626309393e-91	Bacteroidota	Bacteroidia	Bacteroidales
102.40595794943	-13.5604200969462	3.31538534522027	5.97689725075389e-75	Proteobacteria	Gammaproteobacteria	PLTA13	PLTA13	PLTA13
102.416782442113	1.72023204965111	0.602215309294381	0.000362693830178106	Proteobacteria	Gammaproteobacteria	Nitrosococcales	Nitrosococcaceae
102.68106814537	-1.59013409639232	0.371375936848846	2.43619976095973e-06	Proteobacteria	Alphaproteobacteria	Tistrellales	Geminicoccaceae	uncultured
104.722640767974	-13.9382384071152	3.35283494631038	5.35687087128834e-79	Gemmatimonadota	BD2-11_terrestrial_group	BD2-11_terrestrial_group	BD2-11_terrestrial_group	BD2-11_terrestrial_group
106.134534297946	2.04192200971097	0.27418715828848	2.97383220321359e-14	Crenarchaeota	Nitrososphaeria	Nitrosopumilales	Nitrosopumilaceae	Nitrosopumilaceae
107.960842893817	8.11541139016184	0.595088829275962	3.33119971976113e-41	Acidobacteriota	Subgroup_21	Subgroup_21	Subgroup_21	Subgroup_21
109.925592993435	14.5966150929121	3.29936641902814	3.36119042332641e-78	Proteobacteria	Gammaproteobacteria	Nitrosococcales	Nitrosococcaceae
111.139157600675	-10.4060373967458	0.828703423902917	2.08262749818025e-77	Fermentibacterota	Fermentibacteria	Fermentibacterales	Fermentibacteraceae	Fermentibacteraceae
111.340223649379	8.04191978499569	0.715761727534567	2.86993382976472e-29	Proteobacteria	Gammaproteobacteria	MBMPE27	MBMPE27	MBMPE27
112.166568025838	-12.6662526985533	3.22608271989978	1.82643167974757e-55	Bacteroidota	Bacteroidia	Flavobacteriales	NS9_marine_group	NS9_marine_group
114.24576963944	-5.84567875328505	0.627856436030606	3.89278537044359e-21	Bacteroidota	Bacteroidia	Cytophagales	Cyclobacteriaceae
114.56044163789	-15.5584782694924	3.51785415309351	1.24107772505667e-80	Proteobacteria	Gammaproteobacteria
115.113323108741	-12.6311298464912	3.21813956005838	1.24774548963755e-59	Cyanobacteria	Cyanobacteriia	Synechococcales	Cyanobiaceae	Synechococcus_MBIC10613
118.075060271099	-14.3897610850686	3.39463971452305	1.41072359222498e-78	Proteobacteria	Gammaproteobacteria	Chromatiales	Chromatiaceae	Halochromatium
118.675981360533	-15.525440444585	3.62084871038482	1.05131942316368e-34	Desulfobacterota	Desulfobacteria	Desulfobacterales	Desulfosarcinaceae
119.65768921504	-13.4006704446738	3.30344953619651	2.78803868703104e-66	Bacteroidota	Bacteroidia	Sphingobacteriales	Lentimicrobiaceae	Lentimicrobiaceae
120.351840695326	3.35318624304012	0.417382695263947	3.24161707357236e-16	Chloroflexi	Anaerolineae	SBR1031	SBR1031	SBR1031
120.870006050468	14.7545732875556	3.31037696757614	2.97014586320949e-89	Proteobacteria	Alphaproteobacteria	Tistrellales	Geminicoccaceae	uncultured
120.893926082229	-14.4101399870221	3.40461631498476	4.12858356710783e-88	Acidobacteriota	Thermoanaerobaculia	Thermoanaerobaculales	Thermoanaerobaculaceae	Subgroup_23
121.256650540722	-13.7083575869246	3.32798378363007	8.57832612107586e-82	Spirochaetota	Spirochaetia	Spirochaetales	Spirochaetaceae	Spirochaeta_2
121.860135282889	-14.3673915454899	3.3996522415051	2.77647244826847e-88	Spirochaetota	Spirochaetia	Spirochaetales	Spirochaetaceae	Spirochaeta
123.367798429512	-12.6528414683436	3.20730168233271	4.28832688229947e-61	Bacteroidota	Bacteroidia	Bacteroidales	Bacteroidetes_BD2-2	Bacteroidetes_BD2-2
123.476181365698	-14.0924674088529	3.37099082766368	4.14487568358879e-84	Proteobacteria	Gammaproteobacteria	Chromatiales	Chromatiaceae	Halochromatium
124.319928505021	-1.50997670012246	0.574827965974743	0.000617867831739917	Desulfobacterota	Desulfobaccia	Desulfobaccales	Desulfobaccaceae	Desulfobacca
124.735108715052	-14.6712321992334	3.43290924808143	5.15828044706284e-90	Acidobacteriota	Subgroup_21	Subgroup_21	Subgroup_21	Subgroup_21
125.892428946057	-13.6600829368441	3.32644695175395	6.35785105163264e-76	Proteobacteria	Gammaproteobacteria
127.673299763567	-14.5988027454801	3.42271168485158	8.28834444008171e-91	Bacteroidota	Bacteroidia	Chitinophagales	Saprospiraceae
128.286418197795	-14.4836384309093	3.41236859121576	4.96435201090865e-89	Chloroflexi	Chloroflexia	Chloroflexales	Chloroflexaceae	Candidatus_Chlorothrix
128.308819277349	-12.6333761507403	3.2147583218602	1.41697153855387e-62	Thermoplasmatota	Thermoplasmata	Marine_Benthic_Group_D_and_DHVEG-1	Marine_Benthic_Group_D_and_DHVEG-1	Marine_Benthic_Group_D_and_DHVEG-1
130.675232675926	-13.9115197591064	3.36353998494236	2.79762332350057e-66	Calditrichota	Calditrichia	Calditrichales	Calditrichaceae	Calorithrix
131.798651263433	1.34319594466492	0.258033650612557	3.54487260886106e-08	Actinobacteriota	Acidimicrobiia	Actinomarinales	uncultured	uncultured
132.053157460131	-14.5487910904177	3.41908106707645	4.22464023162508e-90	Acidobacteriota	Aminicenantia	Aminicenantales	Aminicenantales	Aminicenantales
135.023146689553	-14.4714744672265	3.41059708199957	2.00661326544737e-89	Bacteroidota	Bacteroidia	Bacteroidales	Marinilabiliaceae	uncultured
135.961719101548	14.9319138071511	3.33282543679107	3.77196053941297e-78	Proteobacteria	Gammaproteobacteria	Steroidobacterales	Woeseiaceae	Woeseia
137.365494428575	-15.6821524041354	3.49492848211587	6.05560386213548e-110	Calditrichota	Calditrichia	Calditrichales	Calditrichaceae
137.816138722587	-8.67055531019074	0.417673679571059	2.46861377519488e-89	Spirochaetota	Spirochaetia	Spirochaetales	Spirochaetaceae	Spirochaeta
138.180443586104	-14.0557438738172	3.34395950818597	4.61504603113456e-87	Desulfobacterota	Desulfobacteria	Desulfobacterales	Desulfococcaceae	uncultured
139.208620968657	-4.64083842294946	0.429651872119299	2.54907181635757e-27	Bacteroidota	Ignavibacteria	Ignavibacteriales	Ignavibacteriaceae	Ignavibacterium
140.221332153139	-14.3076523485871	3.391141315184	2.21187626309393e-91	Gemmatimonadota	BD2-11_terrestrial_group	BD2-11_terrestrial_group	BD2-11_terrestrial_group	BD2-11_terrestrial_group
141.690860974509	3.68238516048647	0.767797966303101	2.61587749873946e-07	Proteobacteria	Alphaproteobacteria	Tistrellales	Geminicoccaceae	uncultured
154.914954628173	-13.5494167023266	3.32898328334384	1.2650110820522e-58	Proteobacteria	Gammaproteobacteria	Steroidobacterales	Woeseiaceae	JTB255_marine_benthic_group
155.105656057572	-3.44892186666879	0.693983358530852	1.01751619810921e-07	Proteobacteria	Alphaproteobacteria	Rhodobacterales	Rhodobacteraceae
156.471100986598	-13.6618245835382	3.33783902279478	1.25522760639268e-62	Proteobacteria	Gammaproteobacteria	Chromatiales	Chromatiaceae	Candidatus_Thiobios
158.255549312835	-14.9305370375952	3.45960941137704	3.98887476659584e-94	Actinobacteriota	Acidimicrobiia	Actinomarinales	uncultured	uncultured
163.531484180095	-14.400495432358	3.40107448352722	1.81746015329237e-92	Bacteroidota	Bacteroidia	Cytophagales	Cyclobacteriaceae	uncultured
169.220671825995	-14.8735826990426	3.44190689649018	7.31316544233373e-98	Bacteroidota	Bacteroidia	Bacteroidales	Bacteroidetes_BD2-2	Bacteroidetes_BD2-2
174.776743393083	-8.88506731778529	0.399345058460215	2.62541646821575e-108	Latescibacterota	Latescibacteria	Latescibacterales	Latescibacteraceae	Latescibacteraceae
176.545357270017	-1.61832267704054	0.227305946083087	3.14785875108269e-13	Bacteroidota	Bacteroidia	Cytophagales	Cyclobacteriaceae	uncultured
177.525361494069	-15.6398390538099	3.53354349677146	4.45634199676263e-102	Desulfobacterota	Desulfobulbia	Desulfobulbales	Desulfocapsaceae
179.979640218188	-6.32123896071445	0.547488303502702	1.12033658964512e-30	Proteobacteria	Gammaproteobacteria	Nitrosococcales	Nitrosococcaceae
181.29729667042	-14.5059703297285	3.41291496686755	1.34618322994881e-92	Bacteroidota	Bacteroidia	Bacteroidales	SB-5	SB-5
181.440842702132	15.389808385795	3.36825517632107	6.45615730176492e-88	Proteobacteria	Gammaproteobacteria	Nitrosococcales	Nitrosococcaceae	AqS1
182.300551633124	-14.6752580305496	3.43158598374222	3.4147164445248e-93	Chloroflexi	Anaerolineae	Anaerolineales	Anaerolineaceae	Anaerolineaceae_UCG-001
188.407640110318	-15.3074481109525	3.49493028780869	3.61543479285038e-107	Bacteroidota	Bacteroidia	Bacteroidales	Bacteroidetes_vadinHA17	Bacteroidetes_vadinHA17
188.942214702283	-3.0269588354431	0.327296365245889	8.59742672965884e-21	Chloroflexi	Anaerolineae	Anaerolineales	Anaerolineaceae	uncultured
189.121999160306	3.16661148345096	0.374057539903317	1.03229283418027e-17	Proteobacteria	Gammaproteobacteria	Steroidobacterales	Woeseiaceae	Woeseia
190.782999999882	-13.7263439462141	3.35431113646183	3.04126629486513e-55	Bacteroidota	Bacteroidia	Flavobacteriales	Flavobacteriaceae	Robiginitalea
191.470195162828	-15.0563188619194	3.4648004434817	1.98140762793701e-101	Chloroflexi	Anaerolineae	Ardenticatenales	uncultured	uncultured
196.512460184095	-3.68960756574051	0.303032667937461	2.98800394158932e-34	Chloroflexi	Anaerolineae	Anaerolineales	Anaerolineaceae	uncultured
197.336940887616	-14.8146992769331	3.41294859120325	1.02454529458814e-99	Bacteroidota	Bacteroidia	Cytophagales	Cyclobacteriaceae	uncultured
198.056244259787	9.99134327843073	0.609432274820475	5.76832781724044e-62	Crenarchaeota	Nitrososphaeria	Nitrosopumilales	Nitrosopumilaceae	Nitrosopumilaceae
198.087886487748	1.09742299482361	0.226991521585101	2.20693294405997e-07	Actinobacteriota	Acidimicrobiia	Actinomarinales	uncultured	uncultured
201.940616892205	-13.6141792749994	3.32320887748735	9.70858972490278e-73	Bacteroidota	Bacteroidia	Chitinophagales	Saprospiraceae	uncultured
202.519408254509	-11.4557149951987	3.14520658500944	1.92785790749543e-24	Bacteroidota	Bacteroidia	Flavobacteriales	Flavobacteriaceae	Robiginitalea
203.040204735635	-15.772677779475	3.54157702564715	1.38901883980975e-116	Myxococcota	Polyangia	Polyangiales	Sandaracinaceae	uncultured
203.535997614569	-15.9174186727648	3.55539132119525	3.58168666455743e-121	Bacteroidota	Bacteroidia	Bacteroidales	Bacteroidetes_BD2-2	Bacteroidetes_BD2-2
204.614289709226	-15.9217697753877	3.5577924474909	7.34090711729441e-116	Chloroflexi	Anaerolineae	Anaerolineales	Anaerolineaceae	uncultured
211.479289910609	-15.2509186392113	3.47898260443854	3.31387967411213e-106	Chloroflexi	Anaerolineae	Anaerolineales	Anaerolineaceae	uncultured
211.587726921514	-16.0063069853753	3.56700192100339	8.15261039963807e-116	Acidobacteriota	Aminicenantia	Aminicenantales	Aminicenantales	Aminicenantales
213.416934854553	-15.4096928386892	3.50671364179733	7.93468746710466e-106	Proteobacteria	Gammaproteobacteria	Steroidobacterales	Woeseiaceae	JTB255_marine_benthic_group
218.029655924882	-13.0480064161421	3.20913071742923	4.92197438016607e-69	Bacteroidota	Bacteroidia	Cytophagales	Cyclobacteriaceae	uncultured
220.035054637849	-14.8187424219727	3.44341539959002	6.12148762334724e-102	Desulfobacterota	Desulfobacteria	Desulfobacterales	Desulfosarcinaceae	Sva0081_sediment_group
222.064898163056	2.86494975538515	0.630092206385622	8.33774014461014e-07	Actinobacteriota	Acidimicrobiia	Actinomarinales	uncultured	uncultured
227.440397954939	-13.1227280194976	3.25042996968489	1.28917356614821e-68	Bacteroidota	Bacteroidia	Bacteroidales
230.29379822513	-9.52875159067106	0.433917702986215	4.45693338700801e-107	Chloroflexi	Anaerolineae	Anaerolineales	Anaerolineaceae	uncultured
240.752059795603	-14.1565536672046	3.37940573726758	4.49892741889046e-82	Bacteroidota	Bacteroidia	Flavobacteriales	Flavobacteriaceae	Robiginitalea
247.742984847036	-15.0760542153807	3.4702491317319	9.0879164331592e-106	Desulfobacterota	Desulfobacteria	Desulfobacterales	Desulfosarcinaceae
251.028921282395	-14.3807787056391	3.40975948086544	1.66153624042626e-75	Bacteroidota	Bacteroidia	Chitinophagales	Saprospiraceae
252.673814585146	7.95813375055035	0.96224945179745	5.5645252688968e-17	Actinobacteriota	Acidimicrobiia	Actinomarinales	uncultured	uncultured
262.869926335496	-15.6479895241646	3.51999885793383	6.68095563021206e-114	Bacteroidota	Bacteroidia	Sphingobacteriales	Lentimicrobiaceae	Lentimicrobiaceae
263.861485204224	-6.10725051621411	0.47679897935175	3.79113454608202e-37	Asgardarchaeota	Lokiarchaeia	Lokiarchaeia	Lokiarchaeia	Lokiarchaeia
266.659274180134	-5.01184269781276	0.432881421249759	3.31460071299533e-31	Myxococcota	Polyangia	Haliangiales	Haliangiaceae	Haliangium
269.198768102248	-14.1214411397139	3.37212549882333	1.68644298264924e-87	Bacteroidota	Bacteroidia	Sphingobacteriales	Lentimicrobiaceae	Lentimicrobiaceae
286.848329741378	-14.9822600783919	3.46378347346199	4.09863521088352e-97	Latescibacterota	Latescibacteria	Latescibacterales	Latescibacteraceae	Latescibacteraceae
318.651760786478	-10.1770154107948	0.601445024578643	2.08280408242767e-87	Proteobacteria	Gammaproteobacteria	TDNP-Wbc97-11-7-16	TDNP-Wbc97-11-7-16	TDNP-Wbc97-11-7-16
377.937196065161	-10.832966501698	0.595186964269335	9.06379263371553e-102	Chloroflexi	Anaerolineae	Anaerolineales	Anaerolineaceae	ADurb.Bin120
396.63450512851	-15.9930836396642	3.56358856140732	5.82424044580118e-121	Chloroflexi	Anaerolineae	Anaerolineales	Anaerolineaceae	uncultured
419.83735419496	-16.8206570429718	3.6462242265039	2.70960023549094e-134	Calditrichota	Calditrichia	Calditrichales	Calditrichaceae	Calditrichaceae
446.295369526547	-16.1039009647024	3.57970352975293	1.29265930326814e-110	Proteobacteria	Gammaproteobacteria	Ectothiorhodospirales	Ectothiorhodospiraceae	Thioalkalivibrio
525.235084336262	-14.9423528268364	3.46539090915606	7.15687985431528e-87	Bacteroidota	Bacteroidia	Cytophagales	Cyclobacteriaceae	Fulvivirga
592.079257981451	-16.2456365361282	3.59126920711851	8.59137320721713e-120	Proteobacteria	Gammaproteobacteria	Ectothiorhodospirales	Ectothiorhodospiraceae	Thioalkalivibrio
696.601396711128	-16.6108765690304	3.55534087504322	4.61889989071546e-128	Bacteroidota	Bacteroidia	Bacteroidales	ML635J-40_aquatic_group	ML635J-40_aquatic_group
708.08444681863	-16.9173961450937	3.65712933067811	5.30648243540144e-132	Proteobacteria	Gammaproteobacteria	Ectothiorhodospirales	Ectothiorhodospiraceae	Thioalkalivibrio
797.730639545434	-16.8103373813197	3.64819138434047	2.05306485928165e-127	Proteobacteria	Gammaproteobacteria	Chromatiales	Chromatiaceae	Candidatus_Thiobios
