# Supplementary material for: Do restoration strategies in mangroves recover microbial diversity? A case study in the Yucatan peninsula
Source: PLoS One. 2024 Aug 16;19(8):e0307929. doi: 10.1371/journal.pone.0307929 (PMC11329136; doi:10.1371/journal.pone.0307929)
Supplement: S13 Table — The column “baseMean” are the normalized mean abundance of the ASV, “log2FoldChange” is the logarithmic abundance difference between the compared status, “lfcSE” is the standard error on the logarithmic scale, “padj” is the Benjamini-Hochberg adjusted p-value. (TXT) [file pone.0307929.s020.txt]

baseMean	log2FoldChange	lfcSE	padj	Phylum	Class	Order	Family	Genus
2.37049652415008	-7.4964759489964	3.03691752229775	0.00211804700080189	Sumerlaeota	Sumerlaeia	Sumerlaeales	Sumerlaeaceae	Sumerlaea
2.51288253590868	-4.59370280937424	1.71671503313619	0.00339236514659492	Chloroflexi	Anaerolineae	Caldilineales	Caldilineaceae	uncultured
2.54006618746997	-7.48275941689534	3.27482892291217	0.00952734111033384	Gemmatimonadota	BD2-11_terrestrial_group	BD2-11_terrestrial_group	BD2-11_terrestrial_group	BD2-11_terrestrial_group
2.58065481719076	-7.63844320691462	3.03669345075294	0.00141223729224704	Nanoarchaeota	Nanoarchaeia	Woesearchaeales	SCGC_AAA011-D5	SCGC_AAA011-D5
2.58474355213321	-4.64340299675902	1.73409721448246	0.0033486965829227	Nanoarchaeota	Nanoarchaeia	Woesearchaeales	Woesearchaeales	Woesearchaeales
2.67445352132101	-7.81669440641989	3.09957921321027	0.00158159931360114	Thermoplasmatota	Thermoplasmata	Marine_Benthic_Group_D_and_DHVEG-1	Marine_Benthic_Group_D_and_DHVEG-1	Marine_Benthic_Group_D_and_DHVEG-1
2.71340477673979	-7.8167652935126	3.08563937863312	0.00140378955193174	Patescibacteria	Gracilibacteria	Absconditabacteriales_(SR1)	Absconditabacteriales_(SR1)	Absconditabacteriales_(SR1)
2.82667345946903	-7.77914238373764	3.01456526781949	0.000700987499992902	Planctomycetota	Pla4_lineage	Pla4_lineage	Pla4_lineage	Pla4_lineage
2.83260694399952	-7.89093206500082	3.08819554012824	0.00117627529741655	Fibrobacterota	Fibrobacteria	Fibrobacterales
2.96755085081986	-6.82601468452806	2.8112659078621	0.00132574524211427	Planctomycetota	Planctomycetes	Gemmatales	Gemmataceae	uncultured
2.99553630316613	-8.06489276185396	3.09096722568067	0.000699393228596738	Bdellovibrionota	Bdellovibrionia	Bdellovibrionales	Bdellovibrionaceae	Bdellovibrio
3.00889860934536	-7.87084725305953	3.09738298145868	0.00136726517717681	Nanoarchaeota	Nanoarchaeia	Woesearchaeales	SCGC_AAA011-D5	SCGC_AAA011-D5
3.13898228168373	-8.29479875590399	2.98999610135237	4.88812536791748e-05	Planctomycetota	Planctomycetes	Pirellulales	Pirellulaceae	Pir4_lineage
3.15698522636341	-8.09120211163209	3.05709108522315	0.000421367071025905	Halobacterota	Halobacteria	Halobacterales	Haloferacaceae
3.16198173938779	8.77485573934953	2.93644943208583	2.32041965350602e-06	Proteobacteria	Gammaproteobacteria	Xanthomonadales	Rhodanobacteraceae	uncultured
3.1720702589425	-8.07689858737603	3.16721779099415	0.00148428360144683	Verrucomicrobiota	Verrucomicrobiae	Verrucomicrobiales	Rubritaleaceae
3.22681993552796	-7.68846687154633	2.93598123162573	0.000302762845283688	Planctomycetota	Planctomycetes	Gemmatales	Gemmataceae	uncultured
3.29481019754671	-8.17090821509471	3.08238933754092	0.000451219577585021	Planctomycetota	Phycisphaerae	MSBL9	SG8-4	SG8-4
3.31668963137497	-8.17282734526302	3.05359857507593	0.00029683011151815	Planctomycetota	BD7-11	BD7-11	BD7-11	BD7-11
3.32351514974313	-8.19019644427655	3.13345241619553	0.000787679825910269	Bacteroidota	Bacteroidia	Sphingobacteriales	ST-12K33	ST-12K33
3.33969938574826	-8.36213899800324	3.03601103895987	9.7347010684735e-05	Bacteroidota	Bacteroidia	Chitinophagales	Saprospiraceae
3.39098285330542	-8.18560517465986	3.13180610408502	0.000787679825910269	Nanoarchaeota	Nanoarchaeia	Woesearchaeales	Woesearchaeales	Woesearchaeales
3.42685961667103	-8.25750663524129	3.15301849837823	0.000787679825910269	Halobacterota	Halobacteria	Halobacterales	Haloferacaceae	Haloarchaeobius
3.46178554667962	-8.47768940965881	3.00523281096016	2.63579869765165e-05	Bdellovibrionota	Oligoflexia	Oligoflexales	uncultured	uncultured
3.46804099304121	-8.2947181320847	3.14384800361475	0.000639632083312089	Sumerlaeota	Sumerlaeia	uncultured	uncultured	uncultured
3.51210346442638	-8.36742877256723	3.10806910387879	0.000317899045300191	Proteobacteria	Gammaproteobacteria	Methylococcales	Methylohalobiaceae	Methylohalobius
3.62189597983097	-8.50886775676899	3.02523922627854	3.73408971275683e-05	Planctomycetota	Phycisphaerae	Phycisphaerales	Phycisphaeraceae	SM1A02
3.66396208334052	-8.44464656717424	3.07987127157052	0.000156226028157426	Myxococcota	Polyangia	Haliangiales	Haliangiaceae	Haliangium
3.82527550458382	4.2651389324445	1.17071889380689	6.1437561727139e-05	Nitrospirota	Thermodesulfovibrionia	uncultured	uncultured	uncultured
3.90619518454415	9.14493788048029	2.97150947174524	5.29162069667e-07	Acidobacteriota	Aminicenantia	Aminicenantales	Aminicenantales	Aminicenantales
3.90675834078867	-8.53902347912368	3.10262294096443	0.000156910832355267	Planctomycetota
3.99480501560202	-8.67930454864543	3.02251759888656	1.2844764053069e-05	Planctomycetota	Phycisphaerae	MSBL9	SG8-4	SG8-4
4.01300272703538	9.19342374827958	2.97566433639868	4.28579039877061e-07	Planctomycetota	OM190	OM190	OM190	OM190
4.06672140922987	9.17106184808647	3.0161673895298	2.83182768093935e-06	Patescibacteria	Parcubacteria	Candidatus_Moranbacteria	Candidatus_Moranbacteria	Candidatus_Moranbacteria
4.16402482761408	-4.66951251390106	1.08183632025469	5.09778228943611e-06	Proteobacteria	Alphaproteobacteria
4.20644160995273	-8.80554790852764	3.02466536574	6.09838556271515e-06	Nanoarchaeota	Nanoarchaeia	Woesearchaeales	Woesearchaeales	Woesearchaeales
4.24510961211903	9.19508754643157	3.06435376103625	1.11427016682844e-05	Nanoarchaeota	Nanoarchaeia	Woesearchaeales	GW2011_GWC1_47_15	GW2011_GWC1_47_15
4.25165216470953	-8.88554031083064	3.01178863362368	2.19371627242286e-06	Proteobacteria	Alphaproteobacteria	Kiloniellales	Fodinicurvataceae	uncultured
4.25486817578692	9.29515590614817	2.98132509283292	2.23539625707199e-07	Planctomycetota	Phycisphaerae	MSBL9	SG8-4	SG8-4
4.30267426230652	4.8697794079655	1.37364524415493	0.000386157844888315	Gemmatimonadota	BD2-11_terrestrial_group	BD2-11_terrestrial_group	BD2-11_terrestrial_group	BD2-11_terrestrial_group
4.33237137285046	4.55711337310649	1.19192330043091	9.51443456318182e-05	Patescibacteria	Gracilibacteria	Gracilibacteria	Gracilibacteria	Gracilibacteria
4.44076117563787	-4.99576669708607	1.09496076544642	6.76044800586517e-07	Planctomycetota	Planctomycetes	Pirellulales	Pirellulaceae
4.52901139791438	9.36967263326273	3.02296967362115	8.76504394912937e-07	Thermoplasmatota	Thermoplasmata	Marine_Benthic_Group_D_and_DHVEG-1	Marine_Benthic_Group_D_and_DHVEG-1	Marine_Benthic_Group_D_and_DHVEG-1
4.57747197506873	4.73629237883357	0.932414777144846	2.2694191519224e-07	Proteobacteria	Gammaproteobacteria	Gammaproteobacteria_Incertae_Sedis	Unknown_Family	Candidatus_Berkiella
4.60652308880877	5.55026653917194	1.1041738529253	1.55275732857427e-07	Cyanobacteria	Cyanobacteriia	Cyanobacteriales	Microcystaceae
4.63487720942002	4.89596227669524	1.19603864819834	8.5565788563377e-06	Nanoarchaeota	Nanoarchaeia	Woesearchaeales	Woesearchaeales	Woesearchaeales
4.67266779499053	9.3524691016094	3.08601148290611	8.56645021550367e-06	Bacteroidota	Bacteroidia	Chitinophagales	Saprospiraceae	uncultured
4.69103784419555	-9.07216224518148	3.01711868535049	5.83954924037342e-07	Zixibacteria	Zixibacteria	Zixibacteria	Zixibacteria	Zixibacteria
4.94600613718679	9.5801916722855	2.98837353516236	1.85118213275562e-08	Planctomycetota
4.95763172334595	9.4864918936555	3.07158217272281	2.44162944809562e-06	Sva0485	Sva0485	Sva0485	Sva0485	Sva0485
4.97130965589989	3.10479160777223	0.998613036519881	0.000555640363962994	Proteobacteria	Gammaproteobacteria	Gammaproteobacteria_Incertae_Sedis	Unknown_Family	uncultured
5.0289981123139	9.60266009394889	2.99648719782563	2.48666821360766e-08	Nanoarchaeota	Nanoarchaeia	Woesearchaeales	Woesearchaeales	Woesearchaeales
5.06628518443196	9.47068702463212	3.12024204952775	1.14972523725642e-05	Verrucomicrobiota	Kiritimatiellae	WCHB1-41	WCHB1-41	WCHB1-41
5.08700656082867	9.62230118617093	2.9962688192288	1.94289706093147e-08	Bdellovibrionota	Bdellovibrionia	Bdellovibrionales	Bdellovibrionaceae	Bdellovibrio
5.17726069401809	9.61207595295373	3.03531357414108	2.05582297864011e-07	Spirochaetota	Spirochaetia	Spirochaetales	Spirochaetaceae	Sediminispirochaeta
5.28458729118273	4.01893347997744	0.969063711199156	2.16886694311841e-05	Bacteroidota	Bacteroidia
5.31691728614827	5.39097229520986	1.1368332901142	1.10390386000398e-06	Proteobacteria	Gammaproteobacteria	Burkholderiales	Rhodocyclaceae
5.33554928116477	9.66752321084545	3.03929916144222	1.53472744726728e-07	Calditrichota	Calditrichia	Calditrichales	Calditrichaceae	Caldithrix
5.36884719705738	9.58563739537908	3.11868712424013	5.96322729500865e-06	Verrucomicrobiota	Kiritimatiellae	WCHB1-41	WCHB1-41	WCHB1-41
5.40629547487467	4.69469257705912	0.971911047879551	1.76910039591865e-06	Bacteroidota	Bacteroidia
5.43932198597626	9.8100335050397	2.94724538744097	8.74412353081542e-12	Caldatribacteriota	JS1	JS1	JS1	JS1
5.45862651924323	4.58609408440313	1.24490691965012	2.15963537185192e-05	Bacteroidota	Bacteroidia	Sphingobacteriales	ADurb.Bin408	ADurb.Bin408
5.52293158250179	9.62836682861537	3.12786519837961	6.08482395125804e-06	Chloroflexi	Anaerolineae	Anaerolineales	Anaerolineaceae
5.5806842506632	9.75508965107356	3.03663290256426	5.81671918966884e-08	Chloroflexi	Anaerolineae	Anaerolineales	Anaerolineaceae	uncultured
5.6481397815632	9.87798224010921	2.95087130382736	3.31699230505101e-12	Proteobacteria	Gammaproteobacteria	Methylococcales	Methylomonadaceae	Methyloglobulus
5.65234868436626	3.0278800737123	1.33716668001023	0.00459495958154792	Proteobacteria	Alphaproteobacteria	Rhodobacterales	Rhodobacteraceae
5.66225880421194	3.52546624178306	1.01061956483776	0.000188291482943349	Spirochaetota	Spirochaetia	Spirochaetales	Spirochaetaceae	Spirochaeta
5.75501626169743	2.41679380509526	0.990918680341712	0.00319000009275615	Actinobacteriota	Acidimicrobiia	Microtrichales	Microtrichaceae	Sva0996_marine_group
5.76744508328375	9.69709489292657	3.13942486232205	5.8088324449345e-06	Acidobacteriota	Aminicenantia	Aminicenantales	Aminicenantales	Aminicenantales
5.78086715093671	4.1641053189157	0.859964828708783	1.35893449747919e-06	Nanoarchaeota	Nanoarchaeia	Woesearchaeales	Woesearchaeales	Woesearchaeales
5.88253130422353	3.63874020924864	1.08173170715532	0.000310791819489671	FCPU426	FCPU426	FCPU426	FCPU426	FCPU426
5.92839802174533	3.64585829747699	1.15163451072745	0.000465243886402329	Bacteroidota	Bacteroidia	Bacteroidales
5.93189846908222	3.67371787988378	1.07316052415988	0.000255767261703333	Caldisericota	Caldisericia	Caldisericales	LF045	LF045
5.9744089120063	2.50948801144326	1.19538770404215	0.00626315256166692	Chloroflexi	Anaerolineae
6.08090669036701	1.67953016644874	0.852311932311647	0.00819059291732921	Synergistota	Synergistia	Synergistales	Synergistaceae	uncultured
6.10290824365471	2.53565240002969	0.910806240601468	0.00146472807822304	Patescibacteria	Gracilibacteria	Absconditabacteriales_(SR1)	Absconditabacteriales_(SR1)	Absconditabacteriales_(SR1)
6.10988963978115	9.90553965666711	3.05526095786756	3.94434809651434e-08	Acidobacteriota	Aminicenantia	Aminicenantales	Aminicenantales	Aminicenantales
6.11328977441795	2.42203710439244	1.15485631923462	0.0061988940111744	Nanoarchaeota	Nanoarchaeia	Woesearchaeales	SCGC_AAA011-D5	SCGC_AAA011-D5
6.11808849038478	9.89148308354017	3.06949505121878	9.79909990691841e-08	Patescibacteria	Parcubacteria	Candidatus_Kaiserbacteria	Candidatus_Kaiserbacteria	Candidatus_Kaiserbacteria
6.23947486988914	6.46237711667105	1.05881042527538	8.74412353081542e-12	Nanoarchaeota	Nanoarchaeia	Woesearchaeales	SCGC_AAA286-E23	SCGC_AAA286-E23
6.24839487769184	10.0626863708546	2.95386904149618	5.11551169740398e-14	Proteobacteria	Gammaproteobacteria	Steroidobacterales	Steroidobacteraceae	uncultured
6.35473415423531	10.1279217142557	2.9243697071094	2.21911400098754e-18	Nanoarchaeota	Nanoarchaeia	Woesearchaeales	Woesearchaeales	Woesearchaeales
6.43477700064213	9.99193064783514	3.06535838319271	3.01862362855366e-08	Patescibacteria	Parcubacteria	Candidatus_Kaiserbacteria	Candidatus_Kaiserbacteria	Candidatus_Kaiserbacteria
6.43836761705359	2.53331962647039	0.916656153406509	0.00158313569604357	Bdellovibrionota	Bdellovibrionia	Bdellovibrionales	Bdellovibrionaceae	Bdellovibrio
6.45801007920444	5.13729813315916	1.01879781937944	8.91891936363375e-07	Myxococcota	Polyangia	UASB-TL25	UASB-TL25	UASB-TL25
6.46499659692127	10.0805463416781	2.99537513127839	2.24779775940927e-11	Nanoarchaeota	Nanoarchaeia	Woesearchaeales	Woesearchaeales	Woesearchaeales
6.46514534868459	10.0450220833156	3.02656566434083	1.00655608152502e-09	NKB15	NKB15	NKB15	NKB15	NKB15
6.47686477520687	4.79153826096883	1.48247352314206	0.000386457208987386	Proteobacteria	Alphaproteobacteria	Rhodobacterales	Rhodobacteraceae
6.56850900102299	3.11092622596324	0.924960474091503	0.000306135988700698	Firmicutes	Clostridia	Peptostreptococcales-Tissierellales	Peptostreptococcales-Tissierellales	Clostridiisalibacter
6.63761330530961	10.0177496901679	3.09514354660401	1.18294782047837e-07	Chloroflexi	Anaerolineae	SBR1031	SBR1031	SBR1031
6.74803148585344	10.1543703574061	2.99937703865286	1.00287812874747e-11	Nanoarchaeota	Nanoarchaeia	Woesearchaeales	Woesearchaeales	Woesearchaeales
6.7801630812148	3.24712854007339	0.935070290218508	0.000217307939176002	Bacteroidota	Bacteroidia	Flavobacteriales	Flavobacteriaceae	Formosa
6.84744074779162	10.1881176674709	2.99530360277144	2.59838164685625e-12	Proteobacteria	Alphaproteobacteria	Rhodobacterales	Rhodobacteraceae
6.93642395948605	4.8173168068458	1.11919149478665	4.87895454055648e-06	Patescibacteria	ABY1	Candidatus_Falkowbacteria	Candidatus_Falkowbacteria	Candidatus_Falkowbacteria
7.11716537899535	10.1386238758828	3.10474892309652	6.78922109485884e-08	Spirochaetota	Leptospirae	Leptospirales	Leptospiraceae	RBG-16-49-21
7.15440523193387	3.92790620589315	0.979773413524117	2.18274322423683e-05	Planctomycetota	Planctomycetes	Pirellulales	Pirellulaceae	Rubripirellula
7.25311614059843	3.4070525564908	0.822640045096364	2.21693750801479e-05	Bacteroidota	Bacteroidia	Bacteroidales	Rs-E47_termite_group	GWE2-42-42
7.25464379027589	10.3220016471566	2.97627135538243	1.8037216680805e-15	Spirochaetota	Spirochaetia	Spirochaetales	Spirochaetaceae
7.35545079376064	9.99589888130728	3.28206851302215	3.84001891694044e-05	Desulfobacterota	Desulfobacteria	Desulfobacterales	Desulfosarcinaceae
7.39600946615148	2.76261344711496	1.03925139273361	0.00194377695897249	Bacteroidota	Bacteroidia	Cytophagales	Cyclobacteriaceae	Ekhidna
7.66401251081723	4.53490647878292	0.829427068862037	9.0827012604229e-08	Proteobacteria	Gammaproteobacteria	SZB30	SZB30	SZB30
7.72385102120542	10.3974960848815	3.01097734679766	2.62169659553865e-13	WS2	WS2	WS2	WS2	WS2
7.80666068072312	10.4409920183999	2.98696864864178	6.17822014115982e-16	Thermoplasmatota	Thermoplasmata	Marine_Benthic_Group_D_and_DHVEG-1	Marine_Benthic_Group_D_and_DHVEG-1	Marine_Benthic_Group_D_and_DHVEG-1
7.8182040295284	2.09543525123141	1.06488265857463	0.00786275430163473	Proteobacteria	Alphaproteobacteria	Caulobacterales	Hyphomonadaceae	Hirschia
7.83376333864395	5.80835958876517	1.03029411191769	1.17280723624434e-09	Proteobacteria	Alphaproteobacteria	Rhizobiales	Rhizobiales_Incertae_Sedis	Anderseniella
7.93182383245037	3.12901683256785	0.857595929969081	0.000112300253465768	Nanoarchaeota	Nanoarchaeia	Woesearchaeales	Woesearchaeales	Woesearchaeales
8.13789449492544	3.18050038460753	0.843932406599872	6.54172624421061e-05	Patescibacteria	ABY1
8.23192055894196	4.17217355156036	0.916682796857091	4.72536090727735e-06	Bacteroidota	Bacteroidia	Bacteroidales	Bacteroidetes_BD2-2	Bacteroidetes_BD2-2
8.31347282483785	10.5845214952606	2.96464641877601	8.20482914090072e-22	Spirochaetota	Spirochaetia	Spirochaetales	Spirochaetaceae	Sediminispirochaeta
8.37551749110681	4.08317168141725	0.742546737463052	4.66342855601304e-08	Patescibacteria	Gracilibacteria	Candidatus_Peregrinibacteria	Candidatus_Peregrinibacteria	Candidatus_Peregrinibacteria
8.52341306274902	2.44713806770397	0.873635186625231	0.00144029240320707	Patescibacteria	Parcubacteria
8.57767676510661	3.86768163829777	0.844077886499408	4.13076730796806e-06	Desulfobacterota	Desulfovibrionia	Desulfovibrionales	Desulfomicrobiaceae	Desulfomicrobium
8.86747117608936	4.20255518252815	0.899539115610449	3.04765905436339e-06	Desulfobacterota	Desulfobacteria	Desulfobacterales	Desulfosarcinaceae
8.95861274061414	10.444691982659	3.21582730602093	8.03193434465415e-07	Patescibacteria	Gracilibacteria	Gracilibacteria	Gracilibacteria	Gracilibacteria
8.96203497483925	2.18994821650085	0.661865456163847	0.000368609629962104	Nanoarchaeota	Nanoarchaeia	Woesearchaeales
9.04840829145271	3.28052073329736	1.37390107036765	0.00341051601261188	Nanoarchaeota	Nanoarchaeia	Woesearchaeales	SCGC_AAA011-D5	SCGC_AAA011-D5
9.05208875742673	5.33526031265366	1.14389074676531	3.38352888719164e-06	Hydrogenedentes	Hydrogenedentia	Hydrogenedentiales	Hydrogenedensaceae	Hydrogenedensaceae
9.26368129505605	3.49244017133053	0.7862406463936	7.41547517100371e-06	Nanoarchaeota	Nanoarchaeia	Woesearchaeales	Woesearchaeales	Woesearchaeales
9.34991562756882	2.49609741530081	0.895450381641958	0.00146028301573275	Bacteroidota	Bacteroidia	Bacteroidales
9.41511322206853	5.06642682631363	0.829553267582195	3.03739539311434e-09	Desulfobacterota	Desulfuromonadia	Bradymonadales	Bradymonadales	Bradymonadales
9.42829115914213	10.7647717147681	3.0163670032245	1.20084258394776e-17	Spirochaetota	Spirochaetia	Spirochaetales	Spirochaetaceae	Spirochaeta
9.45021331372079	10.5257166500527	3.23281566638266	8.58094097661736e-07	Myxococcota	Myxococcia	Myxococcales	Myxococcaceae	P3OB-42
9.49217370931968	10.7235248796151	3.0656575003715	7.28868633990539e-13	Proteobacteria	Alphaproteobacteria	Rhodobacterales	Rhodobacteraceae
9.55663411837693	10.7963746438984	3.00628120139413	1.65852312392078e-19	Desulfobacterota	Desulfomonilia	Desulfomonilales	Desulfomonilaceae	Desulfomonile
9.59710527418583	4.20469872898758	0.892242309017761	1.66780864076311e-06	Verrucomicrobiota	Verrucomicrobiae	Verrucomicrobiales	Rubritaleaceae
9.60366304675853	3.95700754248728	0.829723477826996	1.76910039591865e-06	Zixibacteria	Zixibacteria	Zixibacteria	Zixibacteria	Zixibacteria
9.68503915022979	1.70798892093448	0.898438494185966	0.00878961756449058	Cyanobacteria	Cyanobacteriia	Cyanobacteriales
9.73395749149705	3.01086568830682	0.88350944032484	0.00026039392063958	Spirochaetota	Spirochaetia	Spirochaetales	Spirochaetaceae	Spirochaeta
9.87249074407841	2.20069081288596	1.2168295521464	0.00975226733246541	Zixibacteria	Zixibacteria	Zixibacteria	Zixibacteria	Zixibacteria
9.91449100345785	10.829052201718	3.04022623145553	6.17822014115982e-16	Bacteroidota	Bacteroidia	Sphingobacteriales	Lentimicrobiaceae	Lentimicrobiaceae
9.99180413629426	4.61758575984995	0.975720516181323	1.05178188721356e-06	CK-2C2-2	CK-2C2-2	CK-2C2-2	CK-2C2-2	CK-2C2-2
10.085910822174	1.87471828525259	0.748321830401355	0.002860877834243	Myxococcota	Myxococcia	Myxococcales	Myxococcaceae	P3OB-42
10.1393272944298	10.7389846866804	3.16053058707157	5.34369975617669e-09	Chloroflexi	Anaerolineae	uncultured	uncultured	uncultured
10.1589585200233	2.12376620083057	1.05445485745416	0.00727496940448176	Nanoarchaeota	Nanoarchaeia	Woesearchaeales
10.1617588458601	6.64033622199283	1.17408454982864	3.34136231644309e-09	Patescibacteria	Gracilibacteria
10.249247202837	3.08895860047755	0.952451526173894	0.000349941645629323	Verrucomicrobiota	Kiritimatiellae	WCHB1-41	WCHB1-41	WCHB1-41
10.2530497167722	10.8503497500085	3.07721417635603	3.17038174115496e-13	Bacteroidota	Bacteroidia	Sphingobacteriales	Lentimicrobiaceae	Lentimicrobiaceae
10.4620865761906	10.9457084949303	3.02358315433611	7.81896803008568e-20	LCP-89	LCP-89	LCP-89	LCP-89	LCP-89
10.4953018201338	2.58731410810617	0.894808825367142	0.00108445019912057	Proteobacteria	Gammaproteobacteria	Cardiobacteriales	Cardiobacteriaceae	uncultured
10.5179600714506	1.77958809668474	0.56519033793087	0.000559858959208596	Patescibacteria	Gracilibacteria	Candidatus_Peribacteria	Candidatus_Peribacteria	Candidatus_Peribacteria
10.8079859171004	-10.6387095896249	3.08168196245914	1.19900064140904e-16	Chloroflexi	Anaerolineae	Ardenticatenales	uncultured	uncultured
10.8366762442428	11.0362027023711	2.99968320017756	5.17381272597924e-27	Myxococcota	Polyangia	Nannocystales	Nannocystaceae	uncultured
10.9173114914635	-10.3706339043723	3.28165541440545	9.69090610947129e-07	Planctomycetota	Phycisphaerae	MSBL9	SG8-4	SG8-4
10.9374383215652	11.0185910348943	3.02762863244924	1.99375665264789e-20	Desulfobacterota	Desulfobacteria	Desulfobacterales	Desulfosarcinaceae
11.0711449716093	11.0366752333911	3.03646723108167	8.41115171200223e-20	Asgardarchaeota	Lokiarchaeia	Lokiarchaeia	Lokiarchaeia	Lokiarchaeia
11.2029936756455	-8.87519095164451	2.87547045969246	1.8939245962646e-10	NB1-j	NB1-j	NB1-j	NB1-j	NB1-j
11.2571037082516	10.5518297880878	3.50047016983752	0.000155776818518185	Verrucomicrobiota	Kiritimatiellae	WCHB1-41	WCHB1-41	WCHB1-41
11.3211963882	3.58354523504312	1.33655659731395	0.00179035918551365	Cyanobacteria	Cyanobacteriia	Synechococcales	Cyanobiaceae	Synechococcus_MBIC10613
11.843723154772	11.1825659897727	3.01451653233112	6.33485768209491e-28	Asgardarchaeota	Odinarchaeia	Odinarchaeia	Odinarchaeia	Odinarchaeia
11.8829766153782	-10.0645446016299	2.967486060653	1.01952267458837e-19	Chloroflexi	Dehalococcoidia	SAR202_clade	SAR202_clade	SAR202_clade
11.8879121670972	10.8946679827058	3.28533280170315	5.29162069667e-07	Proteobacteria	Alphaproteobacteria	Rhodobacterales	Rhodobacteraceae
11.8897419542586	1.21708691787555	0.650364386503883	0.00957996893613489	Patescibacteria	Microgenomatia	Candidatus_Woesebacteria	Candidatus_Woesebacteria	Candidatus_Woesebacteria
12.1900841139194	6.0049977573271	0.864933264253552	1.2318040174599e-11	Chloroflexi	Anaerolineae	SBR1031	SBR1031	SBR1031
12.2481795621787	2.6822531174439	0.643119698649094	1.84025855179906e-05	Bacteroidota	Bacteroidia	Sphingobacteriales	CMW-169	CMW-169
12.2496265340088	11.2424683226559	3.01455022395476	3.12873121112438e-30	Chloroflexi	Anaerolineae	SBR1031	SBR1031	SBR1031
12.5143332321513	4.60023360789555	1.18545440766943	4.07492785602363e-05	Proteobacteria	Gammaproteobacteria	Chromatiales	Chromatiaceae	Halochromatium
12.8732639026813	11.3246472118712	3.02460358115036	3.2312525029357e-30	Calditrichota	Calditrichia	Calditrichales	Calditrichaceae	Caldithrix
13.0738448609389	5.68292933146253	1.04742795625743	3.61721400308304e-08	Halobacterota	Halobacteria	Halobacterales	Haloferacaceae	Haloterrigena
13.1264335331239	11.3528163982041	3.03199723285116	5.94010361030572e-29	LCP-89	LCP-89	LCP-89	LCP-89	LCP-89
13.1357845897191	-8.99930588856485	2.89174601784634	1.04010018410264e-10	Proteobacteria	Gammaproteobacteria	Ectothiorhodospirales
13.7030426811346	5.28949780362469	0.80090488880928	1.70286222173366e-10	Chloroflexi	Anaerolineae	Anaerolineales	Anaerolineaceae	uncultured
13.7592978577467	11.3720182138496	3.09323936042482	4.92571241403169e-18	Proteobacteria	Alphaproteobacteria	Rhodobacterales	Rhodobacteraceae
13.8947820638042	5.78054439796262	0.733314583345794	2.08603604274852e-14	Thermoplasmatota	Thermoplasmata	Marine_Benthic_Group_D_and_DHVEG-1	Marine_Benthic_Group_D_and_DHVEG-1	Marine_Benthic_Group_D_and_DHVEG-1
14.1172497493061	-10.6848908663252	3.05102332972779	1.06195009513146e-20	Planctomycetota	Pla4_lineage	Pla4_lineage	Pla4_lineage	Pla4_lineage
14.2410293769024	3.24804320377234	0.798487816396461	2.66489208858112e-05	Chloroflexi	Anaerolineae	SBR1031	SBR1031	SBR1031
14.3436951908342	2.96420205388289	1.3257530123204	0.00441885620148072	Chloroflexi	Chloroflexia	Chloroflexales	Chloroflexaceae
14.401502574887	-8.25585693000133	2.83779584826803	1.55275732857427e-07	Acidobacteriota	Thermoanaerobaculia	Thermoanaerobaculales	Thermoanaerobaculaceae	Subgroup_10
14.8275936141364	3.49712529463582	0.748028074894132	2.56493960655423e-06	Bacteroidota	Ignavibacteria	Ignavibacteriales	Melioribacteraceae	IheB3-7
15.0059302381095	1.91177504548345	0.63970657416906	0.000892172353250781	Myxococcota	Polyangia	Polyangiales	Sandaracinaceae	uncultured
15.1093930570272	1.46237341842746	0.641342741854844	0.00457931142531009	Bdellovibrionota	Bdellovibrionia	Bdellovibrionales	Bdellovibrionaceae	Bdellovibrio
15.1925032473044	4.67941077048234	1.34307800788415	0.000220575881737601	Desulfobacterota	Desulfobulbia	Desulfobulbales	Desulfocapsaceae	Desulfofustis
15.2180421724362	4.05330997390268	2.84557749432984	0.00975226733246541	Chloroflexi	Chloroflexia	Chloroflexales	Chloroflexaceae	uncultured
15.2503511525297	-7.63269805418485	2.77632655645871	4.42677917914692e-06	Acidobacteriota	Thermoanaerobaculia	Thermoanaerobaculales	Thermoanaerobaculaceae	Subgroup_10
15.278886091123	3.91132994625805	0.776032081096921	5.50070440168192e-07	Cyanobacteria	Cyanobacteriia	Cyanobacteriales	Xenococcaceae	Xenococcus_CRM
15.665976988153	-10.1055358702429	2.95205203008427	3.3683475199117e-24	Gemmatimonadota	BD2-11_terrestrial_group	BD2-11_terrestrial_group	BD2-11_terrestrial_group	BD2-11_terrestrial_group
15.7871073325383	-10.3286949016212	3.0162133415896	6.8498629598313e-20	Planctomycetota	Planctomycetes	Planctomycetales
15.7928330161149	11.6383845583768	3.07917805166215	1.06975862407419e-25	Cyanobacteria	Cyanobacteriia	Synechococcales	Cyanobiaceae	Cyanobium_PCC-6307
15.9611089061606	-3.57276474790853	0.715166062852343	5.29162069667e-07	Gemmatimonadota	BD2-11_terrestrial_group	BD2-11_terrestrial_group	BD2-11_terrestrial_group	BD2-11_terrestrial_group
16.0204345587653	2.11541692028457	0.654969726345269	0.000444185860602856	Chloroflexi	Anaerolineae	Anaerolineales	Anaerolineaceae	uncultured
16.0515123863032	11.6030713570733	3.13638753926514	1.59976946512417e-16	Crenarchaeota	Bathyarchaeia	Bathyarchaeia	Bathyarchaeia	Bathyarchaeia
16.2629945686467	3.41761897392141	0.692072104579907	7.43050893428829e-07	Bacteroidota	Bacteroidia	Flavobacteriales
16.7576983293818	-10.6719399659464	3.0270912757464	2.45677952183433e-25	Calditrichota	Calditrichia	Calditrichales	Calditrichaceae	Calditrichaceae
16.7739262159426	-10.3821989377169	3.01341879208348	9.27300958564775e-20	Proteobacteria	Alphaproteobacteria	Kiloniellales	Kiloniellaceae	Tistlia
16.7911417924822	2.22119630080524	0.973409944495836	0.00432779330069483	Proteobacteria	Alphaproteobacteria	Rhodobacterales	Rhodobacteraceae
17.4299447915059	-6.71755176071113	2.83108859184687	0.00252058049248389	Acidobacteriota	Subgroup_21	Subgroup_21	Subgroup_21	Subgroup_21
17.5123715123539	6.31779910195698	0.745708364356772	6.7007187703749e-17	Bacteroidota	Ignavibacteria	Ignavibacteriales
17.5293351475079	-7.32548920635049	2.86957092308359	0.000452673678101338	Proteobacteria	Alphaproteobacteria	Rhizobiales	Rhizobiales_Incertae_Sedis	Bauldia
18.0109371580996	-9.55169582072515	2.98037824507937	6.62021831308866e-11	Entotheonellaeota	Entotheonellia	Entotheonellales	Entotheonellaceae	Entotheonellaceae
18.6132132211556	11.724118790665	3.28574242600727	6.84908628417397e-10	Chloroflexi	Anaerolineae	uncultured	uncultured	uncultured
18.865816367184	11.9746958729619	3.1013241090756	2.46602252371797e-37	Proteobacteria	Alphaproteobacteria	Rhizobiales	Hyphomicrobiaceae	Hyphomicrobium
18.923567532322	3.02260945636432	1.01179580681281	0.000822205557025205	Chloroflexi	Anaerolineae	1-20	1-20	1-20
19.5850674636551	4.29896086284574	0.890380218534387	8.66041758822386e-07	Euryarchaeota	Thermococci	Methanofastidiosales	uncultured	uncultured
19.8083880957871	2.98541091113477	0.447613019088067	6.17276388241566e-11	TA06	TA06	TA06	TA06	TA06
19.8534447429404	-9.44974611133863	2.91672409934123	2.80477049101528e-14	Planctomycetota
19.8602209640589	11.9786745004052	3.14936213320762	8.77336849925991e-21	Chloroflexi	Anaerolineae
20.2566644839254	3.69169876216778	0.702762846962408	1.32940916455139e-07	Bacteroidota	Bacteroidia	Sphingobacteriales	Lentimicrobiaceae	Lentimicrobium
20.2811866159901	-11.1777084312438	3.17656942183276	9.49634529142358e-15	Bacteroidota	Bacteroidia	Cytophagales	Cyclobacteriaceae
20.2913371355005	-10.2365459213693	3.05834073959039	8.11875552309735e-13	Proteobacteria	Gammaproteobacteria
20.3620782877121	3.0947975205271	0.667286950395737	2.83779846173325e-06	Nanoarchaeota	Nanoarchaeia	Woesearchaeales	Woesearchaeales	Woesearchaeales
20.5948317560738	12.1052523343804	3.09058191396366	4.374321653439e-41	Spirochaetota	Spirochaetia	Spirochaetales	Spirochaetaceae	Sediminispirochaeta
20.6923450514382	2.50691319193663	0.670990688880127	9.04839582934252e-05	Chloroflexi	Anaerolineae	Anaerolineales	Anaerolineaceae
20.8404798506012	5.08429345221322	0.843398282366343	2.57291405591678e-09	Bacteroidota	Bacteroidia	Cytophagales	Cyclobacteriaceae	Algoriphagus
21.6946086455297	3.48900094862355	0.608397874152017	1.30811826104541e-08	Thermoplasmatota	Thermoplasmata	Thermoplasmata	Thermoplasmata	Marine_Group_III
22.1462304505203	2.82283312476578	0.504054974164439	2.92900418004923e-08	Bacteroidota	Ignavibacteria	Ignavibacteriales	Melioribacteraceae	IheB3-7
22.4506084736813	2.60856791638699	0.533488276823744	8.76504394912937e-07	Spirochaetota	Spirochaetia	Spirochaetales	Spirochaetaceae	Sediminispirochaeta
23.2972622899801	4.50591895799882	0.979317737459345	3.49532984601097e-06	Spirochaetota	Spirochaetia	Spirochaetales	Spirochaetaceae	Spirochaeta_2
23.3832142475974	4.8528608643575	0.707433082795532	2.01387137519935e-11	Bacteroidota	Bacteroidia	Cytophagales	Cyclobacteriaceae	Algoriphagus
23.4397392208938	-2.64133263289705	1.53158729840868	0.00792079470264113	Myxococcota	Polyangia	Nannocystales	Nannocystaceae	Pseudenhygromyxa
24.0713374581206	-6.86002677400857	2.88602067587492	0.00298284064461101	Gemmatimonadota	BD2-11_terrestrial_group	BD2-11_terrestrial_group	BD2-11_terrestrial_group	BD2-11_terrestrial_group
24.094400365849	2.26890908820243	0.405389026974559	2.92900418004923e-08	Chloroflexi	Anaerolineae	1-20	1-20	1-20
24.4175862424711	-4.16444655688017	1.13612644354593	7.78188986396702e-05	Bacteroidota	Bacteroidia	Cytophagales	Cyclobacteriaceae
24.7630733185099	4.63377828763981	1.35503596756261	0.000235916214975458	Cyanobacteria	Cyanobacteriia	Cyanobacteriales	Gloeocapsaceae	Gleocapsa
24.8327203853809	-11.647611825505	3.17942950004063	1.15476859570908e-20	Chloroflexi	Anaerolineae	Ardenticatenales	uncultured	uncultured
25.1342948712905	2.08269468925511	0.611264197326306	0.000249662823200555	Verrucomicrobiota	Verrucomicrobiae	Chthoniobacterales	Chthoniobacteraceae
25.4582732371013	-10.9069915818169	3.07027545144692	5.90545015552179e-23	Gemmatimonadota	PAUC43f_marine_benthic_group	PAUC43f_marine_benthic_group	PAUC43f_marine_benthic_group	PAUC43f_marine_benthic_group
25.9201797533322	-9.39294408044772	2.93353903808677	3.67593227371393e-12	Proteobacteria	Alphaproteobacteria
26.3486768836148	2.1265907992131	0.822818127288937	0.00231497443380809	Acidobacteriota	Thermoanaerobaculia	Thermoanaerobaculales	Thermoanaerobaculaceae	Subgroup_23
26.5579967764879	7.53790088971767	0.72961615936722	7.1703923982388e-27	Spirochaetota	Spirochaetia	Spirochaetales	Spirochaetaceae	Spirochaeta_2
26.5948071676119	-8.39924033390112	2.84279049621394	3.22753230905806e-08	Proteobacteria	Gammaproteobacteria	Gammaproteobacteria_Incertae_Sedis	Unknown_Family	uncultured
26.7172106699527	-9.39741455224617	3.11411568208719	2.26670517804757e-06	NB1-j	NB1-j	NB1-j	NB1-j	NB1-j
26.8594911997068	12.5404578780851	3.1304163627116	6.02236259296731e-47	Desulfobacterota	Desulfobacteria	Desulfobacterales	Desulfosarcinaceae
28.3874710180938	-4.50644370245466	1.06731645141881	1.01534357412054e-05	Bacteroidota	Bacteroidia	Chitinophagales	uncultured	uncultured
28.5507309306818	-2.13220481554328	1.20748572271032	0.00838069978766046	Planctomycetota	Planctomycetes	Planctomycetales
28.8265909402828	-5.45601131496458	0.675655930349225	8.078158914384e-16	Bacteroidota	Bacteroidia	Chitinophagales	Saprospiraceae
29.1435026389663	2.69961040384362	0.635514852790497	1.34153204590185e-05	Chloroflexi	Anaerolineae	uncultured	uncultured	uncultured
29.2610379918454	1.42692774683487	0.432718569822975	0.000364358807184426	Desulfobacterota	Desulfobacteria	Desulfobacterales
29.8443692443841	2.77069448757005	0.462873548590411	3.34136231644309e-09	Proteobacteria	Gammaproteobacteria	Chromatiales	Chromatiaceae
30.1319508326587	12.7222723471002	3.15213584651041	1.80720358379571e-45	Asgardarchaeota	Lokiarchaeia	Lokiarchaeia	Lokiarchaeia	Lokiarchaeia
31.0800690642763	3.31031816705391	0.94832046717271	0.000197659334981004	Proteobacteria	Alphaproteobacteria	Rhodobacterales	Rhodobacteraceae
31.2455374527294	3.2474762903892	1.16700305576289	0.00140393322543835	Verrucomicrobiota	Kiritimatiellae	WCHB1-41	WCHB1-41	WCHB1-41
31.324860739462	-11.6516059595198	3.18151949080248	1.16840879663e-21	Bacteroidota	Bacteroidia	Cytophagales	Cyclobacteriaceae
31.5473851264669	-4.00958920488897	1.37732291396812	0.000699198959917463	Asgardarchaeota	Lokiarchaeia	Lokiarchaeia	Lokiarchaeia	Lokiarchaeia
31.6075985754743	1.97754896719397	0.617328044112326	0.000473039064933129	Proteobacteria	Alphaproteobacteria	Rhodobacterales	Rhodobacteraceae
32.1966080315289	-10.4910381558167	3.02298535695909	9.1926543979222e-21	Gemmatimonadota	BD2-11_terrestrial_group	BD2-11_terrestrial_group	BD2-11_terrestrial_group	BD2-11_terrestrial_group
32.6302910260516	-7.09472924120272	2.67440328245153	6.09838556271515e-06	Crenarchaeota	Nitrososphaeria	Nitrososphaerales	Nitrososphaeraceae	Nitrososphaeraceae
32.6706543472406	-3.93958898429988	0.573165073291659	1.18524224956184e-11	Bacteroidota	Rhodothermia	Balneolales	Balneolaceae	uncultured
33.0793446247093	-5.26389497442542	1.36307648733167	3.53384741946144e-05	Desulfobacterota	Syntrophobacteria	Syntrophobacterales	uncultured	uncultured
33.235908237414	-4.89655415799017	1.35500858127173	8.7618749262427e-05	Bacteroidota	Bacteroidia	Chitinophagales	Saprospiraceae	uncultured
35.3123916493332	-11.5498186480547	3.11413982233095	2.70340698907694e-36	Crenarchaeota	Nitrososphaeria	Nitrosopumilales	Nitrosopumilaceae	Candidatus_Nitrosopumilus
35.3942565753406	2.51776140384768	0.52617612048067	1.45175920087184e-06	Bacteroidota	Bacteroidia	Chitinophagales	Saprospiraceae	uncultured
35.6455230148107	-10.8865790349852	3.0403918209	2.42323561917328e-26	Proteobacteria	Gammaproteobacteria	Ectothiorhodospirales	Ectothiorhodospiraceae	Halofilum
35.6574832593304	-7.45219918417011	0.890929850395325	7.13069855437987e-19	Acidobacteriota
36.213794923888	3.50809242073045	0.439926881967558	6.13451574508109e-15	Bdellovibrionota	Oligoflexia	Silvanigrellales	Silvanigrellaceae	uncultured
36.8068741635362	2.1673180874776	0.678583705838081	0.000473154168380991	Gemmatimonadota	BD2-11_terrestrial_group	BD2-11_terrestrial_group	BD2-11_terrestrial_group	BD2-11_terrestrial_group
38.1894765481539	4.66506219464226	0.799520598477595	8.52809750265637e-09	Proteobacteria	Alphaproteobacteria	Rhodobacterales	Rhodobacteraceae
38.8172258653948	11.0768970127898	2.7375836657399	1.66950756380945e-26	Desulfobacterota	Desulfobacteria	Desulfobacterales	Desulfosarcinaceae	uncultured
39.5248621273941	-12.4061790344159	3.27119180860284	5.24795574575079e-24	Proteobacteria	Gammaproteobacteria	Steroidobacterales	Woeseiaceae	Woeseia
40.0870948058128	4.45017747583444	0.921287205023477	1.15659677983315e-06	Proteobacteria	Gammaproteobacteria	Gammaproteobacteria_Incertae_Sedis	Unknown_Family	uncultured
41.3229509911131	13.2109780768325	3.22127159611707	4.23091815409952e-38	Proteobacteria	Gammaproteobacteria	Steroidobacterales	Woeseiaceae
41.7321722337756	-11.9881818474118	3.16896027506557	1.00296039808417e-36	Chloroflexi	Anaerolineae	Anaerolineales	Anaerolineaceae	uncultured
42.0638798682087	13.2672793969946	3.19626657465151	1.21522054146018e-56	Bacteroidota	Bacteroidia	Bacteroidales	Marinilabiliaceae	uncultured
42.2387302485102	2.73427403924802	0.928242343335701	0.000959698091491678	Desulfobacterota	Desulfobacteria	Desulfatiglandales	Desulfatiglandaceae	Desulfatiglans
42.5906010795857	-12.5775418931079	3.47075072088928	5.57398890411416e-11	Bacteroidota	Bacteroidia	Sphingobacteriales	Lentimicrobiaceae	Lentimicrobiaceae
43.327448117889	-12.0636248288327	3.17263801349482	1.12269367423273e-40	Chloroflexi	Anaerolineae	Ardenticatenales	uncultured	uncultured
43.5518104641294	2.36696430306621	0.646543827683502	0.000109875915512304	Bacteroidota	Bacteroidia	Sphingobacteriales	Lentimicrobiaceae	Lentimicrobiaceae
43.9541467871285	-9.87012088448165	2.95418228746032	3.36434159856762e-17	Proteobacteria	Gammaproteobacteria	EPR3968-O8a-Bc78	EPR3968-O8a-Bc78	EPR3968-O8a-Bc78
45.3402559672504	1.95110972766078	0.7856559765994	0.0028647507188683	Proteobacteria	Gammaproteobacteria	Chromatiales	Chromatiaceae	Thiohalocapsa
45.5334145652477	-5.60327775774222	2.55728311029589	0.00422755312521187	Proteobacteria	Alphaproteobacteria	Rhodobacterales	Rhodobacteraceae	uncultured
45.8043891374993	2.3181824241352	0.748518756501107	0.000617274530016331	Chloroflexi	Anaerolineae	Anaerolineales	Anaerolineaceae	uncultured
48.6283011912423	2.15896029274643	0.32436913134871	6.15160616103153e-11	Cyanobacteria	Cyanobacteriia	Cyanobacteriales	Microcystaceae	Synechocystis_BDHKU-20401
48.7337255121449	1.75101007562293	0.653481264382572	0.00185908345576618	Chloroflexi	Anaerolineae	SBR1031	SBR1031	SBR1031
52.2522920530929	-12.68389320008	3.26328000530135	9.91961958841364e-35	Proteobacteria	Gammaproteobacteria	Nitrosococcales	Nitrosococcaceae	Inmirania
53.2148640771764	-10.4571658774182	3.10000876466392	2.18006651719418e-12	Gemmatimonadota
53.2894424316653	3.29782582116194	1.39178004092932	0.00306309737633427	Desulfobacterota	Desulfobacteria	Desulfatiglandales	Desulfatiglandaceae	Desulfatiglans
53.291193744507	-7.12501588143774	2.7310824518996	5.03421072906424e-05	Actinobacteriota	Acidimicrobiia	Microtrichales	uncultured	uncultured
58.7532320808077	2.87994329387356	0.470921647531729	1.64818997380368e-09	Bacteroidota	Kryptonia	Kryptoniales	BSV26	BSV26
59.1124328140736	-12.9278313320797	3.27254120235447	2.2680648202311e-43	Proteobacteria	Gammaproteobacteria
63.3998164301718	3.31457035482921	0.367839371124383	1.14982876888925e-18	Thermoplasmatota	Thermoplasmata	Marine_Benthic_Group_D_and_DHVEG-1	Marine_Benthic_Group_D_and_DHVEG-1	Marine_Benthic_Group_D_and_DHVEG-1
64.9639518334449	-13.4059876550994	3.41315601300019	7.60421203160635e-23	Proteobacteria	Gammaproteobacteria	Nitrosococcales	Nitrosococcaceae
65.5085957805142	-9.11044584215243	2.8767282553236	5.21590637584651e-13	Desulfobacterota	Desulfobacteria	Desulfobacterales	Desulfosarcinaceae	Sva0081_sediment_group
66.0904260970187	-12.6266638377581	3.22950127346697	1.43036620244831e-47	Proteobacteria	Gammaproteobacteria	Steroidobacterales	Woeseiaceae	Woeseia
66.7518182665312	-9.80194226436021	1.09729024335315	4.7238989913553e-35	Gemmatimonadota	PAUC43f_marine_benthic_group	PAUC43f_marine_benthic_group	PAUC43f_marine_benthic_group	PAUC43f_marine_benthic_group
66.8398910493251	2.5425275192104	0.392287446928957	1.70286222173366e-10	Cyanobacteria	Cyanobacteriia	Cyanobacteriales	Xenococcaceae
67.2644362955256	-4.3135254715616	0.436632908603104	4.27437209034381e-22	Dadabacteria	Dadabacteriia	Dadabacteriales	Dadabacteriales	Dadabacteriales
72.1927449640939	-2.06984832316004	0.396477583172818	1.65337201795939e-07	Desulfobacterota	Desulfuromonadia	Desulfuromonadia
73.1925601317614	3.93316299607424	0.571490448124551	1.42809897711293e-11	Bacteroidota	Bacteroidia	Bacteroidales	SB-5	SB-5
74.0073009328107	-4.6167668780509	0.678169801640892	3.13376201744222e-11	Proteobacteria	Alphaproteobacteria	Tistrellales	Geminicoccaceae	uncultured
76.6208401855217	-3.67356918195694	0.654452905618866	2.23609304510719e-08	Chloroflexi	Anaerolineae	Anaerolineales	Anaerolineaceae	uncultured
81.9616363242667	-10.7145087691402	3.31213871833725	3.17174331949636e-73	Thermoplasmatota	Thermoplasmata	uncultured	uncultured	uncultured
86.0473907665728	14.4140995438414	3.29667126314583	2.96893461994569e-73	Spirochaetota	Spirochaetia	Spirochaetales	Spirochaetaceae	Spirochaeta_2
87.5163777290976	2.53223290308399	0.722004309648562	0.00018293292149478	Cyanobacteria	Cyanobacteriia	Cyanobacteriales	Cyanobacteriaceae	Cyanobacterium_CLg1
90.2557315336757	-10.8834844745712	3.03970037554241	6.37405255027639e-27	Chloroflexi	Anaerolineae	Anaerolineales	Anaerolineaceae	uncultured
90.2939928346304	-1.78566295984041	0.491486774586005	0.000109875915512304	Chloroflexi	Anaerolineae	SBR1031	SBR1031	SBR1031
92.1731625514142	-13.7885813385532	3.40116287896934	8.53779385150363e-35	Chloroflexi	Anaerolineae	Anaerolineales	Anaerolineaceae	uncultured
103.046992539468	-7.18136565645796	0.749960006501813	1.80445377787123e-27	Crenarchaeota	Nitrososphaeria	Nitrosopumilales	Nitrosopumilaceae	Nitrosopumilaceae
116.277364794243	-5.38691224335211	0.742748029998654	1.5832099143564e-13	Chloroflexi	Anaerolineae	SBR1031	SBR1031	SBR1031
124.411131641734	2.43923833340148	0.700625686303997	0.000199259836915924	Thermoplasmatota	Thermoplasmata	Marine_Benthic_Group_D_and_DHVEG-1	Marine_Benthic_Group_D_and_DHVEG-1	Marine_Benthic_Group_D_and_DHVEG-1
125.610665310603	15.01687634666	3.35263348090335	5.14387647036585e-80	Bacteroidota	Ignavibacteria	Ignavibacteriales	Ignavibacteriaceae	Ignavibacterium
127.115567389906	-12.5893615929227	3.2288806173934	1.35040955450628e-36	Actinobacteriota	Acidimicrobiia	Actinomarinales	uncultured	uncultured
136.769679721812	-10.1621758844495	3.03478529676745	1.07888655209087e-12	Proteobacteria	Alphaproteobacteria	Tistrellales	Geminicoccaceae	uncultured
147.868016682495	-13.8462288008135	3.36395971724598	2.37873431083963e-57	Actinobacteriota	Acidimicrobiia	Actinomarinales	uncultured	uncultured
183.59494904827	-11.4758229173837	3.1302918985792	5.03955707194001e-27	Proteobacteria	Gammaproteobacteria	Steroidobacterales	Woeseiaceae	Woeseia
194.880746767238	4.37918516168593	0.650552348362313	4.19810879481961e-11	Bacteroidota	Bacteroidia	Flavobacteriales	Flavobacteriaceae	Robiginitalea
197.956907053636	-4.13358101933191	0.474009376728911	1.01662578278258e-17	Chloroflexi	Anaerolineae	Anaerolineales	Anaerolineaceae	uncultured
214.072584215483	-11.8374876662375	3.22569064778257	3.1927398195456e-19	Actinobacteriota	Acidimicrobiia	Actinomarinales	uncultured	uncultured
265.313492751969	-2.16168050555017	0.640307162823491	0.00024015221447666	Myxococcota	Polyangia	Haliangiales	Haliangiaceae	Haliangium
381.520571698116	-4.00633847441148	0.432048638105603	7.81896803008568e-20	Actinobacteriota	Acidimicrobiia	Actinomarinales	uncultured	uncultured
